# Supplementary material for: 10-(4-Chloro­phen­yl)-4-[(4-fluoro­phen­yl)amino]-5-phenyl-5,8,9,10-tetra­hydro­pyrimido[4,5-b]quin­olin-6(7H)-one
Source: IUCrdata. 2025 Sep 5;10(Pt 9):x250775. doi: 10.1107/S2414314625007758 (PMC12498024; doi:10.1107/S2414314625007758)
Supplement: Supplementary file 1 [file x-10-x250775-sup1.cif]

##############################################################################
#                                                                            #
# This CIF contains the data for a data article accepted for                 #
# publication in IUCrData. It conforms to the requirements of                #
# Notes for Authors for IUCrData, and has been                               #
# peer reviewed under the auspices of IUCrData.                              #
#                                                                            #
# Full details of the Crystallographic Information File format               #
# are given in the paper "The Crystallographic Information File (CIF):       #
# a New Standard Archive File for Crystallography" by S. R. Hall, F. H.      #
# Allen and I. D. Brown [Acta Cryst. (1991), A47, 655-685].                  #
#                                                                            #
# The current version of the core CIF dictionary is obtainable from          #
# ftp://ftp.iucr.org/pub/cif_core.dic.                                       #
#                                                                            #
# Software is freely available for graphical display of the structure(s)     #
# in this CIF. For information consult the CIF software page                 #
# http://www.iucr.org/resources/cif/software.                                #
#                                                                            #
# This file may be used for bona fide research purposes within the           #
# scientific community so long as proper attribution is given to the data    # 
# article from which it was obtained.                                        #
#                                                                            #
##############################################################################
data_I
_audit_creation_method
;
Olex2 1.5
(compiled 2025.03.04 svn.red2d20d0 for OlexSys, GUI svn.r7188)
;
_journal_date_recd_electronic     2025-07-30
_journal_date_accepted     2025-09-01
_journal_name_full     'IUCrData'
_journal_year     2025
_journal_volume     10
_journal_issue      1
_journal_page_first     0
_journal_page_last     0
_journal_paper_category     HO
_journal_paper_doi     10.1107/S2414314625007758
_journal_coeditor_code     VM4071
_publ_contact_author_name     'Adesola A. Adeleke'
_publ_contact_author_address
;
School of Agriculture and Science
Discipline of Chemistry
University of KwaZulu-Natal
Private Bag X54001
Durban, 4000
South Africa
;
_publ_contact_author_email     'AdelekeA@ukzn.ac.za'
_publ_contact_author_fax     ?
_publ_contact_author_phone     ?
_publ_section_title
;\
10-(4-Chlorophenyl)-4-[(4-fluorophenyl)amino]-5-phenyl-5,8,9,10-\
tetrahydropyrimido[4,5-<i>b</i>]quinolin-6(7<i>H</i>)-one
;
_publ_section_title_footnote     .
loop_
    _publ_author_name
    _publ_author_footnote
    _publ_author_address
    'Adeleke, Adesola A.' .
;
School of Agriculture and Science
Discipline of Chemistry
University of KwaZulu-Natal
Private Bag X54001
Durban, 4000
South Africa
;
    'Zamisa, Sizwe J.' .
;
School of Agriculture and Science
Discipline of Chemistry
University of KwaZulu-Natal
Private Bag X54001
Durban, 4000
South Africa
;
    'Omondi, Bernard' .
;
School of Agriculture and Science
Discipline of Chemistry
University of KwaZulu-Natal
Private Bag X54001
Durban, 4000
South Africa
;
_publ_section_synopsis
;
The crystal structure of the title compound features a single asymmetric unit
with distinct <i>syn</i>-clinal and orthogonal ring arrangements, forming
corrugated two-dimensional sheets <i>via</i> C---H...\p and C---F...\p
interactions that are further reinforced into a three-dimensional network by
C---H...O, N---H...O hydrogen bonds and Cl...Cl contacts.
;
_chemical_name_systematic
;\
10-(4-Chlorophenyl)-4-[(4-fluorophenyl)amino]-5-phenyl-5,8,9,10-\
tetrahydropyrimido[4,5-<i>b</i>]quinolin-6(7<i>H</i>)-one
;
_chemical_name_common     ?
_chemical_formula_moiety     'C29 H22 Cl F N4 O'
_chemical_formula_sum     'C29 H22 Cl F N4 O'
_chemical_formula_iupac     'C29 H22 Cl F N4 O'
_chemical_formula_weight     496.95
_chemical_melting_point     ?
_space_group_crystal_system     triclinic
_space_group_name_H-M_alt     'P -1'
_space_group_name_Hall     '-P 1'
loop_
    _space_group_symop_operation_xyz
    'x, y, z'
    '-x, -y, -z'
_cell_length_a     8.4512(2)
_cell_length_b     11.6756(3)
_cell_length_c     12.7892(3)
_cell_angle_alpha     106.1000(10)
_cell_angle_beta     101.492(2)
_cell_angle_gamma     97.612(2)
_cell_volume     1164.29(5)
_cell_formula_units_Z     2
_cell_measurement_reflns_used     5292
_cell_measurement_theta_min     2.51
_cell_measurement_theta_max     27.54
_cell_measurement_temperature     100.00
_exptl_crystal_description     block
_exptl_crystal_colour     colourless
_exptl_crystal_size_max     0.23
_exptl_crystal_size_mid     0.14
_exptl_crystal_size_min     0.08
_exptl_crystal_density_diffrn     1.418
_exptl_crystal_density_meas     .
_exptl_crystal_density_method     ?
_exptl_crystal_F_000     516
_exptl_absorpt_coefficient_mu     0.204
_exptl_absorpt_correction_type     multi-scan
_exptl_absorpt_process_details
;
(SADABS; Krause et al., 2015)
;
_exptl_absorpt_correction_T_min     0.6955
_exptl_absorpt_correction_T_max     0.7456
_diffrn_ambient_temperature     100.00
_diffrn_source     'microfocus sealed X-ray tube'
_diffrn_radiation_type     MoK\a
_diffrn_radiation_wavelength     0.71073
_diffrn_radiation_monochromator     'mirror optics'
_diffrn_measurement_device_type     'Bruker SMART APEX2 area detector'
_diffrn_measurement_device     'three-circle diffractometer'
_diffrn_measurement_method     '\w and \f scans'
_diffrn_detector     'Bruker APEX2 area detector'
_diffrn_detector_area_resol_mean     7.9
_diffrn_reflns_number     17352
_diffrn_reflns_av_R_equivalents     0.0266
_diffrn_reflns_av_unetI/netI     0.0331
_diffrn_reflns_theta_min     1.711
_diffrn_reflns_theta_max     27.547
_diffrn_reflns_theta_full     25.242
_diffrn_measured_fraction_theta_max     0.979
_diffrn_measured_fraction_theta_full     0.997
_diffrn_reflns_limit_h_min     -10
_diffrn_reflns_limit_h_max     9
_diffrn_reflns_limit_k_min     -15
_diffrn_reflns_limit_k_max     15
_diffrn_reflns_limit_l_min     -16
_diffrn_reflns_limit_l_max     15
_diffrn_standards_number     0
_diffrn_radiation_probe     x-ray
_refine_special_details     ?
_reflns_number_total     5250
_reflns_number_gt     4225
_reflns_threshold_expression     'I > 2\s(I)'
_refine_ls_structure_factor_coef     Fsqd
_refine_ls_matrix_type     full
_refine_ls_R_factor_all     0.0520
_refine_ls_R_factor_gt     0.0384
_refine_ls_wR_factor_gt     0.0886
_refine_ls_wR_factor_ref     0.0951
_refine_ls_goodness_of_fit_ref     1.035
_refine_ls_restrained_S_all     1.035
_refine_ls_number_reflns     5250
_refine_ls_number_parameters     325
_refine_ls_number_restraints     0
_refine_ls_hydrogen_treatment     constr
_refine_ls_weighting_scheme     calc
_refine_ls_weighting_details
              'w=1/[\s^2^(Fo^2^)+(0.0402P)^2^+0.4940P] where P=(Fo^2^+2Fc^2^)/3'
_atom_sites_solution_hydrogens     geom
_atom_sites_solution_primary     dual
_atom_sites_solution_secondary     ?
_refine_ls_shift/su_max     0.000
_refine_ls_shift/su_mean     0.000
_refine_diff_density_max     0.303
_refine_diff_density_min     -0.263
_refine_ls_extinction_method     none
_refine_ls_extinction_coef     .
loop_
    _atom_type_symbol
    _atom_type_description
    _atom_type_scat_dispersion_real
    _atom_type_scat_dispersion_imag
    _atom_type_scat_source
    'C' 'C' 0.0033 0.0016
                         'International Tables Vol C Tables 4.2.6.8 and 6.1.1.4'
    'H' 'H' 0.0000 0.0000
                         'International Tables Vol C Tables 4.2.6.8 and 6.1.1.4'
    'Cl' 'Cl' 0.1484 0.1585
                         'International Tables Vol C Tables 4.2.6.8 and 6.1.1.4'
    'F' 'F' 0.0171 0.0103
                         'International Tables Vol C Tables 4.2.6.8 and 6.1.1.4'
    'N' 'N' 0.0061 0.0033
                         'International Tables Vol C Tables 4.2.6.8 and 6.1.1.4'
    'O' 'O' 0.0106 0.0060
                         'International Tables Vol C Tables 4.2.6.8 and 6.1.1.4'
_computing_data_collection
;
<i>COSMO</i> V1.61 (Bruker, 2009)
;
_computing_cell_refinement
;
<i>COSMO</i> V1.61 (Bruker, 2009)
;
_computing_data_reduction
;
<i>SAINT V7.68A</i> (Bruker, 2009)
;
_computing_structure_solution
;
<i>SHELXT2018/2</i> (Sheldrick, 2015a)
;
_computing_structure_refinement
;
<i>SHELXL2018/3</i> (Sheldrick, 2015b)
;
_computing_molecular_graphics
;
Olex2 1.5 (Dolomanov <i>et al.</i>,  2009)
;
_computing_publication_material
;
Olex2 1.5 (Dolomanov <i>et al.</i>,  2009)
;
loop_
    _atom_site_type_symbol
    _atom_site_label
    _atom_site_fract_x
    _atom_site_fract_y
    _atom_site_fract_z
    _atom_site_U_iso_or_equiv
    _atom_site_adp_type
    _atom_site_calc_flag
    _atom_site_occupancy
    _atom_site_disorder_assembly
    _atom_site_disorder_group
    Cl Cl1 0.86634(5) 0.87170(3) 0.96121(3) 0.02694(11) Uani d 1 . .
    F F1 0.45178(13) -0.26576(10) -0.02464(9) 0.0397(3) Uani d 1 . .
    O O1 -0.04527(13) 0.11981(9) 0.62009(9) 0.0196(2) Uani d 1 . .
    N N1 0.45496(15) 0.39153(11) 0.68315(10) 0.0170(3) Uani d 1 . .
    N N2 0.65678(15) 0.34370(11) 0.58815(11) 0.0184(3) Uani d 1 . .
    N N3 0.60496(15) 0.16517(11) 0.42959(11) 0.0186(3) Uani d 1 . .
    N N4 0.35389(15) 0.02975(11) 0.36641(10) 0.0175(3) Uani d 1 . .
    H H4 0.260621 0.004335 0.381264 0.021 Uiso calc 1 . .
    C C1 0.05053(18) 0.21608(12) 0.67702(12) 0.0150(3) Uani d 1 . .
    C C2 0.02320(19) 0.28912(13) 0.78701(13) 0.0188(3) Uani d 1 . .
    H H2A 0.066013 0.253542 0.846130 0.023 Uiso calc 1 . .
    H H2B -0.096591 0.283690 0.779822 0.023 Uiso calc 1 . .
    C C3 0.10726(19) 0.42222(13) 0.82264(13) 0.0189(3) Uani d 1 . .
    H H3A 0.051144 0.462085 0.771092 0.023 Uiso calc 1 . .
    H H3B 0.098103 0.463853 0.899330 0.023 Uiso calc 1 . .
    C C4 0.28759(19) 0.43447(13) 0.82097(12) 0.0184(3) Uani d 1 . .
    H H4A 0.335833 0.520915 0.834679 0.022 Uiso calc 1 . .
    H H4B 0.347684 0.408114 0.882085 0.022 Uiso calc 1 . .
    C C5 0.30843(18) 0.35904(13) 0.71031(12) 0.0153(3) Uani d 1 . .
    C C6 0.19369(18) 0.25977(12) 0.64127(12) 0.0145(3) Uani d 1 . .
    C C7 0.21029(17) 0.18858(12) 0.52702(12) 0.0143(3) Uani d 1 . .
    H H7 0.170754 0.100014 0.514119 0.017 Uiso calc 1 . .
    C C8 0.38970(18) 0.20947(13) 0.52368(12) 0.0147(3) Uani d 1 . .
    C C9 0.50129(18) 0.31190(13) 0.59558(12) 0.0155(3) Uani d 1 . .
    C C10 0.69670(19) 0.26784(13) 0.50356(13) 0.0194(3) Uani d 1 . .
    H H10 0.804490 0.289713 0.494794 0.023 Uiso calc 1 . .
    C C11 0.45157(18) 0.13464(13) 0.44097(12) 0.0157(3) Uani d 1 . .
    C C12 0.38757(18) -0.04232(12) 0.26750(12) 0.0158(3) Uani d 1 . .
    C C13 0.25837(19) -0.08672(13) 0.17169(13) 0.0197(3) Uani d 1 . .
    H H13 0.154546 -0.064739 0.174021 0.024 Uiso calc 1 . .
    C C14 0.2785(2) -0.16261(14) 0.07267(14) 0.0242(4) Uani d 1 . .
    H H14 0.189555 -0.194182 0.007472 0.029 Uiso calc 1 . .
    C C15 0.4307(2) -0.19067(14) 0.07178(14) 0.0246(4) Uani d 1 . .
    C C16 0.5628(2) -0.14599(14) 0.16411(14) 0.0228(3) Uani d 1 . .
    H H16 0.667351 -0.165706 0.159818 0.027 Uiso calc 1 . .
    C C17 0.54137(19) -0.07179(13) 0.26349(13) 0.0192(3) Uani d 1 . .
    H H17 0.630809 -0.041216 0.328430 0.023 Uiso calc 1 . .
    C C18 0.56396(18) 0.50712(13) 0.74583(12) 0.0158(3) Uani d 1 . .
    C C19 0.53198(19) 0.61016(14) 0.71943(13) 0.0201(3) Uani d 1 . .
    H H19 0.444946 0.603477 0.656895 0.024 Uiso calc 1 . .
    C C20 0.6271(2) 0.72343(13) 0.78427(13) 0.0205(3) Uani d 1 . .
    H H20 0.605018 0.794967 0.767541 0.025 Uiso calc 1 . .
    C C21 0.75403(19) 0.73003(13) 0.87341(13) 0.0184(3) Uani d 1 . .
    C C22 0.79132(19) 0.62711(14) 0.89766(13) 0.0194(3) Uani d 1 . .
    H H22 0.882328 0.633451 0.957559 0.023 Uiso calc 1 . .
    C C23 0.69449(19) 0.51452(13) 0.83365(13) 0.0188(3) Uani d 1 . .
    H H23 0.717561 0.442984 0.849934 0.023 Uiso calc 1 . .
    C C24 0.10579(18) 0.22623(13) 0.43494(12) 0.0150(3) Uani d 1 . .
    C C25 0.1398(2) 0.34558(14) 0.43307(13) 0.0220(3) Uani d 1 . .
    H H25 0.229200 0.402228 0.488211 0.026 Uiso calc 1 . .
    C C26 0.0455(2) 0.38264(14) 0.35238(14) 0.0261(4) Uani d 1 . .
    H H26 0.070133 0.464417 0.352350 0.031 Uiso calc 1 . .
    C C27 -0.0857(2) 0.30057(14) 0.27089(13) 0.0223(3) Uani d 1 . .
    H H27 -0.151043 0.326085 0.215382 0.027 Uiso calc 1 . .
    C C28 -0.12015(19) 0.18154(14) 0.27138(13) 0.0212(3) Uani d 1 . .
    H H28 -0.209032 0.124906 0.215720 0.025 Uiso calc 1 . .
    C C29 -0.02512(18) 0.14469(13) 0.35305(13) 0.0181(3) Uani d 1 . .
    H H29 -0.049798 0.062880 0.352987 0.022 Uiso calc 1 . .
loop_
    _atom_site_aniso_label
    _atom_site_aniso_U_11
    _atom_site_aniso_U_22
    _atom_site_aniso_U_33
    _atom_site_aniso_U_12
    _atom_site_aniso_U_13
    _atom_site_aniso_U_23
    Cl1 0.0285(2) 0.01610(18) 0.0258(2) -0.00600(15) -0.00005(16) -0.00021(15)
    F1 0.0370(6) 0.0433(6) 0.0267(6) 0.0056(5) 0.0150(5) -0.0121(5)
    O1 0.0196(5) 0.0164(5) 0.0212(6) -0.0007(4) 0.0071(4) 0.0039(4)
    N1 0.0161(6) 0.0147(6) 0.0156(6) -0.0013(5) 0.0047(5) -0.0009(5)
    N2 0.0154(6) 0.0177(6) 0.0186(7) -0.0005(5) 0.0041(5) 0.0018(5)
    N3 0.0162(6) 0.0189(6) 0.0184(7) 0.0009(5) 0.0061(5) 0.0021(5)
    N4 0.0147(6) 0.0170(6) 0.0176(7) -0.0012(5) 0.0071(5) 0.0003(5)
    C1 0.0163(7) 0.0144(7) 0.0157(7) 0.0043(6) 0.0040(6) 0.0061(6)
    C2 0.0206(8) 0.0184(7) 0.0187(8) 0.0034(6) 0.0095(6) 0.0050(6)
    C3 0.0237(8) 0.0161(7) 0.0180(8) 0.0056(6) 0.0097(6) 0.0032(6)
    C4 0.0214(8) 0.0159(7) 0.0153(8) 0.0011(6) 0.0065(6) 0.0005(6)
    C5 0.0178(7) 0.0148(7) 0.0147(7) 0.0042(6) 0.0057(6) 0.0050(6)
    C6 0.0165(7) 0.0136(7) 0.0140(7) 0.0032(5) 0.0047(6) 0.0043(6)
    C7 0.0145(7) 0.0119(6) 0.0142(7) -0.0001(5) 0.0038(6) 0.0017(5)
    C8 0.0147(7) 0.0157(7) 0.0135(7) 0.0021(5) 0.0041(6) 0.0041(6)
    C9 0.0163(7) 0.0157(7) 0.0140(7) 0.0029(6) 0.0045(6) 0.0036(6)
    C10 0.0156(7) 0.0206(7) 0.0204(8) 0.0010(6) 0.0061(6) 0.0042(6)
    C11 0.0161(7) 0.0156(7) 0.0147(7) 0.0027(6) 0.0029(6) 0.0044(6)
    C12 0.0187(7) 0.0124(6) 0.0161(7) 0.0010(5) 0.0068(6) 0.0031(6)
    C13 0.0178(8) 0.0206(7) 0.0193(8) 0.0022(6) 0.0063(6) 0.0033(6)
    C14 0.0220(8) 0.0258(8) 0.0185(8) -0.0002(7) 0.0043(6) 0.0000(7)
    C15 0.0305(9) 0.0217(8) 0.0190(8) 0.0036(7) 0.0128(7) -0.0016(6)
    C16 0.0210(8) 0.0203(7) 0.0275(9) 0.0077(6) 0.0103(7) 0.0034(7)
    C17 0.0194(8) 0.0180(7) 0.0183(8) 0.0037(6) 0.0039(6) 0.0034(6)
    C18 0.0169(7) 0.0140(7) 0.0137(7) -0.0009(6) 0.0068(6) -0.0005(6)
    C19 0.0203(8) 0.0218(8) 0.0145(8) 0.0010(6) 0.0012(6) 0.0033(6)
    C20 0.0254(8) 0.0160(7) 0.0199(8) 0.0017(6) 0.0055(6) 0.0062(6)
    C21 0.0189(8) 0.0149(7) 0.0173(8) -0.0028(6) 0.0058(6) 0.0003(6)
    C22 0.0177(8) 0.0221(8) 0.0147(8) 0.0018(6) 0.0018(6) 0.0026(6)
    C23 0.0215(8) 0.0170(7) 0.0177(8) 0.0041(6) 0.0051(6) 0.0048(6)
    C24 0.0143(7) 0.0168(7) 0.0142(7) 0.0027(5) 0.0069(6) 0.0032(6)
    C25 0.0221(8) 0.0189(7) 0.0200(8) -0.0036(6) -0.0001(6) 0.0053(6)
    C26 0.0310(9) 0.0190(8) 0.0261(9) -0.0001(7) 0.0012(7) 0.0100(7)
    C27 0.0228(8) 0.0261(8) 0.0176(8) 0.0046(7) 0.0016(6) 0.0085(7)
    C28 0.0182(8) 0.0223(8) 0.0169(8) -0.0008(6) 0.0017(6) 0.0008(6)
    C29 0.0184(7) 0.0147(7) 0.0190(8) 0.0013(6) 0.0048(6) 0.0027(6)
_geom_special_details
;
 All esds (except the esd in the dihedral angle between two l.s. planes)
 are estimated using the full covariance matrix.  The cell esds are taken
 into account individually in the estimation of esds in distances, angles
 and torsion angles; correlations between esds in cell parameters are only
 used when they are defined by crystal symmetry.  An approximate (isotropic)
 treatment of cell esds is used for estimating esds involving l.s. planes.
;
loop_
    _geom_bond_atom_site_label_1
    _geom_bond_atom_site_label_2
    _geom_bond_site_symmetry_2
    _geom_bond_distance
    _geom_bond_publ_flag
    Cl1 C21 . 1.7398(15) ?
    F1 C15 . 1.3604(18) ?
    O1 C1 . 1.2325(17) ?
    N1 C5 . 1.3850(19) ?
    N1 C9 . 1.4020(18) ?
    N1 C18 . 1.4453(17) ?
    N2 C9 . 1.3467(19) ?
    N2 C10 . 1.3274(19) ?
    N3 C10 . 1.3287(19) ?
    N3 C11 . 1.3454(19) ?
    N4 H4 . 0.8800 ?
    N4 C11 . 1.3643(18) ?
    N4 C12 . 1.4163(19) ?
    C1 C2 . 1.509(2) ?
    C1 C6 . 1.456(2) ?
    C2 H2A . 0.9900 ?
    C2 H2B . 0.9900 ?
    C2 C3 . 1.521(2) ?
    C3 H3A . 0.9900 ?
    C3 H3B . 0.9900 ?
    C3 C4 . 1.517(2) ?
    C4 H4A . 0.9900 ?
    C4 H4B . 0.9900 ?
    C4 C5 . 1.503(2) ?
    C5 C6 . 1.363(2) ?
    C6 C7 . 1.512(2) ?
    C7 H7 . 1.0000 ?
    C7 C8 . 1.515(2) ?
    C7 C24 . 1.528(2) ?
    C8 C9 . 1.3823(19) ?
    C8 C11 . 1.409(2) ?
    C10 H10 . 0.9500 ?
    C12 C13 . 1.388(2) ?
    C12 C17 . 1.395(2) ?
    C13 H13 . 0.9500 ?
    C13 C14 . 1.386(2) ?
    C14 H14 . 0.9500 ?
    C14 C15 . 1.370(2) ?
    C15 C16 . 1.376(2) ?
    C16 H16 . 0.9500 ?
    C16 C17 . 1.386(2) ?
    C17 H17 . 0.9500 ?
    C18 C19 . 1.382(2) ?
    C18 C23 . 1.383(2) ?
    C19 H19 . 0.9500 ?
    C19 C20 . 1.388(2) ?
    C20 H20 . 0.9500 ?
    C20 C21 . 1.378(2) ?
    C21 C22 . 1.381(2) ?
    C22 H22 . 0.9500 ?
    C22 C23 . 1.385(2) ?
    C23 H23 . 0.9500 ?
    C24 C25 . 1.393(2) ?
    C24 C29 . 1.390(2) ?
    C25 H25 . 0.9500 ?
    C25 C26 . 1.378(2) ?
    C26 H26 . 0.9500 ?
    C26 C27 . 1.392(2) ?
    C27 H27 . 0.9500 ?
    C27 C28 . 1.384(2) ?
    C28 H28 . 0.9500 ?
    C28 C29 . 1.388(2) ?
    C29 H29 . 0.9500 ?
loop_
    _geom_angle_atom_site_label_1
    _geom_angle_atom_site_label_2
    _geom_angle_atom_site_label_3
    _geom_angle_site_symmetry_1
    _geom_angle_site_symmetry_3
    _geom_angle
    _geom_angle_publ_flag
    C5 N1 C9 . . 120.50(12) ?
    C5 N1 C18 . . 120.58(12) ?
    C9 N1 C18 . . 118.91(12) ?
    C10 N2 C9 . . 114.19(12) ?
    C10 N3 C11 . . 116.06(13) ?
    C11 N4 H4 . . 116.7 ?
    C11 N4 C12 . . 126.52(12) ?
    C12 N4 H4 . . 116.7 ?
    O1 C1 C2 . . 120.18(13) ?
    O1 C1 C6 . . 120.95(13) ?
    C6 C1 C2 . . 118.84(12) ?
    C1 C2 H2A . . 109.1 ?
    C1 C2 H2B . . 109.1 ?
    C1 C2 C3 . . 112.48(12) ?
    H2A C2 H2B . . 107.8 ?
    C3 C2 H2A . . 109.1 ?
    C3 C2 H2B . . 109.1 ?
    C2 C3 H3A . . 109.5 ?
    C2 C3 H3B . . 109.5 ?
    H3A C3 H3B . . 108.0 ?
    C4 C3 C2 . . 110.92(12) ?
    C4 C3 H3A . . 109.5 ?
    C4 C3 H3B . . 109.5 ?
    C3 C4 H4A . . 109.4 ?
    C3 C4 H4B . . 109.4 ?
    H4A C4 H4B . . 108.0 ?
    C5 C4 C3 . . 111.31(12) ?
    C5 C4 H4A . . 109.4 ?
    C5 C4 H4B . . 109.4 ?
    N1 C5 C4 . . 116.74(12) ?
    C6 C5 N1 . . 120.68(13) ?
    C6 C5 C4 . . 122.51(13) ?
    C1 C6 C7 . . 117.14(12) ?
    C5 C6 C1 . . 120.51(13) ?
    C5 C6 C7 . . 122.33(13) ?
    C6 C7 H7 . . 108.8 ?
    C6 C7 C8 . . 109.55(11) ?
    C6 C7 C24 . . 110.49(12) ?
    C8 C7 H7 . . 108.8 ?
    C8 C7 C24 . . 110.44(12) ?
    C24 C7 H7 . . 108.8 ?
    C9 C8 C7 . . 121.50(13) ?
    C9 C8 C11 . . 114.95(13) ?
    C11 C8 C7 . . 123.21(12) ?
    N2 C9 N1 . . 115.39(12) ?
    N2 C9 C8 . . 124.53(13) ?
    C8 C9 N1 . . 120.07(13) ?
    N2 C10 N3 . . 128.20(14) ?
    N2 C10 H10 . . 115.9 ?
    N3 C10 H10 . . 115.9 ?
    N3 C11 N4 . . 117.64(13) ?
    N3 C11 C8 . . 121.96(13) ?
    N4 C11 C8 . . 120.36(13) ?
    C13 C12 N4 . . 117.24(13) ?
    C13 C12 C17 . . 119.61(14) ?
    C17 C12 N4 . . 123.14(13) ?
    C12 C13 H13 . . 119.5 ?
    C14 C13 C12 . . 121.03(15) ?
    C14 C13 H13 . . 119.5 ?
    C13 C14 H14 . . 121.0 ?
    C15 C14 C13 . . 117.91(15) ?
    C15 C14 H14 . . 121.0 ?
    F1 C15 C14 . . 118.51(15) ?
    F1 C15 C16 . . 118.71(15) ?
    C14 C15 C16 . . 122.79(15) ?
    C15 C16 H16 . . 120.5 ?
    C15 C16 C17 . . 119.08(15) ?
    C17 C16 H16 . . 120.5 ?
    C12 C17 H17 . . 120.2 ?
    C16 C17 C12 . . 119.56(14) ?
    C16 C17 H17 . . 120.2 ?
    C19 C18 N1 . . 119.04(13) ?
    C19 C18 C23 . . 120.78(13) ?
    C23 C18 N1 . . 120.14(13) ?
    C18 C19 H19 . . 120.0 ?
    C18 C19 C20 . . 120.00(14) ?
    C20 C19 H19 . . 120.0 ?
    C19 C20 H20 . . 120.7 ?
    C21 C20 C19 . . 118.67(14) ?
    C21 C20 H20 . . 120.7 ?
    C20 C21 Cl1 . . 119.45(12) ?
    C20 C21 C22 . . 121.77(14) ?
    C22 C21 Cl1 . . 118.74(12) ?
    C21 C22 H22 . . 120.4 ?
    C21 C22 C23 . . 119.24(14) ?
    C23 C22 H22 . . 120.4 ?
    C18 C23 C22 . . 119.46(14) ?
    C18 C23 H23 . . 120.3 ?
    C22 C23 H23 . . 120.3 ?
    C25 C24 C7 . . 119.70(13) ?
    C29 C24 C7 . . 121.73(13) ?
    C29 C24 C25 . . 118.56(14) ?
    C24 C25 H25 . . 119.5 ?
    C26 C25 C24 . . 120.93(14) ?
    C26 C25 H25 . . 119.5 ?
    C25 C26 H26 . . 119.9 ?
    C25 C26 C27 . . 120.17(14) ?
    C27 C26 H26 . . 119.9 ?
    C26 C27 H27 . . 120.3 ?
    C28 C27 C26 . . 119.48(14) ?
    C28 C27 H27 . . 120.3 ?
    C27 C28 H28 . . 119.9 ?
    C27 C28 C29 . . 120.14(14) ?
    C29 C28 H28 . . 119.9 ?
    C24 C29 H29 . . 119.6 ?
    C28 C29 C24 . . 120.71(14) ?
    C28 C29 H29 . . 119.6 ?
loop_
    _geom_torsion_atom_site_label_1
    _geom_torsion_atom_site_label_2
    _geom_torsion_atom_site_label_3
    _geom_torsion_atom_site_label_4
    _geom_torsion_site_symmetry_1
    _geom_torsion_site_symmetry_2
    _geom_torsion_site_symmetry_3
    _geom_torsion_site_symmetry_4
    _geom_torsion
    _geom_torsion_publ_flag
    Cl1 C21 C22 C23 . . . . 174.98(12) ?
    F1 C15 C16 C17 . . . . -178.45(14) ?
    O1 C1 C2 C3 . . . . -158.02(14) ?
    O1 C1 C6 C5 . . . . -172.82(14) ?
    O1 C1 C6 C7 . . . . 5.6(2) ?
    N1 C5 C6 C1 . . . . 171.52(13) ?
    N1 C5 C6 C7 . . . . -6.8(2) ?
    N1 C18 C19 C20 . . . . 174.82(14) ?
    N1 C18 C23 C22 . . . . -175.75(13) ?
    N4 C12 C13 C14 . . . . -176.98(14) ?
    N4 C12 C17 C16 . . . . 178.02(13) ?
    C1 C2 C3 C4 . . . . -51.88(17) ?
    C1 C6 C7 C8 . . . . -155.73(12) ?
    C1 C6 C7 C24 . . . . 82.38(15) ?
    C2 C1 C6 C5 . . . . 5.6(2) ?
    C2 C1 C6 C7 . . . . -175.96(12) ?
    C2 C3 C4 C5 . . . . 51.70(17) ?
    C3 C4 C5 N1 . . . . 159.04(13) ?
    C3 C4 C5 C6 . . . . -24.0(2) ?
    C4 C5 C6 C1 . . . . -5.4(2) ?
    C4 C5 C6 C7 . . . . 176.28(13) ?
    C5 N1 C9 N2 . . . . -169.69(13) ?
    C5 N1 C9 C8 . . . . 10.8(2) ?
    C5 N1 C18 C19 . . . . -81.97(18) ?
    C5 N1 C18 C23 . . . . 95.60(17) ?
    C5 C6 C7 C8 . . . . 22.68(19) ?
    C5 C6 C7 C24 . . . . -99.22(16) ?
    C6 C1 C2 C3 . . . . 23.54(19) ?
    C6 C7 C8 C9 . . . . -23.13(18) ?
    C6 C7 C8 C11 . . . . 163.86(13) ?
    C6 C7 C24 C25 . . . . 62.20(17) ?
    C6 C7 C24 C29 . . . . -116.82(15) ?
    C7 C8 C9 N1 . . . . 8.1(2) ?
    C7 C8 C9 N2 . . . . -171.39(13) ?
    C7 C8 C11 N3 . . . . 169.77(13) ?
    C7 C8 C11 N4 . . . . -7.8(2) ?
    C7 C24 C25 C26 . . . . -178.69(15) ?
    C7 C24 C29 C28 . . . . 178.86(14) ?
    C8 C7 C24 C25 . . . . -59.17(17) ?
    C8 C7 C24 C29 . . . . 121.81(14) ?
    C9 N1 C5 C4 . . . . 165.57(13) ?
    C9 N1 C5 C6 . . . . -11.5(2) ?
    C9 N1 C18 C19 . . . . 99.10(17) ?
    C9 N1 C18 C23 . . . . -83.32(18) ?
    C9 N2 C10 N3 . . . . -2.2(2) ?
    C9 C8 C11 N3 . . . . -3.7(2) ?
    C9 C8 C11 N4 . . . . 178.79(13) ?
    C10 N2 C9 N1 . . . . -179.02(13) ?
    C10 N2 C9 C8 . . . . 0.5(2) ?
    C10 N3 C11 N4 . . . . 179.98(13) ?
    C10 N3 C11 C8 . . . . 2.4(2) ?
    C11 N3 C10 N2 . . . . 0.7(2) ?
    C11 N4 C12 C13 . . . . -137.19(15) ?
    C11 N4 C12 C17 . . . . 44.2(2) ?
    C11 C8 C9 N1 . . . . -178.33(13) ?
    C11 C8 C9 N2 . . . . 2.2(2) ?
    C12 N4 C11 N3 . . . . -10.0(2) ?
    C12 N4 C11 C8 . . . . 167.69(14) ?
    C12 C13 C14 C15 . . . . -1.1(2) ?
    C13 C12 C17 C16 . . . . -0.6(2) ?
    C13 C14 C15 F1 . . . . 179.54(14) ?
    C13 C14 C15 C16 . . . . -0.6(3) ?
    C14 C15 C16 C17 . . . . 1.7(3) ?
    C15 C16 C17 C12 . . . . -1.0(2) ?
    C17 C12 C13 C14 . . . . 1.7(2) ?
    C18 N1 C5 C4 . . . . -13.3(2) ?
    C18 N1 C5 C6 . . . . 169.60(13) ?
    C18 N1 C9 N2 . . . . 9.24(19) ?
    C18 N1 C9 C8 . . . . -170.32(13) ?
    C18 C19 C20 C21 . . . . 1.0(2) ?
    C19 C18 C23 C22 . . . . 1.8(2) ?
    C19 C20 C21 Cl1 . . . . -175.91(12) ?
    C19 C20 C21 C22 . . . . 1.7(2) ?
    C20 C21 C22 C23 . . . . -2.7(2) ?
    C21 C22 C23 C18 . . . . 0.9(2) ?
    C23 C18 C19 C20 . . . . -2.7(2) ?
    C24 C7 C8 C9 . . . . 98.79(15) ?
    C24 C7 C8 C11 . . . . -74.21(17) ?
    C24 C25 C26 C27 . . . . -0.1(3) ?
    C25 C24 C29 C28 . . . . -0.2(2) ?
    C25 C26 C27 C28 . . . . -0.2(3) ?
    C26 C27 C28 C29 . . . . 0.4(2) ?
    C27 C28 C29 C24 . . . . -0.2(2) ?
    C29 C24 C25 C26 . . . . 0.3(2) ?
loop_
    _geom_hbond_atom_site_label_D
    _geom_hbond_atom_site_label_H
    _geom_hbond_atom_site_label_A
    _geom_hbond_site_symmetry_A
    _geom_hbond_distance_DH
    _geom_hbond_distance_HA
    _geom_hbond_distance_DA
    _geom_hbond_angle_DHA
    _geom_hbond_publ_flag
    N4 H4 O1 2_556 0.88 2.17 3.0036(16) 159 yes
    C29 H29 O1 2_556 0.95 2.46 3.3169(18) 150 yes
    C10 H10 Cg1 1_655 0.95 2.74 3.5719(18) 147 yes
    C15 F1 Cg2 1_544 1.3604(18) 3.1604(13) 4.4286(18) 154.70(10) yes
_shelx_space_group_comment
;
The symmetry employed for this shelxl refinement is uniquely defined
by the following loop, which should always be used as a source of
symmetry information in preference to the above space-group names.
They are only intended as comments.
;
_shelx_estimated_absorpt_T_min     0.955
_shelx_estimated_absorpt_T_max     0.984
_shelx_hkl_file
;
  -1   0   0  200.38    3.40
  -1   0   0  203.88    3.20
  -1   0   0  199.98    3.30
   1   0   0  199.08    3.30
   1   0   0  196.98    3.80
   1   0   0  201.28    3.30
   1   0   0  200.78    3.20
  -2   0   0  308.87    5.10
  -2   0   0  300.77    5.30
  -2   0   0  301.87    5.30
   2   0   0  304.17    5.10
   2   0   0  302.47    6.10
   2   0   0  306.07    4.90
  -3   0   0    7.90    0.80
  -3   0   0    7.60    0.80
  -3   0   0    9.00    0.80
   3   0   0    8.70    0.70
   3   0   0    8.20    0.70
  -4   0   0   52.59    2.00
  -4   0   0   51.99    1.90
  -4   0   0   52.09    1.90
  -4   0   0   51.49    2.60
   4   0   0   53.99    1.50
  -5   0   0   27.10    2.50
  -5   0   0   35.20    1.80
  -5   0   0   35.90    2.60
  -5   0   0   36.70    1.90
   5   0   0   33.30    1.10
  -6   0   0   11.60    1.90
  -6   0   0   12.60    1.50
  -6   0   0   14.30    1.50
  -6   0   0   12.40    2.00
  -7   0   0   39.40    2.30
  -7   0   0   39.90    3.60
  -7   0   0   35.90    3.50
  -8   0   0   -0.80    1.30
  -8   0   0    0.40    1.00
  -8   0   0    0.20    1.20
  -9   0   0   17.30    3.00
  -9   0   0   13.10    2.60
  -9   0   0   16.80    2.20
 -10   0   0    3.10    1.40
 -10   0   0    0.40    1.70
 -10   1   0    4.90    2.10
 -10   1   0    5.10    1.80
  -9   1   0    1.10    1.70
  -9   1   0    2.70    1.60
  -9   1   0    2.50    1.40
  -8   1   0   19.40    2.80
  -8   1   0   13.70    2.60
  -8   1   0   17.40    2.10
   7  -1   0    4.20    0.70
  -7   1   0    5.70    1.70
  -7   1   0    4.20    1.20
  -7   1   0    6.90    1.80
   6  -1   0    6.10    0.90
  -6   1   0    7.60    1.30
  -6   1   0    5.80    1.50
  -6   1   0    6.60    1.50
  -6   1   0    4.90    1.10
   5  -1   0   57.09    2.00
  -5   1   0   53.09    2.30
  -5   1   0   57.79    3.10
  -5   1   0   56.49    2.40
  -5   1   0   53.69    3.10
  -5   1   0   54.69    2.30
   4  -1   0  396.96    7.00
   4  -1   0  382.36    7.30
  -4   1   0  399.06    8.80
  -4   1   0  394.06    7.40
  -4   1   0  393.26    7.70
  -4   1   0  381.66    7.60
  -4   1   0  394.96    8.80
   3  -1   0   14.60    1.00
   3  -1   0   15.60    1.10
  -3   1   0   13.00    1.30
  -3   1   0   14.70    1.20
  -3   1   0   13.80    1.10
  -3   1   0   16.20    1.50
  -3   1   0   15.40    1.10
  -2   1   0  513.45    8.70
  -2   1   0  509.55    9.40
  -2   1   0  519.35    9.20
  -2   1   0  496.45    8.70
  -2   1   0  509.45    8.30
   1  -1   0  752.12   12.00
   1  -1   0  752.42   11.90
   1  -1   0  758.82   11.40
   1  -1   0  770.02   12.20
  -1   1   0  739.83   12.10
  -1   1   0  755.52   12.50
  -1   1   0  777.32   12.00
  -1   1   0  761.42   12.00
  -1   1   0  744.43   11.40
   0  -1   0   21.30    0.70
   0  -1   0   25.30    0.70
   0  -1   0   25.50    0.70
   0  -1   0   24.20    0.80
   0   1   0   23.00    0.70
   0   1   0   22.20    0.70
  -1  -1   0  342.07    6.10
   1   1   0  343.47    6.30
   1   1   0  350.36    6.20
  -2  -1   0  181.38    3.20
  -2  -1   0  181.68    3.20
  -2  -1   0  187.08    4.30
   2   1   0  178.48    4.30
  -3  -1   0   23.20    1.80
  -3  -1   0   22.20    1.00
  -3  -1   0   22.70    1.00
   3   1   0   26.10    1.90
  -4  -1   0    0.80    0.50
  -4  -1   0    0.30    0.70
  -4  -1   0    0.60    0.50
   4   1   0   -0.20    0.80
  -5  -1   0  135.49    3.50
  -5  -1   0  134.59    3.50
   5   1   0  124.69    4.90
  -6  -1   0    5.50    1.00
  -6  -1   0    4.30    1.40
  -6  -1   0    4.10    1.30
  -6  -1   0    6.00    1.10
  -7  -1   0    1.90    1.00
  -7  -1   0    1.10    1.40
  -7  -1   0    2.50    1.40
  -8  -1   0   87.59    3.70
  -8  -1   0   88.99    5.20
  -8  -1   0   85.99    5.10
  -9  -1   0   25.40    2.50
  -9  -1   0   23.70    3.50
  -9  -1   0   24.10    3.50
 -10  -1   0   31.10    3.00
 -10  -1   0   30.40    4.20
 -10   2   0    1.90    1.50
 -10   2   0    1.60    2.00
  -9   2   0   -0.10    1.40
  -9   2   0   -0.90    1.00
  -9   2   0    0.10    1.30
  -8   2   0   51.59    3.10
  -8   2   0   54.59    4.00
  -8   2   0   46.90    4.10
   7  -2   0    0.80    0.80
  -7   2   0    0.40    0.90
  -7   2   0    0.10    1.00
  -7   2   0    0.70    1.20
   6  -2   0   16.70    1.50
  -6   2   0   17.50    2.30
  -6   2   0   15.30    1.70
  -6   2   0   15.50    2.10
  -6   2   0   13.50    1.70
  -6   2   0   16.20    1.80
   5  -2   0  353.76    6.90
   5  -2   0  346.87    7.20
  -5   2   0  343.47    8.50
  -5   2   0  343.17    7.60
  -5   2   0  345.67    8.70
  -5   2   0  348.57    7.30
  -5   2   0  343.57    7.60
   4  -2   0  108.19    3.00
   4  -2   0  110.19    3.20
  -4   2   0  102.19    3.90
  -4   2   0  107.49    3.30
  -4   2   0  103.29    3.70
  -4   2   0  109.09    3.20
  -4   2   0  107.49    3.30
   3  -2   0  157.28    3.70
   3  -2   0  162.38    3.90
  -3   2   0  161.78    4.40
  -3   2   0  166.18    3.80
  -3   2   0  160.28    4.00
  -3   2   0  159.68    4.30
  -3   2   0  161.08    4.00
   2  -2   0   51.99    1.90
   2  -2   0   51.19    1.90
   2  -2   0   51.89    1.80
  -2   2   0   49.50    1.90
  -2   2   0   53.49    1.90
  -2   2   0   51.39    1.80
  -2   2   0   50.69    1.90
  -2   2   0   49.10    2.00
   1  -2   0  687.73   11.50
   1  -2   0  700.03   11.00
   1  -2   0  703.33   11.50
   1  -2   0  715.33   11.50
  -1   2   0  692.93   11.90
  -1   2   0  709.43   11.50
  -1   2   0  705.23   11.50
  -1   2   0  694.83   11.00
  -1   2   0  716.53   11.50
   0  -2   0 1488.95   23.00
   0  -2   0 1517.05   23.00
   0  -2   0 1521.75   23.30
   0   2   0 1426.86   22.90
   0   2   0 1483.55   21.90
   0   2   0 1503.85   22.90
   0   2   0 1491.25   24.00
   0   2   0 1538.45   23.30
  -1  -2   0   26.70    0.80
  -1  -2   0   26.70    0.80
  -1  -2   0   25.70    1.10
  -1  -2   0   27.30    0.80
  -1  -2   0   27.80    1.30
   1   2   0   24.90    1.30
   1   2   0   26.30    1.40
  -2  -2   0   44.50    1.90
  -2  -2   0   43.00    1.00
  -2  -2   0   43.60    1.00
   2   2   0   45.40    2.00
   2   2   0   42.90    2.10
  -3  -2   0   11.30    1.30
  -3  -2   0   13.60    0.80
  -3  -2   0   14.20    0.70
  -3  -2   0   12.40    1.50
   3   2   0   14.70    1.50
  -4  -2   0   78.39    2.10
  -4  -2   0   73.09    2.10
   4   2   0   68.79    3.20
  -5  -2   0  116.49    3.20
  -5  -2   0  120.29    3.20
   5   2   0  121.19    4.70
  -6  -2   0   55.19    2.30
  -6  -2   0   51.89    2.20
   6   2   0   50.79    3.50
  -7  -2   0    8.70    2.00
  -7  -2   0   13.10    1.50
  -7  -2   0   14.60    2.40
  -8  -2   0   19.80    3.00
  -8  -2   0   20.80    2.00
  -8  -2   0   21.60    3.20
  -9  -2   0   -0.80    1.30
  -9  -2   0   -0.40    1.00
 -10  -2   0   26.50    2.70
 -10  -2   0   24.80    3.80
 -10   3   0    4.10    2.00
 -10   3   0    1.30    1.60
  -9   3   0    0.70    1.60
  -9   3   0   -0.40    1.50
  -9   3   0    0.60    1.30
  -8   3   0   17.70    2.60
  -8   3   0   16.60    2.20
  -8   3   0   15.10    2.60
  -7   3   0   26.20    2.50
  -7   3   0   21.90    2.80
  -7   3   0   25.40    2.80
   6  -3   0  180.08    4.90
  -6   3   0  183.08    6.20
  -6   3   0  194.08    5.30
  -6   3   0  183.58    5.50
  -6   3   0  193.48    6.50
   5  -3   0    1.40    0.70
  -5   3   0    5.90    1.30
  -5   3   0    1.60    1.10
  -5   3   0    5.40    1.20
  -5   3   0    4.00    1.10
  -5   3   0    5.50    1.10
   4  -3   0   29.50    1.80
   4  -3   0   27.70    1.70
  -4   3   0   25.50    1.90
  -4   3   0   32.20    2.00
  -4   3   0   29.40    1.90
  -4   3   0   31.80    2.30
  -4   3   0   25.90    1.90
   3  -3   0  340.57    6.60
   3  -3   0  332.47    7.10
   3  -3   0  332.27    6.90
  -3   3   0  332.47    6.70
  -3   3   0  326.47    7.10
  -3   3   0  333.97    7.40
  -3   3   0  348.57    7.10
  -3   3   0  333.07    7.00
   2  -3   0   66.69    2.20
   2  -3   0   65.89    2.30
  -2   3   0   66.39    2.30
  -2   3   0   64.69    2.20
  -2   3   0   64.19    2.50
  -2   3   0   60.99    2.20
   1  -3   0    0.70    0.60
   1  -3   0    1.40    0.60
   1  -3   0    0.50    0.50
  -1   3   0    1.20    0.70
  -1   3   0    0.60    0.50
  -1   3   0    1.00    0.60
  -1   3   0    0.20    0.50
   0  -3   0  239.48    4.70
   0  -3   0  247.38    4.60
   0  -3   0  236.08    4.60
   0   3   0  240.18    4.50
   0   3   0  232.68    5.00
   0   3   0  245.98    4.70
   0   3   0  236.18    4.30
  -1  -3   0  301.17    5.50
  -1  -3   0  306.47    6.00
  -1  -3   0  307.17    5.30
  -1  -3   0  296.97    5.30
   1   3   0  294.57    6.30
   1   3   0  304.47    6.00
  -2  -3   0    3.90    0.90
  -2  -3   0    2.30    0.70
  -2  -3   0    3.70    0.50
  -2  -3   0    4.00    0.50
   2   3   0    4.10    0.90
   2   3   0    5.80    1.10
  -3  -3   0   60.59    2.50
  -3  -3   0   56.49    2.60
  -3  -3   0   56.59    1.50
  -3  -3   0   54.89    1.50
   3   3   0   61.49    2.70
   3   3   0   59.49    2.80
  -4  -3   0  162.18    3.50
  -4  -3   0  165.98    3.50
   4   3   0  164.48    5.30
  -5  -3   0    4.50    0.80
  -5  -3   0    4.10    0.80
   5   3   0    2.30    1.20
  -6  -3   0  865.31   15.00
  -6  -3   0  883.11   15.00
   6   3   0  845.92   18.30
  -7  -3   0  315.87    7.10
  -7  -3   0  320.17    9.90
   7   3   0  321.37    9.90
  -8  -3   0   31.50    2.10
  -8  -3   0   30.00    3.60
  -8  -3   0   28.90    3.60
  -9  -3   0    1.30    1.60
  -9  -3   0    0.50    1.00
 -10   4   0   51.29    4.20
 -10   4   0   47.80    4.90
  -9   4   0    2.60    1.70
  -9   4   0    2.40    1.70
  -9   4   0    4.70    1.70
  -8   4   0    1.50    1.50
  -8   4   0    2.50    1.50
  -8   4   0    0.70    1.10
  -7   4   0   36.00    3.00
  -7   4   0   41.00    3.80
  -7   4   0   34.60    3.30
  -6   4   0    5.60    1.30
  -6   4   0    5.90    1.60
  -6   4   0    4.50    1.40
  -6   4   0    1.90    1.00
   5  -4   0    0.60    0.80
   5  -4   0    0.70    0.80
  -5   4   0   -1.60    0.60
  -5   4   0    0.30    0.90
  -5   4   0    1.00    0.90
  -5   4   0   -0.20    0.80
   4  -4   0   36.20    2.10
   4  -4   0   32.60    2.10
  -4   4   0   35.40    2.20
  -4   4   0   32.50    2.10
  -4   4   0   34.10    2.40
  -4   4   0   38.50    2.10
   3  -4   0   55.99    2.50
   3  -4   0   61.29    2.40
  -3   4   0   60.29    2.80
  -3   4   0   62.69    2.50
  -3   4   0   60.59    2.50
  -3   4   0   58.09    2.50
   2  -4   0  156.78    4.10
   2  -4   0  154.18    3.80
  -2   4   0  155.48    4.10
  -2   4   0  154.78    4.30
  -2   4   0  151.78    3.80
  -2   4   0  157.48    3.90
   1  -4   0  450.95    8.50
   1  -4   0  458.15    8.20
   1  -4   0  455.75    8.40
  -1   4   0  452.65    7.50
  -1   4   0  449.76    8.40
  -1   4   0  448.76    8.90
  -1   4   0  451.25    8.10
  -1   4   0  452.55    8.20
   0  -4   0  336.77    6.40
   0  -4   0  331.07    6.50
   0  -4   0  335.57    6.50
   0   4   0  334.87    7.00
   0   4   0  342.47    6.00
   0   4   0  346.97    6.30
   0   4   0  329.47    6.40
  -1  -4   0    4.40    0.70
  -1  -4   0    4.60    0.70
  -1  -4   0    5.50    0.90
  -1  -4   0    4.90    0.60
   1   4   0    5.10    0.90
   1   4   0    5.70    1.00
   1   4   0    5.30    0.50
   1   4   0    4.90    0.50
  -2  -4   0   18.00    1.30
  -2  -4   0   15.20    0.90
  -2  -4   0   13.10    0.90
  -2  -4   0   15.50    1.50
   2   4   0   12.40    1.40
   2   4   0   13.80    1.60
  -3  -4   0  179.98    3.60
  -3  -4   0  178.08    3.50
  -3  -4   0  178.28    4.80
  -3  -4   0  176.28    3.60
   3   4   0  176.48    5.40
   3   4   0  173.98    5.20
  -4  -4   0   15.30    1.00
  -4  -4   0   13.70    0.90
   4   4   0   17.00    2.10
  -5  -4   0   64.69    2.20
  -5  -4   0   60.29    2.10
   5   4   0   73.59    4.00
  -6  -4   0   18.50    1.50
  -6  -4   0   17.00    1.40
   6   4   0   16.70    2.60
  -7  -4   0   38.80    2.10
   7   4   0   39.00    4.00
  -8  -4   0   25.80    2.10
  -8  -4   0   23.30    3.30
  -9  -4   0   22.00    3.40
  -9  -4   0   29.20    2.50
 -10   5   0   -0.70    1.60
 -10   5   0    1.10    1.60
  -9   5   0    0.30    1.60
  -9   5   0    1.60    1.40
  -9   5   0    3.00    1.70
  -8   5   0    2.70    1.30
  -8   5   0    2.00    1.40
  -8   5   0   -0.80    1.30
  -7   5   0   48.00    3.40
  -7   5   0   47.40    3.10
  -7   5   0   47.00    4.10
  -6   5   0   64.59    3.30
  -6   5   0   57.89    3.40
  -6   5   0   61.29    3.10
  -6   5   0   57.99    3.50
   5  -5   0   38.80    2.40
  -5   5   0   34.10    2.30
  -5   5   0   33.20    2.40
  -5   5   0   34.10    2.40
  -5   5   0   33.70    2.90
   4  -5   0   70.09    3.20
  -4   5   0   73.69    3.10
  -4   5   0   74.39    3.20
  -4   5   0   76.29    3.50
  -4   5   0   71.09    3.10
  -4   5   0   75.99    3.10
   3  -5   0   -0.30    0.70
   3  -5   0   -0.80    0.60
  -3   5   0   -0.10    0.60
  -3   5   0   -0.10    0.90
  -3   5   0    0.40    0.70
  -3   5   0   -0.30    0.70
  -3   5   0   -0.10    0.60
   2  -5   0   52.19    2.40
   2  -5   0   52.19    2.10
  -2   5   0   50.79    2.30
  -2   5   0   52.09    2.10
  -2   5   0   52.89    1.80
  -2   5   0   52.09    2.60
  -2   5   0   48.00    2.20
   1  -5   0    1.20    0.70
   1  -5   0    1.50    0.70
   1  -5   0    1.20    0.60
  -1   5   0    1.00    0.70
  -1   5   0    1.60    0.90
  -1   5   0    1.00    0.70
  -1   5   0    1.60    0.70
   0  -5   0   17.40    1.40
   0  -5   0   14.10    1.30
   0  -5   0   15.40    1.30
   0   5   0   15.90    1.20
   0   5   0   17.00    1.60
   0   5   0   15.10    1.20
   0   5   0   17.40    1.40
  -1  -5   0   87.69    2.20
  -1  -5   0   89.49    2.60
  -1  -5   0   89.09    2.60
  -1  -5   0   89.49    2.90
   1   5   0   86.99    2.90
   1   5   0   86.29    3.30
   1   5   0   88.59    2.00
   1   5   0   85.39    1.90
  -2  -5   0   13.80    1.10
  -2  -5   0   13.30    1.50
  -2  -5   0   13.20    1.20
  -2  -5   0   12.70    1.00
   2   5   0   14.80    1.80
   2   5   0   14.70    1.50
  -3  -5   0    5.20    0.70
  -3  -5   0    4.20    0.70
  -3  -5   0    5.60    1.00
   3   5   0    4.40    1.10
   3   5   0    6.60    1.40
  -4  -5   0  207.38    4.40
  -4  -5   0  203.38    4.40
   4   5   0  204.88    6.60
  -5  -5   0    7.30    1.00
  -5  -5   0    5.30    0.90
   5   5   0    4.80    1.70
  -6  -5   0  177.78    4.40
  -6  -5   0  184.18    4.40
   6   5   0  187.78    7.10
  -7  -5   0    7.10    1.20
   7   5   0    3.90    2.00
  -8  -5   0    0.00    1.50
  -8  -5   0   -0.80    0.90
   8   5   0    3.30    2.00
  -9  -5   0    0.60    1.60
  -9  -5   0    0.60    1.00
 -10   6   0    3.30    2.20
 -10   6   0   -0.10    1.50
  -9   6   0    1.90    1.90
  -9   6   0    3.10    1.80
  -9   6   0    2.20    1.60
  -8   6   0   16.70    2.60
  -8   6   0   11.40    2.50
  -8   6   0   12.20    2.20
  -7   6   0   76.19    4.60
  -7   6   0   86.79    4.30
  -7   6   0   79.09    4.20
  -6   6   0  144.39    5.60
  -6   6   0  135.49    5.30
  -6   6   0  138.89    5.20
  -6   6   0  142.69    5.00
   5  -6   0  156.18    5.30
  -5   6   0  157.68    5.10
  -5   6   0  159.98    5.30
  -5   6   0  155.88    5.60
  -5   6   0  151.88    5.10
   4  -6   0    0.60    0.80
  -4   6   0    0.50    0.80
  -4   6   0   -0.70    0.80
  -4   6   0    1.80    1.00
  -4   6   0    0.60    1.10
  -4   6   0    0.40    0.70
   3  -6   0   38.10    2.30
   3  -6   0   41.90    2.20
  -3   6   0   45.50    2.80
  -3   6   0   41.60    2.30
  -3   6   0   42.30    2.00
  -3   6   0   39.60    2.40
  -3   6   0   42.10    2.20
   2  -6   0    2.10    0.90
   2  -6   0   -0.30    0.60
  -2   6   0    2.20    0.90
  -2   6   0    1.50    0.80
  -2   6   0   -0.20    0.80
  -2   6   0    2.80    0.90
  -2   6   0    2.00    0.50
   1  -6   0    5.70    1.00
   1  -6   0    4.40    1.00
  -1   6   0    3.20    0.80
  -1   6   0    3.60    0.90
  -1   6   0    6.80    1.30
   0  -6   0   10.90    1.30
   0  -6   0   12.30    1.40
   0  -6   0   11.30    1.20
   0   6   0   11.20    1.10
   0   6   0   13.70    1.30
   0   6   0   11.70    1.20
   0   6   0   10.50    1.40
  -1  -6   0   15.70    1.40
  -1  -6   0   16.10    1.60
  -1  -6   0   17.50    1.40
   1   6   0   17.40    0.90
   1   6   0   23.00    2.10
   1   6   0   19.70    1.00
   1   6   0   18.40    1.70
  -2  -6   0    1.30    0.70
  -2  -6   0    2.40    0.70
  -2  -6   0    1.40    0.60
   2   6   0    1.70    0.90
   2   6   0    1.80    1.00
  -3  -6   0   16.00    1.70
  -3  -6   0   12.80    1.10
  -3  -6   0   13.70    1.20
   3   6   0   11.40    1.90
   3   6   0   12.60    1.80
  -4  -6   0  178.48    4.20
  -4  -6   0  175.28    4.20
   4   6   0  174.88    6.20
  -5  -6   0   54.89    2.20
  -5  -6   0   62.99    2.30
   5   6   0   57.79    3.90
  -6  -6   0   21.60    1.70
   6   6   0   26.10    3.40
  -7  -6   0   27.20    1.90
   7   6   0   24.70    3.60
  -8  -6   0   19.30    1.90
   8   6   0   18.10    3.30
 -10   7   0    0.80    1.90
 -10   7   0    2.00    1.80
  -9   7   0    5.20    1.90
  -9   7   0    0.90    1.80
  -9   7   0    3.80    2.10
  -8   7   0   25.20    3.40
  -8   7   0   36.10    3.60
  -8   7   0   26.50    3.10
  -7   7   0   63.19    3.80
  -7   7   0   62.19    3.90
  -7   7   0   61.79    4.30
  -6   7   0    7.50    1.70
  -6   7   0   10.50    1.90
  -6   7   0    9.10    2.20
  -6   7   0   12.00    2.00
   5  -7   0   -1.20    0.80
  -5   7   0    0.00    0.90
  -5   7   0    0.40    1.00
  -5   7   0    0.10    1.20
  -5   7   0   -0.70    1.00
   4  -7   0   65.49    3.30
  -4   7   0   63.09    2.70
  -4   7   0   61.19    3.20
  -4   7   0   64.39    3.00
  -4   7   0   56.89    3.00
  -4   7   0   65.69    3.60
   3  -7   0  134.09    4.70
   3  -7   0  132.89    4.10
  -3   7   0  128.19    4.30
  -3   7   0  130.49    4.50
  -3   7   0  131.99    4.10
  -3   7   0  125.49    4.80
  -3   7   0  133.29    3.60
   2  -7   0   -0.30    0.70
   2  -7   0    0.10    0.70
  -2   7   0    0.40    0.40
  -2   7   0    0.60    1.00
  -2   7   0    1.10    0.80
  -2   7   0   -0.40    0.70
  -2   7   0    1.50    0.80
   1  -7   0    9.40    1.30
   1  -7   0    8.00    1.30
   1  -7   0    9.90    1.20
  -1   7   0    8.10    1.50
  -1   7   0    8.00    1.10
  -1   7   0   11.30    1.30
  -1   7   0    9.10    1.30
   0  -7   0   81.89    3.10
   0  -7   0   78.29    3.10
   0  -7   0   77.49    3.00
   0   7   0   80.49    2.90
   0   7   0   76.59    2.50
   0   7   0   72.09    3.40
  -1  -7   0  189.08    4.80
  -1  -7   0  186.18    4.90
  -1  -7   0  191.38    5.20
   1   7   0  187.48    3.70
   1   7   0  193.18    5.90
   1   7   0  191.78    3.70
   1   7   0  186.78    5.20
  -2  -7   0   67.69    2.60
  -2  -7   0   71.49    2.40
  -2  -7   0   71.19    2.70
   2   7   0   69.99    3.20
   2   7   0   72.29    3.70
  -3  -7   0   40.80    2.30
  -3  -7   0   46.30    2.10
  -3  -7   0   42.40    2.00
   3   7   0   37.50    3.20
   3   7   0   42.20    2.80
  -4  -7   0   28.50    1.70
  -4  -7   0   29.70    1.70
   4   7   0   32.60    3.30
   4   7   0   32.60    3.00
  -5  -7   0   11.90    1.30
   5   7   0   15.50    2.60
  -6  -7   0    8.70    1.30
   6   7   0    9.90    2.40
  -7  -7   0    1.10    0.90
   7   7   0    1.70    1.80
  -8  -7   0   11.40    1.60
   8   7   0   12.90    3.00
 -10   8   0   18.50    3.50
 -10   8   0   20.60    3.30
  -9   8   0   83.49    5.30
  -9   8   0   78.19    5.00
  -9   8   0   76.39    5.40
  -8   8   0  110.09    5.50
  -8   8   0  111.89    5.50
  -8   8   0  120.79    6.20
  -7   8   0   43.00    3.80
  -7   8   0   38.90    4.10
  -7   8   0   39.80    3.50
  -6   8   0   29.00    3.40
  -6   8   0   31.20    2.90
  -6   8   0   29.90    2.90
  -6   8   0   31.80    3.20
   5  -8   0   -0.50    1.10
  -5   8   0    0.10    1.10
  -5   8   0    0.40    1.10
  -5   8   0    1.50    1.20
  -5   8   0   -0.20    1.30
   4  -8   0    5.00    1.40
  -4   8   0    4.90    1.40
  -4   8   0    6.70    1.50
  -4   8   0    6.40    1.70
  -4   8   0    7.10    1.30
  -4   8   0    4.20    1.30
   3  -8   0   45.40    2.90
  -3   8   0   50.39    3.30
  -3   8   0   52.59    2.70
  -3   8   0   47.30    1.90
  -3   8   0   48.50    2.90
  -3   8   0   42.70    2.60
   2  -8   0   -0.20    0.70
   2  -8   0   -0.10    0.90
  -2   8   0   -0.10    0.90
  -2   8   0    1.60    1.00
  -2   8   0    0.10    0.80
  -2   8   0   -0.20    0.70
   1  -8   0   13.30    1.70
   1  -8   0   13.50    1.70
   1  -8   0   11.30    1.50
  -1   8   0   10.30    1.30
  -1   8   0   11.80    1.80
  -1   8   0   12.10    1.50
  -1   8   0   10.10    1.40
   0  -8   0  135.29    4.40
   0  -8   0  144.79    4.40
   0  -8   0  144.79    4.60
   0   8   0  142.19    3.80
   0   8   0  143.09    4.30
   0   8   0  138.99    5.10
  -1  -8   0   23.20    1.90
  -1  -8   0   24.80    2.10
   1   8   0   23.90    2.60
   1   8   0   21.00    2.00
   1   8   0   24.00    1.20
   1   8   0   22.80    1.10
  -2  -8   0   14.60    1.60
  -2  -8   0   14.90    1.60
   2   8   0   16.90    2.30
   2   8   0   15.50    1.90
  -3  -8   0   -0.50    0.70
   3   8   0   -0.90    1.00
   3   8   0    1.20    1.30
  -4  -8   0    1.90    0.90
   4   8   0    0.20    1.20
   4   8   0    2.40    1.50
  -5  -8   0    1.10    0.90
   5   8   0    0.60    1.40
  -6  -8   0    1.40    0.90
   6   8   0    2.80    1.90
  -7  -8   0    8.80    1.40
   7   8   0    9.40    2.60
  -9   9   0    4.60    2.50
  -9   9   0    7.00    2.50
  -8   9   0    2.00    1.80
  -8   9   0    5.10    2.00
  -8   9   0    3.00    2.00
  -7   9   0   10.60    2.20
  -7   9   0    7.50    1.90
  -7   9   0    4.20    2.30
  -7   9   0    8.50    2.10
  -6   9   0   29.00    3.10
  -6   9   0   23.20    2.90
  -6   9   0   21.10    2.60
  -6   9   0   21.40    3.10
   5  -9   0  103.89    4.80
  -5   9   0   90.29    4.20
  -5   9   0  103.89    4.50
  -5   9   0   91.99    4.60
  -5   9   0   94.69    5.00
   4  -9   0   99.09    4.50
  -4   9   0   94.89    4.20
  -4   9   0   94.69    4.00
  -4   9   0   87.99    4.60
   3  -9   0    1.00    1.10
  -3   9   0    1.40    1.00
  -3   9   0    0.30    1.20
  -3   9   0    2.50    1.20
   2  -9   0    8.20    1.60
  -2   9   0    8.20    1.80
  -2   9   0    9.40    1.60
  -2   9   0    6.90    1.30
   1  -9   0  414.46    9.90
  -1   9   0  420.16   10.50
  -1   9   0  431.06    9.10
  -1   9   0  424.26    8.60
   0  -9   0   74.69    3.40
   0   9   0   74.19    3.20
   0   9   0   68.59    3.80
   0   9   0   71.09    2.60
  -1  -9   0    9.80    1.60
   1   9   0   16.00    2.30
   1   9   0   14.50    1.80
   1   9   0   12.20    0.90
  -2  -9   0   56.29    2.90
   2   9   0   54.69    3.10
   2   9   0   55.89    3.70
  -3  -9   0   11.70    1.50
   3   9   0   12.60    2.00
   3   9   0   10.80    2.20
  -4  -9   0   13.90    1.60
   4   9   0   12.40    2.50
  -5  -9   0    3.30    1.10
   5   9   0    3.30    1.70
  -6  -9   0   99.59    3.70
   6   9   0  113.89    6.30
  -9  10   0   -0.60    2.10
  -8  10   0    4.10    2.30
  -7  10   0  117.39    6.30
  -7  10   0  111.79    5.50
  -6  10   0  185.78    6.60
  -6  10   0  190.88    7.60
  -6  10   0  187.68    6.70
   5 -10   0   51.09    3.70
  -5  10   0   48.40    4.30
  -5  10   0   49.20    3.40
  -5  10   0   44.20    3.10
   4 -10   0   19.20    2.60
  -4  10   0   16.80    2.30
  -4  10   0   26.80    3.20
  -4  10   0   22.40    2.40
   3 -10   0   13.20    2.10
  -3  10   0   12.40    1.90
  -3  10   0   15.10    1.90
  -3  10   0   14.00    2.40
   2 -10   0  100.29    4.60
  -2  10   0  111.49    4.10
  -2  10   0  108.59    4.90
  -2  10   0  102.89    3.90
   1 -10   0   31.50    2.80
  -1  10   0   31.50    2.20
  -1  10   0   32.50    3.20
  -1  10   0   32.80    2.20
   0 -10   0    0.90    1.10
   0  10   0    3.30    1.50
   0  10   0    0.60    1.00
   0  10   0    2.00    0.90
  -1 -10   0   20.20    2.20
   1  10   0   22.50    2.90
   1  10   0   18.50    2.10
  -2 -10   0    0.60    0.90
   2  10   0   -1.10    1.20
   2  10   0    1.50    1.20
  -3 -10   0   64.69    3.20
   3  10   0   66.99    4.40
   3  10   0   56.29    3.60
  -4 -10   0    7.90    1.40
   4  10   0    7.00    2.20
  -5 -10   0   49.40    2.80
   5  10   0   53.79    4.90
  -6 -10   0   51.99    2.80
   6  10   0   50.99    5.20
  -8  11   0    0.20    2.10
  -7  11   0    0.80    1.90
  -7  11   0   -2.50    1.20
  -6  11   0    4.90    1.80
  -6  11   0    2.60    2.00
   5 -11   0    2.50    1.70
  -5  11   0    6.10    2.30
  -5  11   0    5.20    1.70
   4 -11   0   39.70    3.70
  -4  11   0   38.40    3.30
  -4  11   0   36.70    3.80
   3 -11   0   30.20    3.30
  -3  11   0   30.80    3.40
  -3  11   0   28.40    2.70
   2 -11   0  207.98    7.00
  -2  11   0  203.58    6.10
  -2  11   0  208.58    7.30
   1 -11   0   10.00    2.00
  -1  11   0    9.20    2.20
  -1  11   0   11.00    1.60
   0 -11   0    9.00    1.90
   0  11   0    9.50    1.30
   0  11   0   10.60    2.20
  -1 -11   0   55.59    3.30
   1  11   0   59.79    4.20
  -2 -11   0   27.20    2.60
   2  11   0   31.90    3.70
  -3 -11   0    0.20    1.10
   3  11   0   -0.10    1.70
  -4 -11   0   30.20    2.70
   4  11   0   32.00    4.10
  -5 -11   0   20.30    2.20
   5  11   0   19.80    3.40
  -7  12   0    2.50    1.90
  -7  12   0    1.10    2.10
  -6  12   0   39.50    4.50
  -6  12   0   35.80    3.70
  -5  12   0   53.09    4.90
  -5  12   0   49.50    4.10
   4 -12   0   40.40    4.00
  -4  12   0   42.70    3.60
  -4  12   0   42.80    4.20
   3 -12   0   73.89    4.40
  -3  12   0   71.89    4.70
  -3  12   0   67.49    3.70
   2 -12   0   17.60    2.60
  -2  12   0    7.40    2.10
  -2  12   0    7.70    1.60
   1 -12   0   17.90    2.50
  -1  12   0   17.20    1.90
  -1  12   0   20.20    3.00
   0 -12   0   44.10    3.20
   0  12   0   47.30    4.40
   0  12   0   44.60    2.00
  -1 -12   0   42.90    3.10
   1  12   0   43.00    4.40
  -2 -12   0   50.09    3.40
   2  12   0   51.49    4.80
  -3 -12   0   58.59    3.50
   3  12   0   65.69    5.50
  -4 -12   0    0.30    1.20
   4  12   0    1.30    2.20
  -6  13   0    5.10    1.90
  -6  13   0    6.30    2.60
  -5  13   0    1.40    1.50
  -5  13   0    1.10    1.90
   4 -13   0   45.00    4.40
  -4  13   0   48.40    3.90
  -4  13   0   58.79    5.10
   3 -13   0   29.30    3.50
  -3  13   0   32.50    3.00
  -3  13   0   26.50    3.50
   2 -13   0   22.00    3.00
  -2  13   0   25.50    2.50
  -2  13   0   28.50    3.70
   1 -13   0   37.90    3.70
  -1  13   0   43.00    4.40
  -1  13   0   44.10    2.60
   0 -13   0   42.50    3.80
   0  13   0   48.40    4.70
   0  13   0   43.70    1.90
  -1 -13   0   31.90    3.20
   1  13   0   32.60    3.90
  -2 -13   0   76.19    4.30
   2  13   0   75.59    5.10
  -5  14   0    0.30    1.50
  -5  14   0    2.00    2.00
   4 -14   0    2.50    2.00
  -4  14   0    9.70    2.60
  -4  14   0    4.30    1.70
   3 -14   0   17.60    3.00
  -3  14   0   11.50    2.10
  -3  14   0   16.30    3.00
   2 -14   0   13.70    2.70
  -2  14   0   11.00    1.90
  -2  14   0    9.70    2.60
   1 -14   0    4.80    2.00
  -1  14   0    9.00    2.60
  -1  14   0    4.80    1.30
   0 -14   0   26.10    3.30
   0  14   0   23.80    3.60
   1  14  -1   24.00    3.70
  -1 -14   1   26.40    3.30
   0  14  -1    2.00    1.00
   0  14  -1    1.70    2.00
   0 -14   1    3.70    1.80
  -1  14  -1   -0.40    1.80
  -1  14  -1   -0.60    1.00
   1 -14   1   -0.40    1.50
  -2  14  -1    9.70    2.70
  -2  14  -1   10.50    1.90
   2 -14   1   11.30    2.50
  -3  14  -1   -0.40    1.20
  -3  14  -1   -0.90    1.70
   3 -14   1    0.00    1.50
  -4  14  -1   12.70    2.30
  -4  14  -1   16.80    3.10
   4 -14   1   21.60    3.30
  -5  14  -1   59.49    5.70
  -5  14  -1   64.49    4.30
   3  13  -1    0.00    1.90
  -3 -13   1    1.10    1.40
   2  13  -1   39.50    4.50
  -2 -13   1   35.20    3.40
   1  13  -1    0.00    1.70
  -1 -13   1    1.10    1.20
   0  13  -1    1.10    0.90
   0  13  -1    0.60    1.70
   0 -13   1    0.00    1.30
  -1  13  -1    9.20    2.50
  -1  13  -1    6.20    1.40
   1 -13   1    7.50    2.00
  -2  13  -1  188.78    7.80
  -2  13  -1  183.08    6.00
   2 -13   1  175.78    7.10
  -3  13  -1  193.68    7.80
  -3  13  -1  187.08    6.50
   3 -13   1  190.88    7.50
  -4  13  -1   -0.50    1.70
  -4  13  -1   -0.70    1.20
   4 -13   1   -1.60    1.40
  -5  13  -1   11.20    2.90
  -5  13  -1   10.70    2.30
  -6  13  -1   25.30    3.30
  -6  13  -1   26.50    3.90
   4  12  -1    2.80    2.10
  -4 -12   1    6.80    1.70
   3  12  -1    3.90    2.10
  -3 -12   1    0.20    1.20
   2  12  -1   14.30    2.90
  -2 -12   1   10.40    1.90
   1  12  -1   52.09    4.70
  -1 -12   1   49.30    3.40
   0  12  -1   11.50    1.50
   0  12  -1   13.10    2.50
   0 -12   1    9.80    2.00
  -1  12  -1   17.50    2.00
  -1  12  -1   25.30    3.40
   1 -12   1   23.00    2.70
  -2  12  -1   22.90    2.40
  -2  12  -1   22.80    3.10
   2 -12   1   24.60    3.00
  -3  12  -1   19.40    2.40
  -3  12  -1   19.10    3.00
   3 -12   1   20.40    2.80
  -4  12  -1   21.00    3.20
  -4  12  -1   19.40    2.60
   4 -12   1   23.60    3.10
  -5  12  -1    0.40    1.40
  -5  12  -1    0.10    1.80
  -6  12  -1   14.80    2.60
  -6  12  -1   13.70    3.10
  -7  12  -1   27.10    4.10
  -7  12  -1   33.00    3.60
   5  11  -1    3.60    2.20
  -5 -11   1    4.60    1.50
   4  11  -1   39.20    4.30
   4  11  -1   33.30    3.60
  -4 -11   1   36.60    2.60
   3  11  -1    0.10    1.30
   3  11  -1    0.60    1.50
  -3 -11   1    1.00    1.10
   2  11  -1   28.20    2.90
   2  11  -1   33.80    3.70
  -2 -11   1   32.00    2.80
   1  11  -1   84.39    4.90
   1  11  -1   81.29    2.40
   1  11  -1   85.29    4.10
   1  11  -1   78.79    2.40
  -1 -11   1   82.19    4.00
   0  11  -1   45.50    2.40
   0  11  -1   44.10    3.00
   0  11  -1   49.60    3.70
   0 -11   1   46.30    3.20
  -1  11  -1   42.60    2.60
  -1  11  -1   45.10    2.80
  -1  11  -1   41.50    3.80
   1 -11   1   36.70    3.30
  -2  11  -1   63.99    3.30
  -2  11  -1   60.99    4.00
  -2  11  -1   58.79    3.30
   2 -11   1   67.99    3.90
  -3  11  -1   -0.60    1.00
  -3  11  -1    0.40    1.50
  -3  11  -1    0.70    1.10
   3 -11   1   -0.60    1.20
  -4  11  -1    9.40    2.40
  -4  11  -1    7.90    1.80
  -4  11  -1    7.80    1.90
   4 -11   1    6.10    1.80
  -5  11  -1   50.49    3.60
  -5  11  -1   57.49    3.80
  -5  11  -1   63.89    4.50
  -6  11  -1   97.79    5.80
  -6  11  -1   83.29    4.70
  -7  11  -1   -0.10    1.50
  -7  11  -1    0.80    1.90
  -8  11  -1   -0.70    2.00
   6  10  -1   46.30    5.00
  -6 -10   1   41.70    2.80
   5  10  -1   18.90    3.30
  -5 -10   1   21.30    2.20
   4  10  -1    2.60    1.60
   4  10  -1    2.60    1.70
  -4 -10   1    3.70    1.20
   3  10  -1   19.00    3.00
   3  10  -1   11.00    2.00
  -3 -10   1   16.60    2.00
   2  10  -1  131.39    5.20
   2  10  -1  144.59    6.20
  -2 -10   1  139.19    4.90
   1  10  -1    3.30    0.80
   1  10  -1    5.20    1.70
   1  10  -1    4.50    0.90
   1  10  -1    5.00    1.40
  -1 -10   1    6.00    1.40
   0  10  -1   24.20    1.90
   0  10  -1   21.90    2.20
   0  10  -1   31.40    3.20
   0 -10   1   23.50    2.40
  -1  10  -1    0.20    0.90
  -1  10  -1   -0.60    1.00
  -1  10  -1    0.70    0.90
   1 -10   1   -0.30    1.00
  -2  10  -1   45.30    2.70
  -2  10  -1   46.70    2.80
  -2  10  -1   43.40    3.70
   2 -10   1   43.70    3.10
  -3  10  -1   24.70    2.50
  -3  10  -1   28.60    3.20
  -3  10  -1   26.40    2.50
   3 -10   1   21.10    2.60
  -4  10  -1    0.50    1.50
  -4  10  -1    1.40    1.10
  -4  10  -1    0.70    1.40
   4 -10   1    0.40    1.20
  -5  10  -1    5.70    1.70
  -5  10  -1    6.50    2.10
  -5  10  -1    3.80    1.70
   5 -10   1    5.80    1.70
  -6  10  -1   13.00    2.30
  -6  10  -1   14.40    2.80
  -6  10  -1   13.10    2.40
  -7  10  -1    3.50    2.20
  -7  10  -1    4.40    1.90
  -8  10  -1    3.40    2.00
  -8  10  -1    2.20    2.20
  -9  10  -1   68.59    6.20
   7   9  -1   54.29    5.50
  -7  -9   1   54.49    3.00
   6   9  -1    0.20    1.70
  -6  -9   1    0.80    0.90
   5   9  -1   -0.10    1.60
  -5  -9   1   -0.30    0.90
   4   9  -1    1.60    1.40
   4   9  -1   -1.10    1.20
  -4  -9   1   -0.30    0.90
   3   9  -1    1.80    1.20
   3   9  -1   -0.30    1.30
  -3  -9   1    0.80    0.90
   2   9  -1   -0.20    1.00
   2   9  -1    1.30    1.10
  -2  -9   1    0.50    0.80
   1   9  -1   52.29    3.00
   1   9  -1   53.69    3.50
   1   9  -1   53.59    2.00
   1   9  -1   52.09    2.10
  -1  -9   1   48.40    2.80
   0   9  -1   17.50    1.90
   0   9  -1   17.70    2.40
   0   9  -1   19.20    1.70
   0  -9   1   19.10    2.10
  -1   9  -1   81.29    3.20
  -1   9  -1   90.39    4.30
  -1   9  -1   77.79    3.40
   1  -9   1   88.39    3.90
  -2   9  -1    1.40    1.00
  -2   9  -1    1.80    1.10
  -2   9  -1    2.60    1.30
   2  -9   1   -0.70    0.90
  -3   9  -1   36.60    3.00
  -3   9  -1   33.90    2.70
  -3   9  -1   30.60    2.60
  -3   9  -1   31.50    3.20
   3  -9   1   30.90    2.80
  -4   9  -1   14.40    2.10
  -4   9  -1   12.50    2.00
  -4   9  -1    9.70    2.20
  -4   9  -1    9.90    1.90
   4  -9   1   13.00    2.10
  -5   9  -1   -1.00    1.00
  -5   9  -1    0.90    1.20
  -5   9  -1   -0.50    1.00
  -5   9  -1   -0.60    1.40
   5  -9   1   -0.90    1.10
  -6   9  -1   22.90    3.20
  -6   9  -1   24.10    2.80
  -6   9  -1   26.50    2.90
  -6   9  -1   25.20    2.90
  -7   9  -1   -0.10    1.60
  -7   9  -1    0.60    1.40
  -7   9  -1    0.70    1.40
  -8   9  -1   40.00    4.00
  -8   9  -1   47.30    4.40
  -8   9  -1   47.50    4.80
  -9   9  -1   -0.60    1.80
  -9   9  -1    0.70    1.80
  -9   9  -1   -0.50    2.00
   7   8  -1    1.80    2.00
  -7  -8   1   -0.40    1.00
   6   8  -1   -0.70    1.40
  -6  -8   1   -0.60    0.90
   5   8  -1    7.80    2.10
  -5  -8   1    6.10    1.30
   4   8  -1    4.40    1.70
   4   8  -1    6.50    1.70
  -4  -8   1    4.30    1.10
   3   8  -1    3.90    1.40
   3   8  -1    1.80    1.30
  -3  -8   1    4.50    1.00
   2   8  -1    5.40    1.60
   2   8  -1    4.90    1.20
  -2  -8   1    5.80    1.10
  -2  -8   1    5.10    1.10
   1   8  -1    3.40    1.10
   1   8  -1    3.60    1.30
   1   8  -1    6.10    0.90
   1   8  -1    3.70    0.80
  -1  -8   1    6.00    1.10
  -1  -8   1    4.70    1.10
   0   8  -1   91.89    3.00
   0   8  -1   90.29    3.20
   0   8  -1   82.69    3.40
   0   8  -1   93.99    4.20
   0  -8   1   92.49    3.50
   0  -8   1   85.89    3.50
  -1   8  -1    5.50    1.10
  -1   8  -1    4.10    1.30
  -1   8  -1    5.10    1.10
   1  -8   1    3.10    1.10
   1  -8   1    5.20    1.20
  -2   8  -1   23.50    2.20
  -2   8  -1   26.50    2.60
  -2   8  -1   20.80    2.00
  -2   8  -1   24.60    2.20
   2  -8   1   22.30    2.20
  -3   8  -1   45.10    2.80
  -3   8  -1   38.60    2.60
  -3   8  -1   46.10    2.00
  -3   8  -1   47.20    2.70
  -3   8  -1   42.50    3.10
   3  -8   1   39.20    2.60
  -4   8  -1   55.49    3.30
  -4   8  -1   59.39    3.20
  -4   8  -1   60.69    3.20
  -4   8  -1   62.39    3.70
  -4   8  -1   58.59    2.70
   4  -8   1   54.79    3.20
  -5   8  -1   18.20    2.30
  -5   8  -1   15.10    2.50
  -5   8  -1   15.50    2.10
  -5   8  -1   17.00    2.20
   5  -8   1   16.90    2.30
  -6   8  -1   24.10    3.20
  -6   8  -1   24.20    2.70
  -6   8  -1   26.00    2.90
  -6   8  -1   24.30    2.70
  -7   8  -1  107.69    5.10
  -7   8  -1  117.19    5.90
  -7   8  -1  105.09    5.20
  -8   8  -1  139.69    6.30
  -8   8  -1  143.69    6.20
  -8   8  -1  131.19    6.60
  -9   8  -1   10.80    2.40
  -9   8  -1   10.50    2.90
  -9   8  -1    9.00    2.40
   8   7  -1   15.30    3.20
  -8  -7   1   14.80    1.90
   7   7  -1   11.90    2.70
  -7  -7   1    7.70    1.40
   6   7  -1    0.30    1.60
  -6  -7   1    0.80    0.80
   5   7  -1  105.79    5.30
  -5  -7   1  119.49    3.80
   4   7  -1   69.99    4.20
   4   7  -1   80.59    4.00
  -4  -7   1   77.49    2.90
  -4  -7   1   76.39    2.90
   3   7  -1   55.89    3.10
   3   7  -1   53.99    3.40
  -3  -7   1   60.49    2.40
  -3  -7   1   63.29    2.50
  -3  -7   1   59.99    2.60
  -3  -7   1   62.79    2.60
   2   7  -1   11.10    1.90
   2   7  -1   10.40    1.60
  -2  -7   1    8.80    1.00
  -2  -7   1    8.10    1.20
  -2  -7   1    7.80    1.10
   1   7  -1  131.99    4.30
   1   7  -1  127.79    3.20
   1   7  -1  133.29    3.20
   1   7  -1  125.19    4.60
  -1  -7   1  126.99    4.00
  -1  -7   1  121.79    3.80
   0   7  -1  171.88    4.40
   0   7  -1  175.18    4.30
   0   7  -1  161.58    5.30
   0   7  -1  170.08    4.80
   0  -7   1  167.88    4.80
   0  -7   1  174.88    4.70
   0  -7   1  175.08    4.90
  -1   7  -1   64.89    2.70
  -1   7  -1   66.89    2.60
  -1   7  -1   64.69    2.70
  -1   7  -1   68.99    3.30
   1  -7   1   60.99    2.80
   1  -7   1   61.09    2.80
   1  -7   1   70.69    2.80
  -2   7  -1   49.60    2.60
  -2   7  -1   45.60    2.40
  -2   7  -1   47.00    2.90
  -2   7  -1   52.29    2.60
   2  -7   1   55.89    2.70
   2  -7   1   51.79    2.50
  -3   7  -1    8.40    1.60
  -3   7  -1    9.00    1.20
  -3   7  -1    6.70    1.30
  -3   7  -1    8.40    1.40
  -3   7  -1    4.30    1.20
   3  -7   1    7.50    1.40
  -4   7  -1  229.58    5.90
  -4   7  -1  218.98    6.20
  -4   7  -1  224.68    7.00
  -4   7  -1  225.48    6.50
  -4   7  -1  217.88    6.20
   4  -7   1  220.58    6.50
  -5   7  -1    0.60    1.00
  -5   7  -1    0.60    1.10
  -5   7  -1    0.50    1.00
  -5   7  -1    0.30    1.40
   5  -7   1    0.20    0.90
  -6   7  -1    7.00    1.70
  -6   7  -1    9.90    1.80
  -6   7  -1   10.90    1.90
  -6   7  -1    6.90    1.90
  -7   7  -1   20.70    2.70
  -7   7  -1   18.30    2.60
  -7   7  -1   18.60    2.90
  -8   7  -1    1.70    1.50
  -8   7  -1    3.40    1.60
  -8   7  -1    3.00    2.00
  -9   7  -1    0.70    1.70
  -9   7  -1   -0.70    1.40
  -9   7  -1    4.80    2.00
 -10   7  -1    8.10    2.30
 -10   7  -1    5.30    2.40
   8   6  -1   -0.30    1.70
  -8  -6   1   -0.40    1.00
   7   6  -1   14.40    2.80
  -7  -6   1   13.30    1.70
   6   6  -1   17.70    2.80
  -6  -6   1   16.60    1.70
   5   6  -1   28.50    3.20
  -5  -6   1   28.20    1.80
  -5  -6   1   30.40    1.80
   4   6  -1   54.39    3.50
   4   6  -1   53.49    3.20
  -4  -6   1   49.80    2.10
  -4  -6   1   49.90    2.20
   3   6  -1  118.69    4.70
   3   6  -1  116.99    4.40
  -3  -6   1  116.29    3.30
  -3  -6   1  115.79    3.70
  -3  -6   1  117.69    3.40
   2   6  -1   21.70    2.00
   2   6  -1   21.00    2.20
  -2  -6   1   18.40    1.50
  -2  -6   1   22.30    1.40
  -2  -6   1   21.50    1.50
   1   6  -1  966.40   18.30
   1   6  -1  961.70   15.30
   1   6  -1  974.70   15.30
   1   6  -1  944.81   17.40
  -1  -6   1  998.30   15.80
  -1  -6   1  987.20   16.80
  -1  -6   1  996.20   17.40
  -1  -6   1  976.40   16.60
   0   6  -1  121.59    3.30
   0   6  -1  115.79    3.60
   0   6  -1  118.09    4.20
   0   6  -1  122.19    3.40
   0  -6   1  118.19    3.70
   0  -6   1  118.39    3.60
   0  -6   1  126.09    3.80
  -1   6  -1   27.60    1.80
  -1   6  -1   23.80    1.60
  -1   6  -1   29.70    2.40
  -1   6  -1   29.60    1.90
   1  -6   1   30.80    1.80
   1  -6   1   27.00    1.80
   1  -6   1   34.00    2.00
  -2   6  -1   26.90    1.90
  -2   6  -1   22.70    1.20
  -2   6  -1   24.00    2.00
  -2   6  -1   22.10    1.80
  -2   6  -1   25.30    2.30
   2  -6   1   22.20    1.90
   2  -6   1   24.20    1.80
  -3   6  -1  197.48    4.80
  -3   6  -1  188.48    5.20
  -3   6  -1  186.28    5.80
  -3   6  -1  192.18    5.40
  -3   6  -1  192.28    5.30
   3  -6   1  195.88    5.30
   3  -6   1  193.08    5.50
  -4   6  -1   14.20    1.70
  -4   6  -1   16.70    2.20
  -4   6  -1   14.20    1.70
  -4   6  -1   12.40    1.70
  -4   6  -1   16.40    1.90
   4  -6   1   15.00    1.80
  -5   6  -1    1.10    0.90
  -5   6  -1   -1.20    0.80
  -5   6  -1    0.90    1.10
  -5   6  -1   -0.60    1.00
   5  -6   1   -0.80    0.80
  -6   6  -1   47.00    3.10
  -6   6  -1   37.50    3.10
  -6   6  -1   48.60    3.50
  -6   6  -1   47.40    2.90
  -7   6  -1   -0.40    1.30
  -7   6  -1    3.80    1.50
  -7   6  -1    0.60    1.30
  -8   6  -1   31.40    3.20
  -8   6  -1   39.50    4.10
  -8   6  -1   33.60    3.60
  -9   6  -1    4.20    2.00
  -9   6  -1    5.20    2.10
  -9   6  -1    2.30    1.60
 -10   6  -1    1.20    2.00
 -10   6  -1    1.70    1.60
  -9  -5   1   10.50    1.70
   8   5  -1   92.59    5.70
  -8  -5   1   87.29    3.50
   7   5  -1    4.90    2.00
  -7  -5   1    3.50    1.10
   6   5  -1   85.49    4.90
  -6  -5   1   86.79    3.10
   5   5  -1   83.19    4.30
  -5  -5   1   84.59    2.80
  -5  -5   1   76.69    2.70
   4   5  -1    3.00    1.20
   4   5  -1    5.60    1.40
  -4  -5   1    4.00    0.80
  -4  -5   1    3.10    0.80
   3   5  -1  425.56    9.70
   3   5  -1  431.16    9.90
  -3  -5   1  438.86    8.00
  -3  -5   1  412.26    7.90
   2   5  -1    9.80    1.40
   2   5  -1   12.80    1.60
  -2  -5   1    9.70    1.00
  -2  -5   1    9.90    1.00
  -2  -5   1   12.00    1.40
   1   5  -1  233.08    5.60
   1   5  -1  248.28    4.70
   1   5  -1  245.48    6.20
   1   5  -1  243.78    4.80
   1   5  -1  242.58    4.60
  -1  -5   1  243.58    5.70
  -1  -5   1  240.78    5.30
  -1  -5   1  242.78    5.20
   0   5  -1  432.86    8.00
   0   5  -1  420.46    8.90
   0   5  -1  420.36    8.40
   0   5  -1  422.76    7.60
   0  -5   1  438.76    8.40
   0  -5   1  412.86    8.20
   0  -5   1  429.16    8.20
  -1   5  -1  136.19    4.20
  -1   5  -1  145.69    3.90
  -1   5  -1  140.09    3.90
  -1   5  -1  138.79    3.60
   1  -5   1  144.09    3.90
   1  -5   1  141.59    3.90
   1  -5   1  142.79    3.90
  -2   5  -1   51.09    1.80
  -2   5  -1   48.30    2.30
  -2   5  -1   51.09    2.20
  -2   5  -1   53.09    2.70
  -2   5  -1   49.60    2.30
   2  -5   1   53.59    2.40
   2  -5   1   47.30    2.20
  -3   5  -1   21.50    1.60
  -3   5  -1   21.60    2.10
  -3   5  -1   20.00    1.70
  -3   5  -1   18.90    1.80
  -3   5  -1   20.50    1.90
   3  -5   1   24.30    2.00
   3  -5   1   23.90    1.90
  -4   5  -1  207.18    5.70
  -4   5  -1  189.88    6.00
  -4   5  -1  210.48    5.40
  -4   5  -1  201.68    5.50
  -4   5  -1  200.68    5.70
   4  -5   1  188.98    5.40
  -5   5  -1    0.60    0.90
  -5   5  -1    0.60    0.80
  -5   5  -1    0.80    1.20
  -5   5  -1   -0.80    0.80
   5  -5   1    0.30    0.80
   5  -5   1    0.40    0.90
  -6   5  -1   25.30    2.90
  -6   5  -1   23.90    2.40
  -6   5  -1   20.70    2.40
  -6   5  -1   23.40    2.40
  -7   5  -1   17.90    2.70
  -7   5  -1   21.20    2.50
  -7   5  -1   16.20    2.50
  -8   5  -1    9.50    2.20
  -8   5  -1    5.10    1.60
  -8   5  -1    5.00    1.90
  -9   5  -1    0.30    1.20
  -9   5  -1    0.60    1.60
  -9   5  -1    4.40    2.10
 -10   5  -1    0.70    1.40
 -10   5  -1    3.40    2.10
  -9  -4   1    1.70    1.60
  -9  -4   1   -0.90    1.00
   8   4  -1   45.60    4.60
  -8  -4   1   43.50    2.60
   7   4  -1   51.49    3.90
  -7  -4   1   45.70    2.40
   6   4  -1  142.19    6.00
  -6  -4   1  146.69    4.10
  -6  -4   1  145.39    4.10
   5   4  -1   13.30    2.10
  -5  -4   1   12.20    1.20
  -5  -4   1   12.50    1.20
   4   4  -1   24.40    2.40
   4   4  -1   27.60    2.50
  -4  -4   1   24.60    1.40
  -4  -4   1   23.80    1.30
   3   4  -1  169.48    5.00
   3   4  -1  164.38    5.10
  -3  -4   1  166.38    3.70
  -3  -4   1  169.18    3.80
   2   4  -1   49.80    2.40
   2   4  -1   42.50    2.20
  -2  -4   1   50.19    1.70
  -2  -4   1   48.30    1.70
  -2  -4   1   48.40    2.30
  -2  -4   1   47.70    1.80
   1   4  -1   58.29    1.70
   1   4  -1   52.79    2.40
   1   4  -1   59.29    1.80
   1   4  -1   59.39    1.70
   1   4  -1   55.89    2.20
  -1  -4   1   56.79    1.90
  -1  -4   1   55.59    2.00
  -1  -4   1   53.59    2.20
   0   4  -1   11.60    1.00
   0   4  -1   11.60    1.30
   0   4  -1   14.80    1.20
   0  -4   1   13.60    1.30
   0  -4   1   14.30    1.10
   0  -4   1   12.70    1.20
  -1   4  -1   47.70    1.90
  -1   4  -1   47.10    2.10
  -1   4  -1   43.90    2.00
  -1   4  -1   46.70    2.20
   1  -4   1   49.10    2.00
   1  -4   1   44.40    1.90
   1  -4   1   44.10    1.90
  -2   4  -1  995.80   17.10
  -2   4  -1 1011.60   16.80
  -2   4  -1  981.80   17.70
  -2   4  -1  994.90   16.90
  -2   4  -1  954.70   16.10
   2  -4   1 1002.30   17.00
   2  -4   1 1011.40   17.00
  -3   4  -1   21.50    2.00
  -3   4  -1   19.50    1.70
  -3   4  -1   22.80    1.60
  -3   4  -1   23.50    1.90
  -3   4  -1   21.20    1.70
   3  -4   1   21.20    1.80
   3  -4   1   21.20    1.70
  -4   4  -1  136.39    4.00
  -4   4  -1  140.69    4.40
  -4   4  -1  139.19    4.80
  -4   4  -1  136.59    4.30
  -4   4  -1  138.59    4.50
   4  -4   1  138.79    4.10
   4  -4   1  141.39    4.20
  -5   4  -1   65.49    3.10
  -5   4  -1   68.09    3.50
  -5   4  -1   68.69    3.00
  -5   4  -1   68.39    3.20
  -5   4  -1   74.09    3.50
  -6   4  -1   13.40    1.80
  -6   4  -1   12.70    1.80
  -6   4  -1   19.20    2.50
  -6   4  -1   16.40    2.10
  -7   4  -1    0.90    1.30
  -7   4  -1    2.00    1.40
  -7   4  -1    2.40    1.20
  -8   4  -1   58.89    4.10
  -8   4  -1   57.19    4.10
  -8   4  -1   64.39    3.70
  -9   4  -1    0.90    1.20
  -9   4  -1   -0.70    1.40
  -9   4  -1    1.60    1.70
 -10   4  -1   37.30    4.50
 -10   4  -1   29.40    3.30
 -10  -3   1   -0.10    1.10
 -10  -3   1    1.10    1.80
  -9  -3   1    7.20    2.20
  -9  -3   1    6.20    1.60
  -8  -3   1   34.20    3.70
  -8  -3   1   25.30    3.40
  -8  -3   1   35.70    2.30
   7   3  -1   88.99    5.00
  -7  -3   1   92.09    3.40
   6   3  -1   81.39    4.40
  -6  -3   1   77.89    2.90
  -6  -3   1   83.49    3.00
   5   3  -1  237.18    7.10
  -5  -3   1  228.48    5.20
  -5  -3   1  228.28    5.10
   4   3  -1  190.68    5.70
   4   3  -1  200.48    6.00
  -4  -3   1  198.48    4.30
  -4  -3   1  200.28    4.30
   3   3  -1  120.29    4.00
   3   3  -1  111.39    4.00
  -3  -3   1  129.59    4.10
  -3  -3   1  114.09    2.80
  -3  -3   1  119.79    2.80
   2   3  -1   -0.10    0.60
   2   3  -1    0.10    0.60
   2   3  -1    0.10    0.30
  -2  -3   1   -0.10    0.40
  -2  -3   1    0.10    0.40
  -2  -3   1    0.70    0.60
   1   3  -1  131.29    2.70
   1   3  -1  134.59    2.70
   1   3  -1  132.69    3.40
   1   3  -1  127.49    3.50
   1   3  -1  132.69    2.80
  -1  -3   1  135.49    3.40
  -1  -3   1  134.19    3.00
  -1  -3   1  132.89    2.90
   0   3  -1  834.02   14.30
   0   3  -1  819.62   12.90
   0   3  -1  826.42   13.80
   0  -3   1  832.92   13.80
   0  -3   1  808.72   13.40
   0  -3   1  822.92   13.50
  -1   3  -1  476.25    9.20
  -1   3  -1  499.95    8.80
  -1   3  -1  488.45    8.40
  -1   3  -1  506.15    8.90
  -1   3  -1  488.75    8.40
   1  -3   1  488.15    8.70
   1  -3   1  491.45    8.80
   1  -3   1  497.65    8.90
   1  -3   1  500.05    8.40
  -2   3  -1  894.51   14.40
  -2   3  -1  878.21   15.00
  -2   3  -1  865.41   15.10
  -2   3  -1  900.51   15.40
  -2   3  -1  882.31   15.00
  -2   3  -1  887.81   15.80
   2  -3   1  918.11   15.30
   2  -3   1  881.41   14.30
   2  -3   1  883.01   15.00
  -3   3  -1  145.29    3.90
  -3   3  -1  148.69    3.80
  -3   3  -1  144.99    3.90
  -3   3  -1  146.89    4.40
  -3   3  -1  146.19    4.30
  -3   3  -1  140.79    4.10
   3  -3   1  151.98    3.80
   3  -3   1  145.79    3.80
   3  -3   1  141.69    4.10
  -4   3  -1   40.90    2.10
  -4   3  -1   38.30    2.00
  -4   3  -1   35.70    1.90
  -4   3  -1   30.20    2.30
  -4   3  -1   37.00    2.30
  -5   3  -1  589.84   12.70
  -5   3  -1  598.14   11.20
  -5   3  -1  586.24   12.80
  -5   3  -1  598.14   11.70
  -5   3  -1  589.64   11.60
   5  -3   1  602.94   11.20
   5  -3   1  587.34   10.70
  -6   3  -1   72.19    3.20
  -6   3  -1   72.19    3.90
  -6   3  -1   73.69    3.80
   6  -3   1   67.99    2.70
  -7   3  -1   23.00    2.30
  -7   3  -1   30.40    3.30
  -7   3  -1   27.50    3.00
  -8   3  -1   11.40    2.40
  -8   3  -1   12.60    2.40
  -8   3  -1   11.30    1.90
  -9   3  -1   38.90    4.20
  -9   3  -1   34.20    4.00
  -9   3  -1   30.90    3.10
 -10   3  -1   31.30    4.10
 -10   3  -1   35.90    3.50
 -10  -2   1   45.20    4.90
 -10  -2   1   55.49    3.40
  -9  -2   1   31.70    2.70
  -9  -2   1   32.90    4.00
  -9  -2   1   25.60    3.50
  -8  -2   1    2.10    1.10
  -8  -2   1    2.30    1.60
  -8  -2   1    4.20    1.70
  -7  -2   1   20.10    1.90
   6   2  -1  252.77    7.90
  -6  -2   1  253.67    6.00
  -6  -2   1  271.37    6.10
   5   2  -1    6.80    1.50
  -5  -2   1    6.10    0.90
  -5  -2   1    7.10    1.00
   4   2  -1   81.59    3.50
  -4  -2   1   82.89    2.50
  -4  -2   1   88.59    2.50
   3   2  -1   22.40    1.90
   3   2  -1   25.70    1.70
  -3  -2   1   22.70    1.10
  -3  -2   1   24.30    1.20
  -3  -2   1   20.50    1.80
   2   2  -1  917.21   15.70
   2   2  -1  887.51   14.00
   2   2  -1  894.31   13.40
   2   2  -1  915.41   13.40
   2   2  -1  890.71   15.90
  -2  -2   1  926.41   15.70
  -2  -2   1  910.91   14.40
  -2  -2   1  910.61   14.40
  -2  -2   1  927.21   13.80
   1   2  -1  808.72   12.10
   1   2  -1  788.02   13.70
   1   2  -1  807.42   13.50
   1   2  -1  797.52   12.60
   1   2  -1  802.22   12.10
  -1  -2   1  799.02   12.70
  -1  -2   1  805.52   12.10
  -1  -2   1  808.42   13.40
  -1  -2   1  801.22   12.70
   0   2  -1   84.69    2.00
   0   2  -1   87.49    2.30
   0   2  -1   86.39    2.10
   0   2  -1   88.89    2.20
   0   2  -1   83.49    2.00
   0  -2   1   86.09    2.10
   0  -2   1   85.89    2.00
   0  -2   1   90.59    2.20
  -1   2  -1   13.00    0.90
  -1   2  -1   12.10    0.80
  -1   2  -1   13.30    1.00
  -1   2  -1   12.20    0.90
  -1   2  -1   13.20    1.10
  -1   2  -1   12.60    0.90
   1  -2   1   13.90    1.00
   1  -2   1   11.80    0.90
   1  -2   1   11.10    0.90
   1  -2   1   11.10    0.90
   1  -2   1   10.80    0.80
  -2   2  -1    7.70    0.90
  -2   2  -1    9.00    0.90
  -2   2  -1    6.60    1.00
  -2   2  -1    7.50    0.90
  -2   2  -1    7.20    1.00
  -2   2  -1    7.50    0.90
   2  -2   1    6.50    1.00
   2  -2   1    8.80    0.90
   2  -2   1    7.40    0.80
  -3   2  -1  236.88    5.70
  -3   2  -1  244.78    5.00
  -3   2  -1  238.68    5.20
  -3   2  -1  243.88    5.30
  -3   2  -1  242.48    6.00
  -3   2  -1  234.18    5.70
   3  -2   1  245.18    5.10
   3  -2   1  253.07    5.90
   3  -2   1  245.88    4.90
  -4   2  -1  176.58    5.20
  -4   2  -1  183.68    5.30
  -4   2  -1  178.58    4.30
  -4   2  -1  187.88    4.60
  -4   2  -1  180.28    4.50
   4  -2   1  178.58    4.20
   4  -2   1  181.28    4.10
  -5   2  -1  219.58    5.40
  -5   2  -1  215.18    6.40
  -5   2  -1  209.48    5.10
  -5   2  -1  211.38    6.40
  -5   2  -1  217.38    5.40
   5  -2   1  214.48    4.70
  -6   2  -1    0.40    0.80
  -6   2  -1    1.10    0.90
  -6   2  -1   -1.10    0.90
  -6   2  -1    0.70    1.10
   6  -2   1    0.60    0.60
  -7   2  -1    4.80    1.50
  -7   2  -1    4.50    1.20
  -7   2  -1    4.10    1.60
   7  -2   1    3.40    0.70
  -8   2  -1   53.09    3.20
  -8   2  -1   46.20    4.20
  -8   2  -1   52.69    3.90
  -9   2  -1   55.29    4.80
  -9   2  -1   59.99    3.50
  -9   2  -1   61.69    4.60
 -10   2  -1  111.79    6.60
 -10   2  -1  119.69    5.30
 -10  -1   1   50.39    5.00
 -10  -1   1   56.29    3.60
  -9  -1   1   -0.60    1.10
  -9  -1   1   -0.30    1.60
  -9  -1   1    1.20    1.50
  -8  -1   1   50.79    4.50
  -8  -1   1   49.30    2.90
  -8  -1   1   57.69    4.20
  -7  -1   1    2.80    1.50
  -7  -1   1    4.50    1.10
  -7  -1   1    3.60    1.40
  -6  -1   1    5.90    1.10
  -6  -1   1    7.20    1.20
   5   1  -1    0.00    0.30
   5   1  -1    0.80    1.00
  -5  -1   1    0.10    0.60
  -5  -1   1   -0.30    0.60
   4   1  -1  355.66    8.40
   4   1  -1  368.76    6.00
  -4  -1   1  367.66    7.00
  -4  -1   1  368.86    6.70
  -4  -1   1  358.46    7.00
   3   1  -1  316.87    7.00
   3   1  -1  318.57    5.30
   3   1  -1  320.17    5.60
  -3  -1   1  311.87    6.90
  -3  -1   1  317.27    5.90
  -3  -1   1  314.87    5.90
  -3  -1   1  314.87    5.60
   2   1  -1   46.00    1.30
   2   1  -1   44.90    1.90
   2   1  -1   46.60    2.00
   2   1  -1   46.00    1.30
  -2  -1   1   49.40    1.90
  -2  -1   1   47.10    1.50
  -2  -1   1   47.30    1.50
  -2  -1   1   48.90    1.40
   1   1  -1  349.17    6.20
   1   1  -1  353.26    5.70
   1   1  -1  352.36    6.20
   1   1  -1  298.07    5.60
  -1  -1   1  345.97    5.70
  -1  -1   1  353.46    6.20
  -1  -1   1  351.66    5.50
  -1  -1   1  343.27    5.70
   0   1  -1   93.99    2.10
   0   1  -1   92.99    1.90
   0   1  -1   90.49    1.90
   0   1  -1   94.49    2.00
   0   1  -1   92.09    2.10
   0  -1   1   92.79    2.10
   0  -1   1   90.09    1.90
   0  -1   1   92.79    2.00
  -1   1  -1    7.60    0.60
  -1   1  -1    8.20    0.80
  -1   1  -1    5.70    0.60
  -1   1  -1    7.20    0.60
  -1   1  -1    6.50    0.60
  -1   1  -1    7.80    0.80
   1  -1   1    7.20    0.70
   1  -1   1    7.50    0.60
   1  -1   1    6.60    0.70
   1  -1   1    6.90    0.60
  -2   1  -1   -0.90    0.40
  -2   1  -1    0.70    0.50
  -2   1  -1   -0.20    0.40
  -2   1  -1   -0.50    0.50
  -2   1  -1   -0.30    0.60
  -2   1  -1   -0.10    0.40
   2  -1   1    0.30    0.40
   2  -1   1    0.20    0.60
   2  -1   1    0.70    0.40
  -3   1  -1  381.96    8.00
  -3   1  -1  376.66    6.90
  -3   1  -1  386.26    8.10
  -3   1  -1  381.76    7.00
  -3   1  -1  375.96    6.60
  -3   1  -1  373.96    8.00
   3  -1   1  378.16    6.70
   3  -1   1  372.56    6.40
  -4   1  -1   79.99    2.60
  -4   1  -1   76.69    3.20
  -4   1  -1   74.79    2.40
  -4   1  -1   78.39    3.30
  -4   1  -1   77.69    2.50
   4  -1   1   76.59    2.10
  -5   1  -1  143.99    5.10
  -5   1  -1  137.29    3.90
  -5   1  -1  137.19    3.70
  -5   1  -1  139.09    4.90
  -5   1  -1  134.99    3.90
   5  -1   1  135.29    3.00
  -6   1  -1    1.60    0.80
  -6   1  -1    1.90    0.90
  -6   1  -1    0.40    1.00
  -6   1  -1    0.60    1.10
  -7   1  -1   35.90    3.50
  -7   1  -1   46.50    2.50
  -7   1  -1   40.70    3.60
  -8   1  -1  101.29    5.50
  -8   1  -1  108.79    5.60
  -8   1  -1  104.69    4.10
  -9   1  -1   11.50    2.00
  -9   1  -1   15.70    2.90
  -9   1  -1   14.40    2.90
 -10   1  -1    6.10    2.30
 -10   1  -1    9.80    2.00
 -10   0   1   19.30    3.30
 -10   0   1   18.90    2.60
  -9   0   1   52.49    4.80
  -9   0   1   53.39    4.90
  -9   0   1   55.19    3.40
  -8   0   1   13.20    1.90
  -8   0   1    9.10    2.20
  -8   0   1    7.20    2.00
   7   0  -1   43.00    1.40
  -7   0   1   38.20    3.40
  -7   0   1   45.80    2.60
  -7   0   1   38.70    3.60
   6   0  -1    1.30    0.60
  -6   0   1    0.50    1.00
  -6   0   1    1.20    0.80
  -6   0   1    2.00    0.90
  -6   0   1    0.80    1.00
   5   0  -1  143.79    3.40
  -5   0   1  143.79    4.00
  -5   0   1  152.08    3.90
  -5   0   1  145.19    4.10
   4   0  -1    1.60    0.60
   4   0  -1    1.60    0.60
  -4   0   1    1.10    0.60
  -4   0   1    2.30    0.70
  -4   0   1    3.10    0.70
  -4   0   1    3.10    1.00
   3   0  -1  537.75    8.80
   3   0  -1  546.45    9.30
   3   0  -1  540.95   10.50
  -3   0   1  540.35    9.50
  -3   0   1  536.15   10.20
  -3   0   1  548.15    9.50
  -3   0   1  546.35    9.10
   2   0  -1 1015.50   17.20
  -2   0   1 1047.80   16.30
  -2   0   1 1030.00   16.80
  -2   0   1  995.80   15.40
  -2   0   1 1007.10   16.20
   1   0  -1  138.59    2.60
   1   0  -1  143.19    2.80
   1   0  -1  142.99    2.80
   1   0  -1  144.29    2.90
   1   0  -1  144.19    2.80
  -1   0   1  144.49    2.80
  -1   0   1  143.09    2.70
  -1   0   1  137.69    2.80
  -1   0   1  143.49    2.60
  -1   0   1  141.29    2.80
   0   0  -1  357.16    5.60
   0   0  -1  353.36    5.70
  -1   0  -1   42.90    0.90
  -1   0  -1   45.10    1.40
  -1   0  -1   40.90    0.90
  -1   0  -1   43.10    1.50
  -1   0  -1   44.30    1.50
   1   0   1   44.40    1.50
   1   0   1   42.70    1.50
  -2   0  -1    0.90    0.60
  -2   0  -1    0.80    0.60
  -2   0  -1    0.30    0.60
  -2   0  -1    1.20    0.40
  -2   0  -1    1.00    0.30
  -3   0  -1   53.99    2.50
  -3   0  -1   50.59    1.60
  -3   0  -1   48.90    1.60
  -3   0  -1   53.09    2.40
  -4   0  -1    4.00    1.10
  -4   0  -1    5.00    1.10
  -4   0  -1    5.40    0.80
  -4   0  -1    6.90    0.80
  -5   0  -1    1.20    1.00
  -5   0  -1    0.90    0.90
  -5   0  -1    1.10    0.60
  -5   0  -1    1.00    0.60
  -6   0  -1   66.99    2.70
  -6   0  -1   66.79    3.70
  -6   0  -1   61.99    2.60
  -6   0  -1   64.29    3.70
  -7   0  -1  220.98    5.80
  -7   0  -1  218.18    7.60
  -7   0  -1  214.18    7.60
  -8   0  -1    8.40    2.20
  -8   0  -1    8.40    1.50
  -8   0  -1    5.90    1.90
  -9   0  -1    1.40    1.20
  -9   0  -1    0.10    1.40
  -9   0  -1    2.20    1.80
 -10   0  -1    2.70    2.00
 -10   0  -1    2.50    1.40
 -10   1   1    5.90    2.20
 -10   1   1    7.00    1.90
  -9   1   1    4.90    1.80
  -9   1   1    5.30    2.00
  -9   1   1    4.20    1.50
   8  -1  -1    0.60    0.70
  -8   1   1    1.40    1.40
  -8   1   1    0.50    1.10
  -8   1   1    2.40    1.60
   7  -1  -1    0.70    0.70
  -7   1   1    0.10    1.10
  -7   1   1   -0.20    1.00
  -7   1   1   -0.30    0.90
   6  -1  -1   54.59    2.20
  -6   1   1   53.49    3.20
  -6   1   1   57.59    2.80
  -6   1   1   59.19    2.60
  -6   1   1   58.49    2.80
  -6   1   1   51.79    3.30
   5  -1  -1  433.96    8.00
   5  -1  -1  429.06    8.30
  -5   1   1  422.96    8.80
  -5   1   1  433.56    9.90
  -5   1   1  433.56    8.80
  -5   1   1  414.56    8.30
   4  -1  -1  981.40   16.50
   4  -1  -1  993.10   15.80
  -4   1   1  993.50   16.00
  -4   1   1  971.60   16.80
  -4   1   1  991.40   17.60
  -4   1   1  984.70   16.80
  -3   1   1  114.99    3.00
  -3   1   1  115.69    3.50
  -3   1   1  107.99    3.00
  -3   1   1  115.09    3.10
   2  -1  -1   48.70    1.60
   2  -1  -1   49.30    1.70
  -2   1   1   48.60    1.70
  -2   1   1   49.30    1.70
  -2   1   1   48.20    1.90
  -2   1   1   51.49    1.70
   1  -1  -1    9.90    0.70
   1  -1  -1   10.70    0.80
   1  -1  -1   10.00    0.70
   1  -1  -1   10.30    0.70
  -1   1   1   11.30    0.70
  -1   1   1   11.30    0.80
  -1   1   1   11.70    0.70
  -1   1   1    9.70    0.70
   0  -1  -1   14.50    0.60
   0  -1  -1   14.70    0.60
   0  -1  -1   14.70    0.50
   0  -1  -1   14.80    0.60
   0   1   1   14.40    0.50
   0   1   1   15.10    0.60
   0   1   1   13.70    0.60
   0   1   1   13.90    0.60
  -1  -1  -1  238.68    4.70
   1   1   1  242.08    4.70
   1   1   1  234.68    4.70
  -2  -1  -1   26.10    1.50
   2   1   1   29.50    1.60
  -3  -1  -1    0.70    0.30
  -3  -1  -1    0.60    0.60
  -3  -1  -1    0.40    0.30
  -3  -1  -1   -0.30    0.70
   3   1   1    1.00    0.80
  -4  -1  -1  131.69    2.90
  -4  -1  -1  123.49    4.40
  -4  -1  -1  127.39    2.90
   4   1   1  129.99    4.40
  -5  -1  -1   46.30    2.90
  -5  -1  -1   46.90    1.90
  -5  -1  -1   45.10    1.90
  -5  -1  -1   44.50    2.90
  -6  -1  -1    9.80    1.90
  -6  -1  -1    9.20    1.20
  -6  -1  -1    7.30    1.70
  -7  -1  -1  153.08    4.40
  -7  -1  -1  137.79    6.10
  -8  -1  -1   49.40    2.70
  -8  -1  -1   45.40    4.40
  -8  -1  -1   49.70    4.50
  -9  -1  -1   19.70    2.20
  -9  -1  -1   21.50    3.40
 -10  -1  -1   12.00    2.00
 -10  -1  -1   10.90    2.80
 -10   2   1   56.49    3.80
 -10   2   1   50.29    5.10
  -9   2   1    1.10    1.50
  -9   2   1    0.50    1.20
  -9   2   1    3.10    1.70
  -8   2   1   28.50    3.40
  -8   2   1   30.10    2.80
  -8   2   1   31.60    3.40
  -7   2   1    2.30    1.30
  -7   2   1    3.10    1.50
  -7   2   1    0.90    1.00
   6  -2  -1   11.00    1.40
   6  -2  -1   13.60    1.50
  -6   2   1   14.20    1.70
  -6   2   1    8.30    1.60
  -6   2   1   10.70    1.60
  -6   2   1    9.70    1.80
  -6   2   1   12.10    1.70
   5  -2  -1    0.80    0.70
   5  -2  -1    1.10    0.70
  -5   2   1    0.40    0.90
  -5   2   1    0.60    0.90
  -5   2   1    1.10    0.80
  -5   2   1    1.90    0.90
  -5   2   1    2.50    0.90
   4  -2  -1   14.40    1.40
   4  -2  -1   14.20    1.30
  -4   2   1   12.50    1.40
  -4   2   1   12.10    1.50
  -4   2   1   12.70    1.40
  -4   2   1   13.20    1.60
  -4   2   1   14.40    1.40
   3  -2  -1  551.84   10.10
   3  -2  -1  550.04    9.60
  -3   2   1  565.44   10.30
  -3   2   1  541.35    9.70
  -3   2   1  556.14   10.20
  -3   2   1  563.64   10.20
  -3   2   1  547.55   10.60
   2  -2  -1  220.08    4.70
  -2   2   1  220.48    4.70
  -2   2   1  217.58    4.70
  -2   2   1  219.28    4.50
  -2   2   1  212.98    4.70
  -2   2   1  217.18    4.40
   1  -2  -1  104.99    2.60
   1  -2  -1  106.39    2.60
   1  -2  -1  110.69    2.10
  -1   2   1  110.19    2.20
  -1   2   1  110.19    2.60
  -1   2   1  109.19    2.50
  -1   2   1  106.39    2.60
  -1   2   1  106.79    2.60
   0  -2  -1  221.58    4.00
   0  -2  -1  231.08    3.90
   0  -2  -1  219.08    4.00
   0   2   1  221.78    3.80
   0   2   1  225.38    4.00
   0   2   1  223.28    3.90
   0   2   1  221.28    4.30
  -1  -2  -1    8.10    0.80
  -1  -2  -1    8.60    0.80
   1   2   1    9.10    0.90
   1   2   1    8.70    0.90
   1   2   1    8.20    0.80
  -2  -2  -1  492.85    9.30
  -2  -2  -1  495.15    9.20
   2   2   1  476.95    9.40
  -3  -2  -1  570.74   11.20
  -3  -2  -1  585.04   11.20
   3   2   1  560.94   11.40
  -4  -2  -1    1.10    0.40
  -4  -2  -1    1.50    0.40
   4   2   1    1.70    1.00
  -5  -2  -1   16.80    1.10
  -5  -2  -1   14.40    1.10
  -5  -2  -1   17.90    2.10
   5   2   1   14.60    2.00
  -6  -2  -1   10.90    2.00
  -6  -2  -1   12.20    1.20
  -6  -2  -1   11.20    1.20
  -7  -2  -1   54.19    3.90
  -7  -2  -1   57.79    2.60
  -7  -2  -1   59.29    4.10
  -8  -2  -1  110.69    3.80
  -8  -2  -1  102.09    5.70
  -8  -2  -1  111.09    5.90
  -9  -2  -1   71.59    3.40
  -9  -2  -1   64.89    4.90
 -10   3   1   22.10    3.50
 -10   3   1   18.80    2.70
  -9   3   1   15.40    2.90
  -9   3   1   17.00    2.90
  -9   3   1   12.60    2.20
  -8   3   1    0.00    1.00
  -8   3   1    0.20    1.30
  -8   3   1    1.00    1.30
  -7   3   1   57.09    3.20
  -7   3   1   53.79    3.50
  -7   3   1   62.99    3.90
   6  -3  -1   36.40    2.30
   6  -3  -1   46.50    2.40
  -6   3   1   50.29    3.20
  -6   3   1   51.09    3.00
  -6   3   1   50.19    2.80
  -6   3   1   49.20    2.70
   5  -3  -1    0.30    0.80
   5  -3  -1    1.40    0.80
  -5   3   1    0.50    0.80
  -5   3   1    0.40    0.90
  -5   3   1    1.40    0.90
  -5   3   1    0.10    0.70
  -5   3   1    0.20    0.80
   4  -3  -1   15.70    1.60
   4  -3  -1   17.00    1.60
  -4   3   1   13.00    1.40
  -4   3   1   15.00    1.60
  -4   3   1   15.40    1.70
  -4   3   1   13.90    1.50
   3  -3  -1  500.15    9.60
  -3   3   1  490.15    9.50
  -3   3   1  490.85    9.40
  -3   3   1  488.45    9.10
  -3   3   1  499.05    9.80
   2  -3  -1  176.98    4.20
   2  -3  -1  173.08    4.30
   2  -3  -1  177.48    3.80
  -2   3   1  176.98    4.10
  -2   3   1  175.58    3.80
  -2   3   1  176.98    4.30
  -2   3   1  178.48    4.30
   1  -3  -1   46.70    1.80
   1  -3  -1   51.29    1.40
   1  -3  -1   48.80    1.80
  -1   3   1   47.60    1.70
  -1   3   1   51.49    1.50
  -1   3   1   47.00    1.70
  -1   3   1   49.80    1.90
   0  -3  -1    0.60    0.40
   0  -3  -1    0.10    0.40
   0  -3  -1    0.10    0.40
   0   3   1    0.20    0.40
   0   3   1    0.80    0.50
   0   3   1    0.30    0.40
   0   3   1    0.00    0.50
   0   3   1    0.10    0.40
  -1  -3  -1  412.96    6.90
  -1  -3  -1  424.36    7.70
  -1  -3  -1  413.76    6.90
  -1  -3  -1  417.86    7.60
   1   3   1  421.16    8.20
   1   3   1  426.26    7.70
   1   3   1  420.86    7.80
  -2  -3  -1   38.80    1.90
  -2  -3  -1   38.50    1.80
   2   3   1   34.30    2.00
  -3  -3  -1  124.69    3.90
  -3  -3  -1  121.79    4.00
   3   3   1  112.79    4.00
   4   3   1   86.89    3.80
  -5  -3  -1  174.48    3.70
  -5  -3  -1  168.48    3.70
   5   3   1  184.38    6.20
  -6  -3  -1  352.26    6.90
  -6  -3  -1  356.66   10.00
  -6  -3  -1  348.07    6.90
   6   3   1  339.77    9.80
  -7  -3  -1   -0.10    0.70
  -7  -3  -1    0.70    1.30
  -7  -3  -1    1.10    1.30
  -8  -3  -1    0.70    1.40
  -8  -3  -1   -0.20    1.20
  -8  -3  -1    1.00    0.90
  -9  -3  -1    5.40    2.10
  -9  -3  -1    7.30    1.50
 -10   4   1    2.20    2.00
 -10   4   1    7.30    2.00
  -9   4   1   11.50    2.50
  -9   4   1   13.10    2.30
  -9   4   1   18.10    3.10
  -8   4   1   23.60    2.90
  -8   4   1   15.90    2.70
  -8   4   1   16.00    2.30
  -7   4   1    3.10    1.60
  -7   4   1    7.40    1.60
  -7   4   1    7.50    1.70
   6  -4  -1    2.30    1.10
  -6   4   1    1.10    1.00
  -6   4   1    3.90    1.10
  -6   4   1    1.60    1.10
  -6   4   1    1.30    1.20
   5  -4  -1   53.19    2.70
  -5   4   1   62.39    3.20
  -5   4   1   54.49    2.90
  -5   4   1   58.29    3.00
  -5   4   1   67.49    3.00
   4  -4  -1  144.99    4.40
  -4   4   1  144.99    4.30
  -4   4   1  147.09    4.50
  -4   4   1  136.39    4.60
  -4   4   1  148.09    4.30
   3  -4  -1   44.10    2.00
   3  -4  -1   45.20    2.30
  -3   4   1   40.20    2.20
  -3   4   1   44.80    2.00
  -3   4   1   43.00    2.10
  -3   4   1   44.90    2.40
   2  -4  -1    1.60    0.70
   2  -4  -1    1.30    0.50
   2  -4  -1    0.90    0.70
  -2   4   1    1.00    0.70
  -2   4   1    0.30    0.60
  -2   4   1    2.20    0.80
  -2   4   1    1.80    0.80
   1  -4  -1   51.39    2.10
   1  -4  -1   50.79    1.60
   1  -4  -1   51.39    2.10
  -1   4   1   46.90    1.80
  -1   4   1   47.70    2.10
  -1   4   1   49.30    1.60
   0  -4  -1    4.60    0.80
   0  -4  -1    6.50    0.80
   0  -4  -1    5.90    0.80
   0   4   1    6.70    1.00
   0   4   1    5.70    0.80
   0   4   1    6.80    0.80
   0   4   1    6.20    0.50
   0   4   1    6.60    0.70
  -1  -4  -1  524.65    9.30
  -1  -4  -1  533.55    9.70
  -1  -4  -1  515.75    8.90
  -1  -4  -1  520.95    8.90
   1   4   1  532.05    9.70
   1   4   1  531.25   10.30
  -2  -4  -1 1570.34   26.00
  -2  -4  -1 1605.54   26.00
  -2  -4  -1 1529.95   24.00
  -2  -4  -1 1557.44   24.00
   2   4   1 1559.64   26.80
   2   4   1 1538.75   26.00
  -3  -4  -1   41.00    2.20
   3   4   1   39.30    2.50
  -4  -4  -1  201.68    3.70
   4   4   1  197.38    6.30
  -5  -4  -1   13.20    0.90
  -5  -4  -1   13.00    1.00
   5   4   1   13.40    2.10
  -6  -4  -1   15.50    1.30
  -6  -4  -1   14.40    1.20
   6   4   1   12.20    2.30
  -7  -4  -1    0.30    1.20
  -7  -4  -1    0.10    0.70
   7   4   1   -0.80    1.40
  -8  -4  -1   -0.20    1.50
  -8  -4  -1   -1.10    1.20
  -8  -4  -1   -1.10    0.70
  -9  -4  -1   11.10    1.60
  -9  -4  -1    7.30    2.40
 -10   5   1   -1.40    1.40
 -10   5   1    1.10    1.80
  -9   5   1   28.90    3.50
  -9   5   1   36.20    3.60
  -9   5   1   34.90    3.90
  -8   5   1    3.50    1.80
  -8   5   1    7.50    1.90
  -8   5   1    5.10    1.60
  -7   5   1    7.70    1.70
  -7   5   1    8.10    1.80
  -7   5   1    9.00    2.10
   6  -5  -1    5.40    1.40
  -6   5   1    2.80    1.20
  -6   5   1    6.40    1.70
  -6   5   1    4.10    1.40
  -6   5   1    4.20    1.30
   5  -5  -1   41.10    2.50
  -5   5   1   39.10    2.50
  -5   5   1   40.30    2.60
  -5   5   1   37.20    2.40
  -5   5   1   37.40    2.80
   4  -5  -1   69.29    3.10
   4  -5  -1   77.39    3.00
  -4   5   1   72.59    3.40
  -4   5   1   70.79    3.20
  -4   5   1   76.89    3.20
  -4   5   1   74.99    3.00
   3  -5  -1  454.45    8.80
   3  -5  -1  463.05    9.50
  -3   5   1  455.35    9.50
  -3   5   1  444.96    8.80
  -3   5   1  447.96    9.70
  -3   5   1  453.55    9.10
   2  -5  -1   33.40    1.50
   2  -5  -1   29.50    1.90
   2  -5  -1   29.80    1.90
  -2   5   1   30.10    1.60
  -2   5   1   27.10    1.90
  -2   5   1   32.10    1.90
  -2   5   1   30.00    1.80
   1  -5  -1   25.70    1.60
   1  -5  -1   24.80    1.60
  -1   5   1   25.40    1.80
  -1   5   1   23.70    1.50
  -1   5   1   25.00    1.30
   0  -5  -1   18.90    1.30
   0  -5  -1   14.70    1.30
   0  -5  -1   11.90    1.20
   0   5   1   13.90    1.20
   0   5   1   15.40    1.00
   0   5   1   16.20    1.60
   0   5   1   16.60    1.10
  -1  -5  -1  550.44    9.90
  -1  -5  -1  575.24   10.50
  -1  -5  -1  560.94    9.80
   1   5   1  559.74   11.20
   1   5   1  562.04   10.50
  -2  -5  -1   48.00    2.30
  -2  -5  -1   48.30    1.60
  -2  -5  -1   47.70    2.00
  -2  -5  -1   46.50    1.70
   2   5   1   47.20    2.30
   2   5   1   44.90    2.50
  -3  -5  -1   59.69    2.70
  -3  -5  -1   53.49    1.70
  -3  -5  -1   54.09    1.70
   3   5   1   56.39    3.10
  -4  -5  -1   14.00    0.90
  -4  -5  -1   12.20    0.90
   4   5   1   10.20    1.90
  -5  -5  -1   12.80    1.00
  -5  -5  -1   11.70    1.00
   5   5   1   13.80    2.30
  -6  -5  -1    0.70    0.60
  -6  -5  -1    0.40    0.60
   6   5   1   -0.90    1.20
  -7  -5  -1    6.40    1.00
  -7  -5  -1    7.90    2.10
   7   5   1    5.00    2.10
  -8  -5  -1    1.50    0.90
 -10   6   1    7.50    2.50
 -10   6   1   10.90    2.50
  -9   6   1   29.00    3.80
  -9   6   1   37.80    3.80
  -9   6   1   41.20    4.10
  -8   6   1  123.39    5.60
  -8   6   1  133.79    6.20
  -8   6   1  124.79    5.70
  -7   6   1  115.59    5.00
  -7   6   1  109.99    5.40
  -7   6   1  114.69    5.10
   6  -6  -1   35.30    3.00
  -6   6   1   34.40    3.20
  -6   6   1   36.00    3.10
  -6   6   1   38.20    2.70
  -6   6   1   37.30    3.00
   5  -6  -1   -0.40    0.90
  -5   6   1    0.00    1.00
  -5   6   1   -0.20    0.90
  -5   6   1    1.60    1.00
   4  -6  -1  167.78    5.30
   4  -6  -1  168.18    4.80
  -4   6   1  161.68    5.40
  -4   6   1  169.78    5.10
  -4   6   1  166.68    5.30
  -4   6   1  164.98    4.80
   3  -6  -1   36.40    1.90
   3  -6  -1   38.40    2.40
  -3   6   1   39.50    2.00
  -3   6   1   40.20    2.60
  -3   6   1   36.00    2.30
  -3   6   1   34.40    2.20
   2  -6  -1  245.98    5.30
   2  -6  -1  236.68    6.10
  -2   6   1  236.48    5.20
  -2   6   1  247.98    5.70
  -2   6   1  246.48    6.00
  -2   6   1  236.48    6.20
   1  -6  -1  215.18    5.40
   1  -6  -1  220.28    4.80
   1  -6  -1  224.58    5.60
  -1   6   1  231.08    5.10
  -1   6   1  214.78    5.80
  -1   6   1  224.18    4.80
  -1   6   1  221.48    5.30
   0  -6  -1   13.00    1.30
   0  -6  -1   13.60    1.30
   0  -6  -1   10.70    1.30
   0   6   1    9.90    1.10
   0   6   1   10.50    1.00
   0   6   1   10.70    1.50
  -1  -6  -1   96.69    2.90
  -1  -6  -1   95.59    3.20
  -1  -6  -1   95.09    3.00
   1   6   1   93.19    3.10
   1   6   1  104.59    3.80
  -2  -6  -1   53.69    2.00
  -2  -6  -1   49.10    2.10
  -2  -6  -1   58.19    2.00
   2   6   1   55.99    2.70
   2   6   1   48.80    2.80
  -3  -6  -1   64.59    2.20
  -3  -6  -1   66.79    2.90
  -3  -6  -1   67.29    2.10
   3   6   1   70.09    3.60
  -4  -6  -1    8.20    0.90
  -4  -6  -1    7.90    0.90
  -4  -6  -1    5.60    0.70
   4   6   1    7.90    1.70
  -5  -6  -1   22.90    1.30
  -5  -6  -1   23.20    1.40
   5   6   1   21.00    2.90
  -6  -6  -1    3.70    0.80
  -6  -6  -1    2.90    0.80
   6   6   1    1.30    1.60
  -7  -6  -1    1.60    1.60
  -7  -6  -1    3.20    0.90
   7   6   1    3.30    2.00
  -8  -6  -1    0.20    0.90
   8   6   1   -1.00    1.90
 -10   7   1   29.40    4.10
 -10   7   1   30.40    3.80
  -9   7   1    4.60    1.80
  -9   7   1    2.90    2.00
  -9   7   1   -0.10    1.60
  -8   7   1   18.60    2.70
  -8   7   1   13.80    2.50
  -8   7   1   14.60    2.80
  -7   7   1   20.30    2.60
  -7   7   1   21.20    2.60
  -7   7   1   21.90    3.00
  -7   7   1   21.10    2.70
  -6   7   1   -0.50    1.00
  -6   7   1    0.40    1.10
  -6   7   1   -0.80    1.00
  -6   7   1    1.00    1.50
   5  -7  -1    0.50    1.00
  -5   7   1    0.40    1.00
  -5   7   1    2.00    1.20
  -5   7   1   -0.50    1.20
  -5   7   1    1.10    1.00
   4  -7  -1   52.59    3.10
   4  -7  -1   61.59    2.70
  -4   7   1   55.99    2.70
  -4   7   1   64.49    3.30
  -4   7   1   58.29    3.00
  -4   7   1   65.49    3.50
   3  -7  -1   17.90    2.00
   3  -7  -1   17.90    1.60
  -3   7   1   17.80    2.10
  -3   7   1   14.00    1.80
  -3   7   1   16.30    1.60
  -3   7   1   13.90    1.70
   2  -7  -1   58.89    2.90
   2  -7  -1   58.39    2.30
  -2   7   1   61.09    2.80
  -2   7   1   55.99    2.90
  -2   7   1   61.29    2.70
  -2   7   1   58.59    1.70
  -2   7   1   57.99    2.30
   1  -7  -1  110.19    3.20
   1  -7  -1  106.59    3.80
   1  -7  -1  112.19    3.90
  -1   7   1  107.09    3.20
  -1   7   1  108.89    3.50
  -1   7   1  112.39    3.40
  -1   7   1  109.49    4.10
   0  -7  -1   84.99    3.00
   0  -7  -1   84.39    3.20
   0  -7  -1   85.89    3.10
   0   7   1   87.89    2.50
   0   7   1   85.99    3.60
   0   7   1   82.79    2.90
  -1  -7  -1   87.09    3.00
  -1  -7  -1   86.39    3.10
  -1  -7  -1   87.59    3.20
   1   7   1   81.69    3.70
   1   7   1   86.09    3.20
  -2  -7  -1   32.00    1.80
  -2  -7  -1   30.80    1.80
   2   7   1   32.20    2.80
   2   7   1   32.40    2.20
  -3  -7  -1   27.10    1.60
  -3  -7  -1   26.60    1.60
   3   7   1   25.20    2.80
  -4  -7  -1   28.40    1.60
  -4  -7  -1   31.60    1.70
  -4  -7  -1   28.70    1.70
   4   7   1   28.60    3.20
  -5  -7  -1   15.90    1.40
  -5  -7  -1   14.90    1.30
   5   7   1   14.90    2.50
  -6  -7  -1    0.20    0.70
   6   7   1    2.00    1.70
  -7  -7  -1   -0.90    1.30
  -7  -7  -1    0.00    0.70
   7   7   1    0.60    1.80
 -10   8   1   52.99    5.40
 -10   8   1   55.39    5.00
  -9   8   1   10.80    2.80
  -9   8   1   11.50    2.50
  -9   8   1   11.20    2.60
  -8   8   1   50.29    4.10
  -8   8   1   45.20    4.20
  -8   8   1   50.29    4.80
  -7   8   1    8.10    1.90
  -7   8   1    4.80    1.70
  -7   8   1    7.90    2.30
  -7   8   1    8.20    1.90
  -6   8   1    1.00    1.30
  -6   8   1    4.00    1.80
  -6   8   1    2.30    1.30
  -6   8   1    1.40    1.20
   5  -8  -1    6.70    1.60
  -5   8   1    5.90    1.80
  -5   8   1    8.80    1.80
  -5   8   1    7.30    1.50
  -5   8   1   10.00    1.80
   4  -8  -1    6.50    1.50
  -4   8   1    5.10    1.30
  -4   8   1    7.70    1.60
  -4   8   1    3.80    1.50
  -4   8   1    4.50    1.00
  -4   8   1    5.10    1.40
   3  -8  -1   18.00    1.70
   3  -8  -1   16.40    2.10
  -3   8   1   16.70    2.00
  -3   8   1   18.20    2.30
  -3   8   1   19.50    2.00
  -3   8   1   16.20    1.20
  -3   8   1   18.90    1.70
   2  -8  -1   54.99    3.10
   2  -8  -1   62.99    2.50
  -2   8   1   60.29    2.40
  -2   8   1   62.79    3.40
  -2   8   1   59.39    2.80
   1  -8  -1  105.79    3.30
   1  -8  -1  100.79    4.00
  -1   8   1  101.79    3.30
  -1   8   1   99.09    3.30
  -1   8   1  101.49    4.20
   0  -8  -1   -0.40    0.70
   0  -8  -1   -1.10    0.80
   0   8   1   -0.80    0.60
   0   8   1    2.50    1.10
   0   8   1   -0.10    0.60
  -1  -8  -1   76.29    3.10
  -1  -8  -1   77.69    3.10
   1   8   1   76.69    3.80
   1   8   1   77.89    3.20
  -2  -8  -1  129.09    4.10
   2   8   1  140.59    4.80
   2   8   1  143.09    5.40
  -3  -8  -1  384.36    8.10
   3   8   1  395.26   10.60
  -4  -8  -1   73.69    2.80
   4   8   1   77.29    4.50
  -5  -8  -1    1.10    0.80
   5   8   1    0.90    1.70
  -6  -8  -1   17.00    1.60
   6   8   1   27.70    3.80
  -7  -8  -1   80.69    2.90
   7   8   1   79.19    5.70
  -9   9   1   -1.20    1.90
  -8   9   1   -0.10    1.80
  -7   9   1   -1.10    1.30
  -7   9   1    0.80    1.70
  -7   9   1    1.90    1.40
  -6   9   1    1.00    1.60
  -6   9   1   -0.60    1.10
  -6   9   1   -1.10    1.10
   5  -9  -1   -0.90    1.10
  -5   9   1    0.10    1.10
  -5   9   1    0.80    1.10
  -5   9   1    0.50    1.40
   4  -9  -1   84.59    4.20
  -4   9   1   79.89    3.90
  -4   9   1   84.59    3.50
  -4   9   1   80.49    4.30
   3  -9  -1    8.80    1.70
  -3   9   1    4.70    1.20
  -3   9   1    4.80    1.30
  -3   9   1    3.10    1.40
   2  -9  -1   17.40    2.20
  -2   9   1   20.40    2.50
  -2   9   1   18.30    1.90
  -2   9   1   17.20    1.60
   1  -9  -1   31.10    2.70
  -1   9   1   36.90    2.10
  -1   9   1   34.40    2.10
  -1   9   1   37.20    3.10
   0  -9  -1   90.09    3.80
   0   9   1   91.09    4.30
   0   9   1   93.89    2.80
   0   9   1   85.99    3.30
  -1  -9  -1    3.50    1.10
   1   9   1    3.10    1.10
   1   9   1    3.90    1.50
  -2  -9  -1   90.29    3.50
   2   9   1   90.49    4.60
   2   9   1   87.69    3.90
  -3  -9  -1   21.20    2.00
   3   9   1   27.90    3.20
  -4  -9  -1    7.00    1.30
   4   9   1    6.60    2.00
  -5  -9  -1   10.00    1.50
   5   9   1   11.10    2.60
  -6  -9  -1    3.80    1.10
   6   9   1    4.10    2.10
  -9  10   1    2.40    2.20
  -8  10   1    8.40    2.70
  -7  10   1   20.30    3.30
  -7  10   1   16.70    2.60
  -6  10   1   43.20    4.20
  -6  10   1   37.50    3.50
   5 -10  -1   19.10    2.70
  -5  10   1   17.60    2.40
   4 -10  -1   47.40    3.40
  -4  10   1   44.80    3.90
  -4  10   1   43.70    3.00
   3 -10  -1   37.50    3.40
  -3  10   1   41.60    3.60
  -3  10   1   36.60    2.90
   2 -10  -1   12.80    2.00
  -2  10   1    7.90    1.50
  -2  10   1   12.20    2.10
   1 -10  -1   19.70    2.30
  -1  10   1   15.80    2.40
  -1  10   1   15.30    1.70
  -1  10   1   15.90    1.70
   0 -10  -1    8.80    1.60
   0  10   1    8.70    1.10
   0  10   1   11.50    1.20
   0  10   1   12.20    2.20
   0  10   1   12.20    1.60
  -1 -10  -1    6.20    1.50
   1  10   1    5.60    1.90
  -2 -10  -1   17.90    2.00
   2  10   1   18.50    2.70
  -3 -10  -1   21.90    2.10
   3  10   1   15.60    2.80
  -4 -10  -1    0.90    0.90
   4  10   1    0.70    1.70
  -5 -10  -1    5.50    1.30
   5  10   1    4.50    2.20
  -8  11   1   10.60    3.10
  -7  11   1   10.60    2.80
  -7  11   1   14.70    2.60
  -6  11   1    9.50    2.70
  -6  11   1    7.20    1.90
   5 -11  -1   59.99    4.20
  -5  11   1   67.29    3.90
  -5  11   1   64.49    4.50
   4 -11  -1   44.70    4.00
  -4  11   1   52.89    4.40
  -4  11   1   57.69    3.40
   3 -11  -1    3.30    1.50
  -3  11   1    6.50    1.60
  -3  11   1    1.90    1.60
   2 -11  -1  304.37    9.00
  -2  11   1  319.87    9.30
  -2  11   1  319.37    7.80
   1 -11  -1    9.80    1.90
  -1  11   1    7.20    1.30
  -1  11   1    6.80    1.90
   0 -11  -1   26.00    2.70
   0  11   1   23.10    3.00
   0  11   1   29.10    1.50
  -1 -11  -1    0.50    1.20
   1  11   1    2.10    1.60
  -2 -11  -1    1.60    1.10
   2  11   1   -0.50    1.40
  -3 -11  -1   43.50    2.80
   3  11   1   51.69    4.80
  -4 -11  -1   44.10    2.80
   4  11   1   45.30    4.60
  -7  12   1   -0.50    2.10
  -7  12   1   -1.60    1.50
  -6  12   1   12.90    3.00
  -6  12   1   17.20    2.70
   5 -12  -1    0.80    1.70
  -5  12   1    3.20    1.90
  -5  12   1   -0.60    1.30
   4 -12  -1  166.98    6.90
  -4  12   1  161.58    6.90
  -4  12   1  156.98    5.90
   3 -12  -1   17.80    2.70
  -3  12   1   17.40    2.20
  -3  12   1   19.10    2.90
   2 -12  -1    1.20    1.40
  -2  12   1    1.20    1.10
  -2  12   1   -0.90    1.40
   1 -12  -1    1.50    1.40
  -1  12   1    3.10    1.10
  -1  12   1    1.20    1.60
   0 -12  -1   -0.50    1.20
   0  12   1    2.00    1.70
  -1 -12  -1    8.10    1.80
   1  12   1    4.70    2.10
  -2 -12  -1   10.80    1.90
   2  12   1   14.90    2.90
  -3 -12  -1  128.39    5.00
   3  12   1  127.19    6.60
  -6  13   1    1.50    1.70
  -6  13   1   -0.30    1.70
  -5  13   1    8.90    2.10
  -5  13   1    7.90    2.60
   4 -13  -1   14.30    2.70
  -4  13   1   11.70    2.70
  -4  13   1   12.10    2.20
   3 -13  -1   22.10    3.10
  -3  13   1   25.00    2.60
  -3  13   1   20.60    3.10
   2 -13  -1   41.00    3.90
  -2  13   1   45.40    2.90
  -2  13   1   40.90    4.10
   1 -13  -1   11.40    2.30
  -1  13   1   13.60    1.60
  -1  13   1   13.40    2.70
   0 -13  -1   16.70    2.60
   0  13   1   19.10    3.20
  -1 -13  -1   44.60    3.70
   1  13   1   45.70    4.70
  -2 -13  -1   24.40    2.90
   2  13   1   30.90    4.00
   4 -14  -1   50.19    4.80
  -4  14   1   59.69    3.80
  -4  14   1   53.29    5.00
   3 -14  -1   18.90    3.10
  -3  14   1   16.70    2.30
  -3  14   1   15.70    3.10
   2 -14  -1   22.40    3.20
  -2  14   1   27.40    2.60
  -2  14   1   26.30    3.80
   1 -14  -1   39.30    4.00
  -1  14   1   38.00    2.00
  -1  14   1   41.60    4.50
   2  14  -2   34.60    4.50
  -2 -14   2   37.40    3.70
   1  14  -2    1.00    2.10
  -1 -14   2    0.50    1.40
   0  14  -2   72.49    5.20
   0  14  -2   78.89    3.30
   0 -14   2   80.29    4.80
  -1  14  -2   10.70    1.90
  -1  14  -2   11.30    2.80
   1 -14   2   11.00    2.40
  -2  14  -2   -0.50    1.70
  -2  14  -2   -0.90    1.20
   2 -14   2   -0.10    1.50
  -3  14  -2   59.09    5.40
  -3  14  -2   53.89    3.70
   3 -14   2   52.89    4.70
  -4  14  -2   18.60    2.70
  -4  14  -2   22.40    3.60
  -5  14  -2    8.60    2.80
  -5  14  -2    5.50    2.00
   3  13  -2   75.59    5.40
  -3 -13   2   66.79    4.10
   2  13  -2    2.00    1.90
  -2 -13   2   -0.40    1.20
   1  13  -2    1.00    1.80
   1  13  -2    0.60    0.70
  -1 -13   2    3.10    1.60
   0  13  -2   22.20    2.10
   0  13  -2   24.20    3.50
   0 -13   2   31.00    3.20
  -1  13  -2   27.30    2.50
  -1  13  -2   27.90    3.60
   1 -13   2   26.30    3.20
  -2  13  -2    0.90    1.70
  -2  13  -2    1.80    1.30
   2 -13   2    1.50    1.60
  -3  13  -2    4.90    2.00
  -3  13  -2    5.60    1.60
   3 -13   2    4.40    1.80
  -4  13  -2    3.50    1.60
  -4  13  -2    1.40    2.00
   4 -13   2    0.50    1.60
  -5  13  -2    8.00    2.50
  -5  13  -2    7.90    2.20
  -6  13  -2    3.70    2.40
  -6  13  -2    1.00    1.70
   4  12  -2  123.29    6.70
  -4 -12   2  115.29    5.00
   3  12  -2   55.29    4.10
   3  12  -2   53.19    5.00
  -3 -12   2   51.99    3.50
   2  12  -2   10.50    2.10
   2  12  -2   10.40    2.50
  -2 -12   2    9.60    1.90
   1  12  -2    6.40    1.10
   1  12  -2    5.10    1.70
   1  12  -2    7.00    2.30
  -1 -12   2    4.60    1.60
   0  12  -2    1.70    1.60
   0  12  -2    2.70    1.40
   0  12  -2    1.00    1.00
   0 -12   2    1.90    1.30
  -1  12  -2    0.90    1.00
  -1  12  -2   -0.20    1.30
  -1  12  -2    1.20    1.20
   1 -12   2    2.30    1.30
  -2  12  -2   33.10    2.90
  -2  12  -2   32.10    3.00
  -2  12  -2   31.00    3.60
   2 -12   2   29.60    3.20
  -3  12  -2   74.39    4.00
  -3  12  -2   75.49    4.80
  -3  12  -2   73.29    3.90
   3 -12   2   81.89    4.60
  -4  12  -2    0.80    1.70
  -4  12  -2    3.50    1.60
  -4  12  -2    1.10    1.30
   4 -12   2    1.20    1.60
  -5  12  -2   20.40    3.40
  -5  12  -2   17.50    2.70
  -6  12  -2    7.20    2.60
  -6  12  -2    9.10    2.20
  -7  12  -2   16.70    3.40
   5  11  -2   60.59    5.10
   5  11  -2   58.09    5.50
  -5 -11   2   64.09    3.60
   4  11  -2    1.20    1.80
   4  11  -2    3.70    1.80
  -4 -11   2    0.80    1.10
   3  11  -2    1.00    1.40
   3  11  -2    0.70    1.50
  -3 -11   2    0.50    1.10
   2  11  -2    3.60    1.70
   2  11  -2    1.50    1.40
  -2 -11   2    4.00    1.50
   1  11  -2   13.90    2.20
   1  11  -2   11.90    1.40
   1  11  -2   16.70    2.80
  -1 -11   2   13.30    2.00
   0  11  -2   23.90    2.10
   0  11  -2   26.90    3.20
   0  11  -2   26.90    2.70
   0 -11   2   23.00    2.60
  -1  11  -2    5.90    1.30
  -1  11  -2    4.60    1.70
  -1  11  -2    6.00    1.50
   1 -11   2    5.90    1.60
  -2  11  -2   19.90    2.80
  -2  11  -2   22.10    2.40
  -2  11  -2   20.80    2.30
   2 -11   2   18.90    2.40
  -3  11  -2    8.60    1.80
  -3  11  -2    8.50    2.20
  -3  11  -2   10.80    1.80
   3 -11   2    6.40    1.80
  -4  11  -2   46.80    3.30
  -4  11  -2   46.00    3.70
  -4  11  -2   51.69    4.60
   4 -11   2   51.39    3.70
  -5  11  -2    7.50    1.90
  -5  11  -2    9.20    2.30
  -5  11  -2   14.00    2.80
  -6  11  -2   39.80    4.40
  -6  11  -2   46.00    4.10
  -6  11  -2   40.70    3.90
  -7  11  -2    0.70    1.90
  -7  11  -2    1.00    1.90
  -8  11  -2    2.30    2.30
   6  10  -2    6.70    2.50
  -6 -10   2    6.40    1.60
   5  10  -2   17.70    2.90
  -5 -10   2   16.80    2.10
   4  10  -2   -0.50    1.50
   4  10  -2    1.40    1.50
  -4 -10   2    0.90    1.00
   3  10  -2    8.80    1.90
   3  10  -2    6.40    2.00
  -3 -10   2    9.70    1.60
   2  10  -2    2.80    0.60
   2  10  -2    1.90    1.50
   2  10  -2    0.60    1.20
  -2 -10   2    1.50    1.10
   1  10  -2    5.80    1.90
   1  10  -2    5.00    1.00
   1  10  -2    7.60    1.60
  -1 -10   2    5.40    1.50
   0  10  -2   29.50    2.60
   0  10  -2   27.70    3.10
   0  10  -2   27.80    2.20
   0 -10   2   28.00    2.70
  -1  10  -2   64.39    3.10
  -1  10  -2   67.49    4.00
  -1  10  -2   65.69    3.30
   1 -10   2   68.79    3.60
  -2  10  -2   11.50    1.80
  -2  10  -2    9.70    2.10
  -2  10  -2   10.00    1.70
   2 -10   2   13.90    2.10
  -3  10  -2   74.19    4.40
  -3  10  -2   64.89    3.60
  -3  10  -2   66.49    3.70
   3 -10   2   72.29    3.90
  -4  10  -2    2.00    1.50
  -4  10  -2    3.20    1.80
  -4  10  -2    1.00    1.20
   4 -10   2    3.90    1.60
  -5  10  -2   16.00    2.40
  -5  10  -2   15.20    2.30
  -5  10  -2   21.50    3.10
  -6  10  -2    2.70    1.60
  -6  10  -2    3.90    2.00
  -6  10  -2    1.50    1.60
  -7  10  -2   -1.00    1.80
  -7  10  -2   -0.60    1.50
  -8  10  -2   22.60    3.70
  -8  10  -2   22.00    3.30
  -9  10  -2   21.40    3.90
   7   9  -2   24.10    3.80
  -7  -9   2   21.10    2.30
   6   9  -2   15.00    3.00
  -6  -9   2   11.80    1.80
   5   9  -2   -0.90    1.40
   5   9  -2    1.00    1.80
  -5  -9   2   -0.50    0.90
   4   9  -2   25.50    2.90
   4   9  -2   24.10    3.20
  -4  -9   2   28.20    2.40
   3   9  -2   79.09    4.10
   3   9  -2   79.59    4.50
  -3  -9   2   73.29    3.40
   2   9  -2   20.10    2.40
   2   9  -2   21.90    2.80
   2   9  -2   19.80    1.20
   2   9  -2   20.40    1.20
  -2  -9   2   23.50    2.20
   1   9  -2    9.30    1.20
   1   9  -2    9.90    1.70
   1   9  -2    9.20    1.90
   1   9  -2   12.00    1.30
  -1  -9   2    7.40    1.40
   0   9  -2  248.28    6.00
   0   9  -2  236.38    6.60
   0   9  -2  236.18    7.50
   0  -9   2  236.88    6.70
  -1   9  -2  117.59    4.90
  -1   9  -2  100.89    3.80
  -1   9  -2  102.09    4.10
   1  -9   2  106.39    4.30
  -2   9  -2    4.80    1.50
  -2   9  -2    2.80    1.20
  -2   9  -2    5.50    1.40
  -2   9  -2    5.80    1.40
   2  -9   2    4.60    1.40
  -3   9  -2   -0.40    1.00
  -3   9  -2    1.80    1.20
  -3   9  -2    0.90    1.10
  -3   9  -2    0.50    1.30
   3  -9   2    0.40    1.10
  -4   9  -2  132.59    5.70
  -4   9  -2  127.39    4.90
  -4   9  -2  125.59    5.10
  -4   9  -2  129.59    5.20
   4  -9   2  122.59    5.10
  -5   9  -2    7.90    2.20
  -5   9  -2    6.40    1.80
  -5   9  -2    9.00    1.90
  -5   9  -2    7.00    1.70
  -6   9  -2   11.50    2.10
  -6   9  -2   12.10    2.30
  -6   9  -2   14.80    2.80
  -6   9  -2   16.00    2.40
  -7   9  -2    3.80    2.10
  -7   9  -2    3.80    1.80
  -7   9  -2    2.20    1.70
  -8   9  -2    8.40    2.20
  -8   9  -2    9.10    2.30
  -8   9  -2    9.70    2.60
  -9   9  -2   38.40    4.10
  -9   9  -2   37.60    4.60
   8   8  -2   58.59    5.80
  -8  -8   2   64.39    3.40
   7   8  -2   14.20    3.00
  -7  -8   2   11.50    1.70
   6   8  -2   32.30    4.00
  -6  -8   2   30.00    2.40
   5   8  -2  147.39    6.50
   5   8  -2  136.09    6.00
  -5  -8   2  136.59    4.50
   4   8  -2   81.79    4.20
   4   8  -2   81.79    4.70
  -4  -8   2   85.89    3.40
   3   8  -2  358.86    9.90
   3   8  -2  349.07    9.20
  -3  -8   2  363.96    8.20
   2   8  -2    8.80    1.80
   2   8  -2    5.20    1.40
   2   8  -2    6.30    0.80
   2   8  -2    7.60    0.90
  -2  -8   2    6.20    0.90
  -2  -8   2    8.00    1.30
   1   8  -2  352.86    7.10
   1   8  -2  362.46    7.10
   1   8  -2  353.46    9.40
   1   8  -2  348.27    8.60
  -1  -8   2  355.96    8.30
  -1  -8   2  359.76    8.00
   0   8  -2    2.80    1.00
   0   8  -2    1.50    0.80
   0   8  -2    1.40    1.10
   0   8  -2    2.40    0.90
   0  -8   2    3.10    1.10
   0  -8   2    2.80    1.00
  -1   8  -2    3.70    1.10
  -1   8  -2    3.10    1.10
  -1   8  -2    4.00    1.10
  -1   8  -2    5.60    1.50
   1  -8   2    3.10    1.10
  -2   8  -2   22.00    2.50
  -2   8  -2   22.50    2.10
  -2   8  -2   22.40    2.20
  -2   8  -2   17.90    2.00
   2  -8   2   20.40    2.10
  -3   8  -2   83.59    3.60
  -3   8  -2   85.29    3.80
  -3   8  -2   89.59    4.40
  -3   8  -2   87.89    3.90
   3  -8   2   88.49    3.90
  -4   8  -2    5.30    1.80
  -4   8  -2    5.60    1.20
  -4   8  -2    3.70    1.40
  -4   8  -2    5.50    1.50
  -4   8  -2    4.30    1.40
   4  -8   2    3.40    1.20
  -5   8  -2    5.40    1.80
  -5   8  -2    3.40    1.40
  -5   8  -2    4.60    1.40
  -5   8  -2    4.10    1.50
   5  -8   2    3.20    1.30
  -6   8  -2    1.90    1.40
  -6   8  -2    0.40    1.10
  -6   8  -2   -0.40    1.50
  -6   8  -2    1.20    1.30
  -7   8  -2   49.70    3.60
  -7   8  -2   52.89    3.80
  -7   8  -2   49.70    4.50
  -8   8  -2   45.20    4.60
  -8   8  -2   42.90    4.10
  -8   8  -2   38.80    3.80
  -9   8  -2   -0.70    1.60
  -9   8  -2   -1.10    1.70
   8   7  -2    1.00    2.00
  -8  -7   2    6.00    1.50
   7   7  -2    4.50    2.00
  -7  -7   2    3.20    1.20
   6   7  -2    2.60    1.70
  -6  -7   2    0.20    0.90
   5   7  -2  340.97   10.10
   5   7  -2  329.67    9.60
  -5  -7   2  345.47    7.70
   4   7  -2   34.00    3.40
   4   7  -2   36.30    3.10
  -4  -7   2   32.80    2.10
  -4  -7   2   37.30    2.20
   3   7  -2   39.10    2.70
   3   7  -2   38.90    3.40
  -3  -7   2   36.50    2.10
  -3  -7   2   41.00    2.20
   2   7  -2   95.39    4.20
   2   7  -2   82.49    2.30
   2   7  -2   80.69    3.60
   2   7  -2   82.69    2.30
  -2  -7   2   86.19    3.10
  -2  -7   2   86.49    3.10
  -2  -7   2   89.09    3.20
   1   7  -2  100.79    3.00
   1   7  -2  103.69    3.10
   1   7  -2   99.89    3.00
   1   7  -2  101.19    4.20
   1   7  -2  103.19    3.90
  -1  -7   2   98.39    3.30
  -1  -7   2   97.69    3.50
   0   7  -2   29.70    2.00
   0   7  -2   27.80    1.70
   0   7  -2   25.70    1.80
   0   7  -2   32.60    2.70
   0  -7   2   31.70    2.00
   0  -7   2   32.50    2.10
  -1   7  -2   58.79    2.60
  -1   7  -2   53.29    2.70
  -1   7  -2   56.39    2.60
  -1   7  -2   58.59    3.10
   1  -7   2   58.49    2.80
  -2   7  -2   15.80    1.80
  -2   7  -2   17.80    1.90
  -2   7  -2   16.00    1.70
  -2   7  -2   18.70    2.20
   2  -7   2   17.90    1.90
  -3   7  -2    0.10    0.90
  -3   7  -2   -0.20    0.80
  -3   7  -2    1.10    1.10
  -3   7  -2   -0.10    0.70
  -3   7  -2   -0.20    0.70
   3  -7   2   -0.30    0.80
  -4   7  -2   15.40    2.00
  -4   7  -2   19.70    2.10
  -4   7  -2   14.70    2.20
  -4   7  -2   15.50    1.70
  -4   7  -2   17.10    2.10
   4  -7   2   14.10    1.90
  -5   7  -2    0.80    1.00
  -5   7  -2    0.50    1.30
  -5   7  -2    0.40    0.90
  -5   7  -2    1.70    1.20
   5  -7   2    0.80    1.00
  -6   7  -2    8.40    1.90
  -6   7  -2    6.40    1.90
  -6   7  -2    6.30    1.70
  -6   7  -2    5.40    1.50
  -7   7  -2   94.39    4.90
  -7   7  -2  102.89    5.40
  -7   7  -2   89.79    4.60
  -8   7  -2   34.80    4.10
  -8   7  -2   33.20    3.60
  -8   7  -2   32.50    3.40
  -9   7  -2   16.00    2.90
  -9   7  -2    9.60    2.30
  -9   7  -2   14.40    3.10
 -10   7  -2   12.80    3.00
 -10   7  -2    9.50    2.50
   9   6  -2   -2.00    1.80
  -9  -6   2   -1.00    1.10
   8   6  -2    0.40    1.80
  -8  -6   2    0.50    1.00
   7   6  -2    0.20    1.60
  -7  -6   2    0.40    0.90
   6   6  -2  138.09    6.20
  -6  -6   2  129.19    4.20
   5   6  -2   45.80    4.00
   5   6  -2   47.50    3.30
  -5  -6   2   50.69    2.50
   4   6  -2  116.69    4.70
   4   6  -2  113.99    4.90
  -4  -6   2  118.49    3.60
  -4  -6   2  112.09    3.50
   3   6  -2   49.50    2.80
   3   6  -2   51.59    3.00
  -3  -6   2   47.20    2.20
  -3  -6   2   50.39    2.20
   2   6  -2   78.89    3.70
   2   6  -2   83.79    3.50
   2   6  -2   78.19    2.20
   2   6  -2   79.69    2.20
  -2  -6   2   87.49    2.90
  -2  -6   2   78.09    2.80
  -2  -6   2   80.99    2.80
   1   6  -2   77.89    3.50
   1   6  -2   78.69    3.20
   1   6  -2   78.39    2.60
   1   6  -2   77.09    2.50
   1   6  -2   82.49    2.60
  -1  -6   2   77.09    2.70
  -1  -6   2   86.59    3.00
  -1  -6   2   82.29    3.20
   0   6  -2    2.00    1.00
   0   6  -2    2.70    0.90
   0   6  -2    2.30    0.80
   0  -6   2    0.80    0.60
   0  -6   2    2.60    0.90
   0  -6   2    1.80    1.00
  -1   6  -2   10.90    1.30
  -1   6  -2   13.30    1.60
  -1   6  -2   10.70    1.60
  -1   6  -2   10.10    1.30
   1  -6   2   10.40    0.80
   1  -6   2   10.90    1.40
   1  -6   2   10.10    1.40
  -2   6  -2  162.08    5.20
  -2   6  -2  168.48    4.90
  -2   6  -2  163.58    4.50
  -2   6  -2  160.38    4.70
   2  -6   2  169.78    4.90
   2  -6   2  164.38    4.80
  -3   6  -2   59.79    2.90
  -3   6  -2   64.89    2.90
  -3   6  -2   63.29    2.90
  -3   6  -2   60.69    2.50
  -3   6  -2   58.29    3.30
   3  -6   2   61.19    2.90
  -4   6  -2   -0.10    0.80
  -4   6  -2   -0.20    0.70
  -4   6  -2    0.40    0.80
  -4   6  -2    0.20    1.10
  -4   6  -2    0.50    0.90
   4  -6   2   -0.30    0.80
  -5   6  -2   12.50    1.90
  -5   6  -2   20.80    2.10
  -5   6  -2   10.80    1.70
  -5   6  -2   18.70    2.50
   5  -6   2   13.00    1.80
  -6   6  -2   61.89    4.00
  -6   6  -2   59.29    3.40
  -6   6  -2   67.19    3.80
  -7   6  -2   12.20    2.30
  -7   6  -2   11.00    2.40
  -7   6  -2   12.90    2.10
  -8   6  -2    1.90    1.60
  -8   6  -2    4.30    1.60
  -8   6  -2    4.50    1.90
  -9   6  -2    1.80    1.60
  -9   6  -2   -0.50    1.40
  -9   6  -2   -1.80    1.50
 -10   6  -2    2.60    2.30
 -10   6  -2    2.50    1.80
   9   5  -2   -0.40    1.80
  -9  -5   2    2.70    1.20
   8   5  -2    7.50    2.40
  -8  -5   2    6.70    1.50
   7   5  -2   62.89    4.40
  -7  -5   2   57.19    2.90
   6   5  -2  149.99    6.30
  -6  -5   2  154.58    4.50
   5   5  -2  439.96   11.10
   5   5  -2  451.95   11.30
  -5  -5   2  427.86    8.80
  -5  -5   2  449.76    8.90
   4   5  -2    3.70    1.10
   4   5  -2    6.10    1.60
  -4  -5   2    3.90    0.80
  -4  -5   2    4.70    0.90
   3   5  -2  264.67    7.20
   3   5  -2  275.47    7.10
  -3  -5   2  271.37    5.80
  -3  -5   2  271.97    5.90
   2   5  -2   95.89    2.40
   2   5  -2   96.49    3.60
   2   5  -2   94.49    3.80
   2   5  -2   99.19    2.50
  -2  -5   2  101.89    3.60
  -2  -5   2   99.79    3.00
  -2  -5   2   97.59    2.90
   1   5  -2   24.60    1.80
   1   5  -2   28.20    1.40
   1   5  -2   26.10    1.40
   1   5  -2   24.30    1.40
   1   5  -2   24.60    2.10
  -1  -5   2   25.90    1.60
  -1  -5   2   26.10    1.90
  -1  -5   2   27.30    1.60
  -1  -5   2   25.70    1.60
   0   5  -2    6.40    1.20
   0   5  -2    6.40    1.00
   0   5  -2    6.70    1.00
   0   5  -2    5.60    1.10
   0  -5   2    8.60    1.30
   0  -5   2    5.00    0.90
   0  -5   2    7.70    1.10
  -1   5  -2  131.19    3.60
  -1   5  -2  133.19    4.10
  -1   5  -2  127.79    3.90
  -1   5  -2  130.19    3.70
   1  -5   2  130.99    3.80
   1  -5   2  125.19    2.90
   1  -5   2  126.99    3.80
  -2   5  -2   48.30    2.60
  -2   5  -2   45.40    2.20
  -2   5  -2   50.09    2.40
  -2   5  -2   50.99    2.40
  -2   5  -2   49.40    2.00
   2  -5   2   49.99    2.40
   2  -5   2   47.80    2.30
   2  -5   2   52.39    2.00
  -3   5  -2   33.30    2.40
  -3   5  -2   33.50    2.20
  -3   5  -2   33.40    2.00
  -3   5  -2   34.60    2.10
  -3   5  -2   29.20    1.90
   3  -5   2   29.30    2.00
  -4   5  -2  289.87    7.00
  -4   5  -2  279.77    7.50
  -4   5  -2  298.17    6.80
  -4   5  -2  279.67    7.70
   4  -5   2  300.97    7.10
  -5   5  -2  122.49    4.20
  -5   5  -2  116.59    4.30
  -5   5  -2  127.59    5.00
  -5   5  -2  119.69    4.80
   5  -5   2  123.69    4.30
   5  -5   2  125.09    4.10
  -6   5  -2   39.40    2.70
  -6   5  -2   31.70    3.00
  -6   5  -2   30.40    3.20
  -7   5  -2   43.20    3.70
  -7   5  -2   52.89    3.20
  -7   5  -2   54.59    3.90
  -8   5  -2   16.50    2.40
  -8   5  -2   16.10    2.80
  -8   5  -2   14.50    2.60
  -9   5  -2   18.20    3.10
  -9   5  -2   13.90    2.90
  -9   5  -2   15.10    2.40
 -10   5  -2    0.70    1.80
 -10   5  -2    1.90    1.60
  -9  -4   2   -0.20    1.40
  -9  -4   2   -0.60    1.00
   8   4  -2   47.80    4.60
  -8  -4   2   44.20    2.80
   7   4  -2   41.10    4.00
  -7  -4   2   45.80    2.50
   6   4  -2    9.00    2.00
  -6  -4   2   11.90    1.50
   5   4  -2   18.30    2.30
   5   4  -2   17.10    2.40
  -5  -4   2   17.60    1.60
  -5  -4   2   12.10    1.30
   4   4  -2  206.28    6.20
   4   4  -2  189.18    6.00
  -4  -4   2  202.98    4.70
  -4  -4   2  200.58    4.80
   3   4  -2    0.90    0.90
   3   4  -2   -1.40    0.60
   3   4  -2    0.40    0.40
   3   4  -2    0.20    0.40
  -3  -4   2    1.20    0.60
  -3  -4   2    0.80    0.60
   2   4  -2   38.10    2.10
   2   4  -2   41.10    1.50
   2   4  -2   38.10    1.50
   2   4  -2   40.70    1.50
   2   4  -2   36.60    2.20
  -2  -4   2   41.30    2.20
  -2  -4   2   39.70    1.60
  -2  -4   2   40.80    1.70
  -2  -4   2   40.80    1.70
   1   4  -2  552.94    9.60
   1   4  -2  540.55    9.20
   1   4  -2  559.44    9.30
   1   4  -2  549.15   10.80
   1   4  -2  543.35   10.40
  -1  -4   2  563.54    9.80
  -1  -4   2  550.64    9.80
  -1  -4   2  561.44   10.50
  -1  -4   2  543.95    9.90
   0   4  -2  115.19    3.30
   0   4  -2  113.69    3.10
   0   4  -2  114.09    3.00
   0   4  -2  112.89    3.50
   0  -4   2  114.49    3.20
   0  -4   2  114.19    3.40
   0  -4   2  115.39    3.10
  -1   4  -2  580.04   10.30
  -1   4  -2  567.64   11.00
  -1   4  -2  558.64   10.60
  -1   4  -2  575.74   10.00
   1  -4   2  571.54   10.60
   1  -4   2  576.44   10.50
   1  -4   2  574.04    9.90
  -2   4  -2   91.89    2.90
  -2   4  -2   86.19    3.20
  -2   4  -2   88.59    3.10
  -2   4  -2   82.79    2.70
  -2   4  -2   84.09    2.90
   2  -4   2   84.99    2.90
   2  -4   2   86.89    2.80
   2  -4   2   88.19    3.00
  -3   4  -2    1.00    0.80
  -3   4  -2    1.20    1.00
  -3   4  -2    0.30    0.80
  -3   4  -2    1.40    0.70
  -3   4  -2    0.20    0.70
  -3   4  -2   -0.10    0.70
   3  -4   2    0.90    0.80
   3  -4   2    0.50    0.70
   3  -4   2    0.70    0.70
  -4   4  -2  124.09    3.80
  -4   4  -2  113.19    3.90
  -4   4  -2  114.69    4.40
  -4   4  -2  115.19    4.20
  -4   4  -2  124.79    3.90
   4  -4   2  115.69    3.70
   4  -4   2  117.69    3.60
  -5   4  -2   78.19    3.40
  -5   4  -2   77.89    3.30
  -5   4  -2   75.29    3.80
  -5   4  -2   71.49    3.00
  -5   4  -2   76.89    3.70
   5  -4   2   70.69    2.80
   5  -4   2   78.89    3.10
  -6   4  -2   69.09    3.80
  -6   4  -2   67.69    3.90
  -6   4  -2   59.69    3.10
  -7   4  -2   48.80    3.50
  -7   4  -2   58.19    3.20
  -7   4  -2   58.09    3.90
  -8   4  -2   -0.70    1.40
  -8   4  -2    2.50    1.20
  -8   4  -2    2.00    1.60
  -9   4  -2   -0.50    1.60
  -9   4  -2    0.80    1.40
  -9   4  -2   -1.60    1.40
 -10   4  -2    8.60    2.10
 -10   4  -2   11.10    2.80
 -10  -3   2   14.00    3.10
 -10  -3   2   17.90    2.40
  -9  -3   2    9.50    1.70
  -9  -3   2    8.30    2.30
   8   3  -2  157.78    7.20
  -8  -3   2  178.48    5.50
   7   3  -2    6.10    1.90
  -7  -3   2    5.70    1.20
   6   3  -2   -0.40    1.20
  -6  -3   2    0.30    0.80
  -6  -3   2    0.70    0.70
   5   3  -2   57.89    3.30
  -5  -3   2   54.39    2.30
  -5  -3   2   57.89    2.30
   4   3  -2    9.30    1.50
   4   3  -2   10.50    0.70
   4   3  -2    9.00    1.50
  -4  -3   2    9.40    1.10
  -4  -3   2   11.50    1.10
   3   3  -2   20.90    1.00
   3   3  -2   20.40    1.00
   3   3  -2   17.80    1.70
   3   3  -2   18.40    1.90
  -3  -3   2   19.10    1.20
  -3  -3   2   20.70    1.30
  -3  -3   2   19.50    1.30
  -3  -3   2   21.20    1.90
   2   3  -2   92.69    3.20
   2   3  -2   97.39    2.50
   2   3  -2   92.69    3.20
   2   3  -2   99.79    2.40
   2   3  -2   96.89    2.30
   2   3  -2   93.99    2.40
  -2  -3   2  101.99    3.20
  -2  -3   2   97.59    2.50
  -2  -3   2  101.49    2.70
  -2  -3   2   97.09    2.60
   1   3  -2  201.98    4.80
   1   3  -2  203.28    4.10
   1   3  -2  208.28    4.80
  -1  -3   2  204.98    4.70
  -1  -3   2  208.48    4.40
  -1  -3   2  208.18    4.40
   0   3  -2 1285.17   20.70
   0   3  -2 1305.27   21.30
   0   3  -2 1270.77   21.70
   0   3  -2 1289.97   19.90
   0  -3   2 1329.17   20.70
   0  -3   2 1327.47   21.30
   0  -3   2 1294.97   20.80
   0  -3   2 1310.37   20.90
  -1   3  -2  702.93   12.40
  -1   3  -2  724.73   12.10
  -1   3  -2  677.13   11.50
  -1   3  -2  694.23   12.00
  -1   3  -2  707.43   12.70
   1  -3   2  714.73   12.40
   1  -3   2  713.13   12.10
   1  -3   2  704.83   12.10
  -2   3  -2    0.50    0.60
  -2   3  -2    1.20    0.80
  -2   3  -2   -0.90    0.50
  -2   3  -2   -0.30    0.50
  -2   3  -2   -0.40    0.60
  -2   3  -2   -0.40    0.50
   2  -3   2    0.50    0.60
   2  -3   2   -0.30    0.50
   2  -3   2   -0.80    0.50
   2  -3   2   -0.30    0.60
  -3   3  -2    4.20    1.00
  -3   3  -2    5.90    1.00
  -3   3  -2    4.30    0.90
  -3   3  -2    2.70    1.00
  -3   3  -2    4.30    1.00
  -3   3  -2    4.40    0.90
   3  -3   2    2.60    0.90
  -4   3  -2    7.50    1.40
  -4   3  -2    7.70    1.10
  -4   3  -2    8.50    1.20
  -4   3  -2    5.70    1.30
  -4   3  -2    8.70    1.20
   4  -3   2    7.20    1.10
   4  -3   2    6.60    1.00
  -5   3  -2  242.58    7.10
  -5   3  -2  244.48    7.10
  -5   3  -2  255.57    6.30
  -5   3  -2  242.68    5.80
  -5   3  -2  241.98    6.10
   5  -3   2  254.47    5.80
   5  -3   2  252.67    5.50
  -6   3  -2   53.29    3.30
  -6   3  -2   51.09    3.30
  -6   3  -2   50.99    2.80
   6  -3   2   52.29    2.20
  -7   3  -2   -0.50    1.10
  -7   3  -2    2.00    1.40
  -7   3  -2    0.90    0.90
  -8   3  -2   26.70    3.40
  -8   3  -2   30.00    2.80
  -8   3  -2   28.90    3.40
  -9   3  -2   94.49    5.80
  -9   3  -2  105.19    5.90
  -9   3  -2  106.39    4.80
 -10   3  -2    2.90    1.60
 -10   3  -2    7.70    2.70
 -10  -2   2   10.10    2.70
 -10  -2   2   12.80    2.20
  -9  -2   2   83.29    5.50
  -9  -2   2  105.19    6.00
  -9  -2   2   87.99    4.10
  -8  -2   2   11.60    1.80
  -8  -2   2   11.40    2.30
   7   2  -2    5.70    1.80
   6   2  -2    6.70    1.60
  -6  -2   2    9.80    1.40
  -6  -2   2    8.60    1.30
   5   2  -2   -0.40    0.90
   5   2  -2    0.00    0.40
  -5  -2   2   -0.20    0.60
  -5  -2   2   -0.60    0.60
   4   2  -2   40.40    2.50
   4   2  -2   42.00    2.50
   4   2  -2   38.90    1.40
  -4  -2   2   42.10    1.90
  -4  -2   2   43.00    1.80
  -4  -2   2   42.40    1.90
   3   2  -2   11.30    0.90
   3   2  -2   14.90    1.60
   3   2  -2   12.40    1.40
   3   2  -2   14.10    1.00
  -3  -2   2   11.00    1.40
  -3  -2   2   13.20    1.10
  -3  -2   2   12.50    1.10
  -3  -2   2   13.00    1.10
   2   2  -2   18.30    1.50
   2   2  -2   19.30    1.50
   2   2  -2   18.90    1.10
   2   2  -2   18.60    1.10
  -2  -2   2   18.00    1.10
  -2  -2   2   19.50    1.10
  -2  -2   2   16.70    1.40
  -2  -2   2   19.90    1.10
   1   2  -2  786.72   13.60
   1   2  -2  791.22   13.50
  -1  -2   2  790.32   13.00
  -1  -2   2  789.72   12.40
  -1  -2   2  810.12   13.00
  -1  -2   2  806.62   13.50
   0   2  -2 2227.28   35.70
   0   2  -2 2216.38   33.00
   0   2  -2 2221.58   35.10
   0   2  -2 2257.37   34.50
   0   2  -2 2287.97   34.50
   0  -2   2 2243.58   35.10
   0  -2   2 2264.07   34.50
   0  -2   2 2229.78   34.50
  -1   2  -2 9061.19  151.18
  -1   2  -2 9999.00  147.29
  -1   2  -2 9845.21  146.89
  -1   2  -2 9107.09  152.08
  -1   2  -2 9516.35  139.69
   1  -2   2 9586.24  140.09
   1  -2   2 9516.45  151.88
   1  -2   2 9399.16  146.49
   1  -2   2 9145.49  151.38
  -2   2  -2  117.79    3.50
  -2   2  -2  118.79    3.40
  -2   2  -2  121.79    2.90
  -2   2  -2  125.49    3.10
  -2   2  -2  117.19    3.00
  -2   2  -2  116.79    3.50
   2  -2   2  122.49    3.50
   2  -2   2  121.59    3.50
  -3   2  -2  108.29    3.60
  -3   2  -2  100.49    3.40
  -3   2  -2  101.19    2.90
  -3   2  -2   99.69    3.50
  -3   2  -2  106.39    3.00
  -3   2  -2  102.79    2.80
   3  -2   2  108.89    3.70
   3  -2   2  101.79    2.80
   3  -2   2  107.19    2.70
   3  -2   2  104.09    3.60
  -4   2  -2   58.89    2.30
  -4   2  -2   53.89    2.90
  -4   2  -2   58.39    2.30
  -4   2  -2   56.29    2.30
  -4   2  -2   55.69    2.90
   4  -2   2   55.99    2.10
   4  -2   2   52.49    1.90
  -5   2  -2   35.50    2.00
  -5   2  -2   36.50    2.50
  -5   2  -2   35.80    2.60
  -5   2  -2   36.30    2.00
  -5   2  -2   30.80    1.90
  -6   2  -2    7.00    1.60
  -6   2  -2    7.20    1.70
  -6   2  -2   10.80    1.50
  -7   2  -2   24.40    3.10
  -7   2  -2   17.20    2.50
  -7   2  -2   19.30    2.00
  -8   2  -2    6.80    1.50
  -8   2  -2    6.00    1.90
  -8   2  -2   12.80    2.40
  -9   2  -2    0.00    1.10
  -9   2  -2   -1.30    1.40
  -9   2  -2    0.30    1.60
 -10   2  -2   -1.10    1.70
 -10   2  -2    2.20    1.50
 -10  -1   2    2.30    1.90
 -10  -1   2    3.50    1.60
  -9  -1   2    6.00    2.10
  -9  -1   2    1.30    1.50
  -9  -1   2    4.30    1.50
  -8  -1   2    2.80    1.60
  -8  -1   2    3.00    1.20
  -8  -1   2    3.60    1.70
  -7  -1   2   19.40    2.60
  -7  -1   2   19.20    2.00
   6   1  -2    4.60    1.40
   6   1  -2    4.50    0.70
  -6  -1   2    3.60    1.00
  -6  -1   2    4.50    1.10
   5   1  -2   46.20    1.70
   5   1  -2   47.80    2.90
  -5  -1   2   48.00    2.20
  -5  -1   2   46.40    2.20
  -5  -1   2   49.00    2.10
   4   1  -2   70.49    3.10
   4   1  -2   69.59    2.20
   4   1  -2   67.79    2.10
  -4  -1   2   71.79    2.40
  -4  -1   2   66.99    2.50
  -4  -1   2   69.09    2.50
   3   1  -2   61.29    2.00
   3   1  -2   61.39    1.90
   3   1  -2   62.69    2.60
   3   1  -2   60.09    2.50
  -3  -1   2   61.19    2.10
  -3  -1   2   60.09    2.00
  -3  -1   2   60.99    2.50
  -3  -1   2   62.79    2.10
   2   1  -2 1045.10   17.30
   2   1  -2  996.60   17.40
  -2  -1   2 1044.60   17.30
  -2  -1   2 1039.20   16.70
  -2  -1   2 1042.30   16.60
  -2  -1   2 1035.60   15.90
   1   1  -2    8.00    0.80
   1   1  -2    8.50    0.70
   1   1  -2   10.10    0.80
   1   1  -2    7.50    0.70
   1   1  -2    9.80    0.90
  -1  -1   2    9.90    0.80
  -1  -1   2    9.50    0.80
  -1  -1   2    9.80    0.90
  -1  -1   2    8.50    0.80
   0   1  -2  703.73   11.40
   0   1  -2  672.63   11.10
   0   1  -2  673.53   11.30
   0   1  -2  694.23   11.10
   0  -1   2  674.53   11.10
   0  -1   2  696.13   11.10
   0  -1   2  688.33   11.30
  -1   1  -2   65.69    2.10
  -1   1  -2   67.29    1.80
  -1   1  -2   67.19    2.10
  -1   1  -2   65.79    1.80
  -1   1  -2   62.39    2.00
   1  -1   2   66.69    1.70
   1  -1   2   69.09    2.10
   1  -1   2   70.59    2.20
  -2   1  -2  229.08    5.30
  -2   1  -2  224.88    5.10
  -2   1  -2  230.88    5.20
  -2   1  -2  222.88    4.40
  -2   1  -2  231.68    4.40
  -2   1  -2  225.28    4.20
  -2   1  -2  229.78    4.40
   2  -1   2  234.28    4.30
   2  -1   2  229.38    5.30
  -3   1  -2  162.28    3.50
  -3   1  -2  155.98    3.60
  -3   1  -2  155.58    4.50
  -3   1  -2  164.48    3.60
  -3   1  -2  158.18    4.60
   3  -1   2  163.08    4.70
  -4   1  -2   10.30    1.10
  -4   1  -2   10.50    1.10
  -4   1  -2   13.00    1.70
  -4   1  -2    7.80    1.40
  -5   1  -2  144.69    5.20
  -5   1  -2  151.08    5.30
  -5   1  -2  146.09    4.00
  -5   1  -2  141.69    3.90
  -6   1  -2   56.09    2.60
  -6   1  -2   55.19    2.50
  -6   1  -2   57.39    3.50
  -6   1  -2   56.59    3.50
  -7   1  -2   65.79    4.20
  -7   1  -2   68.19    3.10
  -7   1  -2   63.79    4.10
  -8   1  -2   51.69    2.90
  -8   1  -2   47.10    4.30
  -8   1  -2   52.59    4.70
  -9   1  -2   -0.10    1.40
  -9   1  -2   -1.10    1.40
  -9   1  -2   -1.10    1.00
 -10   1  -2    2.30    1.40
 -10   0   2    1.10    1.40
 -10   0   2    0.70    1.70
  -9   0   2    3.20    1.40
  -9   0   2    0.90    1.40
  -9   0   2    2.90    1.60
   8   0  -2   55.99    2.00
  -8   0   2   44.90    4.10
  -8   0   2   57.99    3.20
  -8   0   2   54.09    3.90
   7   0  -2    1.80    0.70
  -7   0   2    0.80    1.00
  -7   0   2   -0.70    1.00
  -7   0   2    2.60    1.30
   6   0  -2   10.20    1.10
  -6   0   2   10.10    1.40
  -6   0   2    8.60    1.40
  -6   0   2    9.50    1.80
  -6   0   2   10.50    1.40
   5   0  -2   33.30    1.70
   5   0  -2   33.10    1.80
  -5   0   2   35.40    2.00
  -5   0   2   33.70    2.40
  -5   0   2   33.80    1.90
  -5   0   2   32.40    1.90
   4   0  -2  466.75    8.30
   4   0  -2  472.05    9.90
   4   0  -2  475.55    8.70
  -4   0   2  450.85    8.90
  -4   0   2  459.65    8.50
  -4   0   2  466.75    8.90
  -4   0   2  467.45    9.60
   3   0  -2 1250.97   21.30
   3   0  -2 1235.68   20.90
  -3   0   2 1245.38   19.20
  -3   0   2 1242.88   20.20
  -3   0   2 1232.98   20.80
  -3   0   2 1235.18   20.20
   2   0  -2  213.48    4.60
   2   0  -2  207.48    4.30
   2   0  -2  205.98    4.50
   2   0  -2  208.08    4.20
  -2   0   2  211.58    4.40
  -2   0   2  211.28    4.50
  -2   0   2  213.18    4.20
  -2   0   2  209.58    4.40
   1   0  -2  278.17    4.90
   1   0  -2  270.47    5.00
   1   0  -2  270.97    5.00
   1   0  -2  280.87    4.90
   1   0  -2  273.07    4.80
  -1   0   2  278.27    4.90
  -1   0   2  273.17    5.10
  -1   0   2  271.47    4.80
  -1   0   2  274.47    5.00
  -1   0   2  271.57    4.80
   0   0  -2   73.59    1.70
   0   0  -2   72.39    1.80
   0   0  -2   71.79    1.70
   0   0  -2   72.89    1.50
   0   0   2   74.19    1.70
   0   0   2   72.29    1.50
   0   0   2   76.59    1.80
  -1   0  -2  223.58    3.80
  -1   0  -2  227.58    4.60
  -1   0  -2  216.28    4.70
  -1   0  -2  215.48    3.80
  -1   0  -2  222.18    4.40
   1   0   2  224.28    4.70
   1   0   2  222.58    3.60
   1   0   2  220.88    4.50
  -2   0  -2  296.97    6.20
  -2   0  -2  291.27    5.00
  -2   0  -2  298.27    6.40
  -2   0  -2  292.77    5.00
  -2   0  -2  290.37    6.20
   2   0   2  299.77    6.30
   2   0   2  281.97    6.30
  -3   0  -2   -0.30    0.60
  -3   0  -2    0.40    0.40
  -3   0  -2   -0.60    0.60
  -3   0  -2    0.60    0.70
  -3   0  -2    0.90    0.40
   3   0   2    0.60    0.70
  -4   0  -2    4.10    0.70
  -4   0  -2    3.90    1.10
  -4   0  -2    5.80    1.20
  -4   0  -2    4.70    0.70
  -5   0  -2    0.80    0.60
  -5   0  -2    0.00    0.90
  -5   0  -2    0.90    0.90
  -5   0  -2    1.20    0.60
  -6   0  -2    8.10    1.20
  -6   0  -2    3.90    1.40
  -6   0  -2    8.80    1.20
  -6   0  -2    4.10    1.50
  -7   0  -2   40.10    3.80
  -7   0  -2   46.50    2.40
  -7   0  -2   45.80    3.90
  -8   0  -2   -0.40    0.90
  -8   0  -2    1.60    1.40
  -8   0  -2    0.50    1.40
  -9   0  -2    5.40    1.50
  -9   0  -2    4.40    2.00
 -10   0  -2   -1.40    1.50
 -10   0  -2    1.20    1.30
 -10   1   2   16.90    3.00
 -10   1   2   17.10    2.60
  -9   1   2   45.70    4.40
  -9   1   2   39.90    4.10
  -9   1   2   42.40    3.50
  -8   1   2    4.10    1.30
  -8   1   2    5.50    1.80
  -8   1   2    3.10    1.60
  -7   1   2    5.30    1.60
  -7   1   2    3.10    1.40
  -7   1   2    3.40    1.20
   6  -1  -2   99.09    3.30
   6  -1  -2  103.39    3.50
  -6   1   2   94.19    3.60
  -6   1   2   99.19    4.40
  -6   1   2   98.79    3.60
  -6   1   2   91.09    4.20
  -6   1   2  106.59    3.90
   5  -1  -2  517.15    9.40
   5  -1  -2  520.05   10.00
  -5   1   2  524.65   10.40
  -5   1   2  501.95   10.20
  -5   1   2  515.05   11.30
  -5   1   2  512.25    9.80
   4  -1  -2   21.80    1.50
  -4   1   2   27.00    1.70
  -4   1   2   24.90    2.00
  -4   1   2   24.70    1.60
  -4   1   2   26.60    1.90
  -4   1   2   24.30    1.70
   3  -1  -2   24.30    1.50
   3  -1  -2   26.50    1.50
  -3   1   2   23.60    1.50
  -3   1   2   23.90    1.60
  -3   1   2   27.20    1.60
  -3   1   2   25.20    1.50
  -3   1   2   26.20    1.50
   2  -1  -2 3941.31   56.99
   2  -1  -2 3906.91   60.39
  -2   1   2 3916.41   61.89
  -2   1   2 3970.00   59.59
  -2   1   2 3864.51   60.29
  -2   1   2 3954.60   59.99
  -2   1   2 3815.22   57.59
   1  -1  -2   83.89    2.30
   1  -1  -2   85.89    2.30
   1  -1  -2   89.69    1.80
  -1   1   2   86.29    2.30
  -1   1   2   85.19    2.20
  -1   1   2   88.19    1.80
  -1   1   2   86.19    2.30
  -1   1   2   86.39    1.90
   0  -1  -2  336.47    5.80
   0  -1  -2  330.17    5.80
   0  -1  -2  339.97    5.60
   0  -1  -2  344.77    5.70
   0   1   2  342.27    5.60
   0   1   2  350.36    5.70
   0   1   2  345.57    5.70
   0   1   2  341.47    5.40
  -1  -1  -2    2.10    0.60
  -1  -1  -2    3.70    0.70
   1   1   2    1.60    0.70
   1   1   2    1.90    0.60
  -2  -1  -2 1018.50   17.20
  -2  -1  -2  995.00   17.40
   2   1   2  987.70   17.20
   2   1   2 1000.50   17.50
  -3  -1  -2   -0.40    0.60
  -3  -1  -2    0.30    0.60
   3   1   2    1.20    0.80
  -4  -1  -2   39.50    2.50
  -4  -1  -2   39.30    2.50
  -4  -1  -2   40.20    1.40
  -4  -1  -2   40.30    1.40
  -5  -1  -2   35.70    1.60
  -5  -1  -2   24.80    2.50
  -5  -1  -2   32.20    2.80
  -5  -1  -2   36.60    1.60
  -6  -1  -2    2.50    1.30
  -6  -1  -2    4.30    0.90
  -6  -1  -2    3.80    0.90
  -6  -1  -2    5.30    1.50
  -7  -1  -2  619.24   15.10
  -7  -1  -2  634.74   11.90
  -8  -1  -2   18.30    2.90
  -8  -1  -2   14.20    2.60
  -8  -1  -2   12.60    1.60
  -9  -1  -2    1.10    1.70
  -9  -1  -2    1.50    1.10
 -10   2   2   12.70    2.40
 -10   2   2   10.50    2.60
  -9   2   2   39.50    3.40
  -9   2   2   32.90    3.80
  -9   2   2   34.10    3.70
  -8   2   2   -0.30    1.20
  -8   2   2    1.30    1.10
  -8   2   2   -0.40    1.20
  -7   2   2    4.10    1.20
  -7   2   2    1.80    1.20
  -7   2   2    2.50    1.30
   6  -2  -2  153.68    4.40
   6  -2  -2  172.68    4.90
  -6   2   2  168.38    5.80
  -6   2   2  155.18    5.50
  -6   2   2  153.78    5.10
  -6   2   2  162.08    4.80
   5  -2  -2    0.90    0.70
   5  -2  -2    1.10    0.80
  -5   2   2    0.40    0.80
  -5   2   2    1.50    0.90
  -5   2   2    0.20    0.80
  -5   2   2    1.80    0.80
  -5   2   2    1.90    0.90
   4  -2  -2   42.30    2.10
   4  -2  -2   42.50    2.10
  -4   2   2   41.60    2.20
  -4   2   2   41.70    2.30
  -4   2   2   41.20    2.20
  -4   2   2   43.10    2.20
  -4   2   2   47.30    2.20
  -4   2   2   41.40    2.20
   3  -2  -2  184.48    4.60
  -3   2   2  186.88    4.60
  -3   2   2  172.68    4.50
  -3   2   2  178.78    4.30
  -3   2   2  187.88    4.40
  -3   2   2  187.78    4.30
   2  -2  -2    0.80    0.60
   2  -2  -2    0.70    0.60
  -2   2   2    0.80    0.60
  -2   2   2    0.20    0.40
  -2   2   2    1.40    0.50
  -2   2   2    1.50    0.60
  -2   2   2    0.80    0.60
   1  -2  -2    6.90    0.80
   1  -2  -2    8.20    0.90
  -1   2   2    7.30    0.80
  -1   2   2    7.50    0.70
  -1   2   2    5.70    0.70
   0  -2  -2  268.87    4.50
   0  -2  -2  256.57    4.80
   0  -2  -2  274.67    4.60
   0  -2  -2  259.37    4.80
   0   2   2  263.87    4.40
   0   2   2  260.77    4.90
   0   2   2  265.97    4.60
  -1  -2  -2   81.99    2.30
   1   2   2   75.79    2.30
   1   2   2   78.59    2.40
  -2  -2  -2  120.49    3.40
  -2  -2  -2  116.69    3.50
   2   2   2  114.99    3.50
   2   2   2  109.39    3.40
  -3  -2  -2    1.70    0.80
  -3  -2  -2    1.80    0.80
  -3  -2  -2    3.10    0.90
   3   2   2    1.30    0.90
  -4  -2  -2   24.10    2.30
   4   2   2   24.20    2.30
  -5  -2  -2   65.89    3.60
  -5  -2  -2   71.09    2.00
  -5  -2  -2   71.19    2.10
  -6  -2  -2  213.78    7.30
  -6  -2  -2  198.18    7.10
  -6  -2  -2  216.98    4.80
  -6  -2  -2  209.18    4.70
  -7  -2  -2   57.89    4.00
  -7  -2  -2   54.69    2.40
  -7  -2  -2   58.19    4.10
  -8  -2  -2    4.20    1.10
  -8  -2  -2    6.10    2.00
  -8  -2  -2    2.40    1.60
  -9  -2  -2    3.90    2.00
  -9  -2  -2    4.90    1.30
 -10   3   2    1.10    1.90
 -10   3   2    4.10    1.80
  -9   3   2    2.20    1.70
  -9   3   2    1.50    1.50
  -9   3   2    2.30    1.60
  -8   3   2    3.10    1.40
  -8   3   2    1.20    1.40
  -8   3   2    0.90    1.10
  -7   3   2   -0.10    1.00
  -7   3   2    0.50    1.20
  -7   3   2   -0.30    0.90
   6  -3  -2    1.40    0.90
  -6   3   2   -0.20    0.90
  -6   3   2    2.70    1.00
  -6   3   2    1.00    1.00
  -6   3   2    2.10    1.20
   5  -3  -2    6.10    1.30
  -5   3   2    5.50    1.20
  -5   3   2    4.50    1.10
  -5   3   2    3.40    1.00
  -5   3   2    8.00    1.50
   4  -3  -2    9.20    1.30
  -4   3   2   10.90    1.30
  -4   3   2    8.20    1.30
  -4   3   2   10.30    1.40
  -4   3   2   12.90    1.50
   3  -3  -2    8.80    1.20
  -3   3   2    7.50    1.10
  -3   3   2   10.70    1.30
  -3   3   2    9.10    1.30
  -3   3   2    8.60    1.00
   2  -3  -2   -0.40    0.60
   2  -3  -2    0.10    0.60
  -2   3   2    0.50    0.60
  -2   3   2   -0.30    0.40
  -2   3   2   -0.70    0.60
  -2   3   2    0.20    0.60
   1  -3  -2  120.99    3.10
   1  -3  -2  116.59    3.10
  -1   3   2  115.89    2.90
  -1   3   2  112.99    2.90
   0  -3  -2   10.20    0.90
   0  -3  -2    8.30    0.80
   0  -3  -2    9.80    0.70
   0   3   2   10.70    0.80
   0   3   2    8.50    0.80
   0   3   2    9.90    1.00
  -1  -3  -2   -0.10    0.30
  -1  -3  -2    0.20    0.50
  -1  -3  -2    0.00    0.30
   1   3   2    0.20    0.50
   1   3   2    0.00    0.60
  -2  -3  -2  129.29    3.70
  -2  -3  -2  120.99    3.60
   2   3   2  131.49    3.80
   2   3   2  119.59    3.70
  -3  -3  -2   68.09    2.90
   3   3   2   67.19    3.00
   4   3   2  293.77    7.90
  -5  -3  -2   24.90    1.10
  -5  -3  -2   19.30    2.30
   5   3   2   24.00    2.70
  -6  -3  -2    0.90    1.20
  -6  -3  -2    1.50    0.70
  -6  -3  -2    0.90    0.60
  -7  -3  -2    5.90    1.80
  -7  -3  -2    6.70    1.90
  -7  -3  -2    6.20    1.00
  -8  -3  -2   14.70    2.80
  -8  -3  -2   11.90    2.60
  -8  -3  -2   10.50    1.30
  -9  -3  -2    0.50    1.60
  -9  -3  -2    0.80    1.00
 -10   4   2   17.80    3.30
 -10   4   2   21.00    3.30
 -10   4   2   10.70    2.40
  -9   4   2    5.50    2.10
  -9   4   2    3.60    1.70
  -9   4   2    6.90    1.90
  -8   4   2    3.10    1.70
  -8   4   2    1.90    1.40
  -8   4   2    1.90    1.40
  -7   4   2    1.00    1.10
  -7   4   2    0.40    1.10
  -7   4   2    2.00    1.50
   6  -4  -2   16.60    2.00
  -6   4   2   13.70    1.90
  -6   4   2   17.40    2.00
  -6   4   2   15.00    2.00
  -6   4   2   13.70    2.00
   5  -4  -2   41.70    2.50
  -5   4   2   45.90    2.70
  -5   4   2   47.60    2.50
  -5   4   2   45.80    2.80
  -5   4   2   50.09    2.70
   4  -4  -2  338.87    7.80
  -4   4   2  338.57    7.80
  -4   4   2  339.77    7.50
  -4   4   2  339.17    7.90
  -4   4   2  322.07    7.20
   3  -4  -2   23.40    1.90
  -3   4   2   24.30    1.80
  -3   4   2   22.20    1.30
  -3   4   2   25.60    1.80
  -3   4   2   21.20    1.80
   2  -4  -2    1.00    0.70
   2  -4  -2    1.80    0.50
   2  -4  -2    1.50    0.70
  -2   4   2    2.20    0.80
  -2   4   2    0.50    0.70
  -2   4   2    1.20    0.50
  -2   4   2    1.90    0.70
   1  -4  -2    8.90    1.10
   1  -4  -2    7.80    0.60
   1  -4  -2    6.30    1.00
  -1   4   2    8.80    1.00
  -1   4   2    9.50    1.00
  -1   4   2   10.60    1.10
  -1   4   2    7.80    0.60
   0  -4  -2  540.05    9.60
   0  -4  -2  550.74    9.60
   0  -4  -2  547.45    9.20
   0   4   2  533.45   10.10
   0   4   2  548.25    8.70
   0   4   2  537.15    9.20
   0   4   2  547.25    9.50
  -1  -4  -2    8.30    1.00
  -1  -4  -2    8.90    0.80
  -1  -4  -2    9.00    0.80
   1   4   2   10.20    1.10
   1   4   2    9.20    1.20
  -2  -4  -2    0.30    0.60
  -2  -4  -2    0.60    0.30
  -2  -4  -2    0.50    0.30
  -2  -4  -2    0.40    0.70
   2   4   2   -0.20    0.70
  -3  -4  -2    0.90    0.80
   3   4   2    0.30    0.80
   4   4   2   24.40    2.60
  -5  -4  -2   53.49    3.40
   5   4   2   56.09    3.60
  -6  -4  -2    7.10    1.70
  -6  -4  -2    8.00    0.90
  -6  -4  -2    8.30    0.90
   6   4   2    8.60    2.10
  -7  -4  -2   23.90    3.10
  -7  -4  -2   18.20    1.30
  -7  -4  -2   16.50    2.70
  -8  -4  -2   48.50    4.70
  -8  -4  -2   54.09    4.90
  -8  -4  -2   55.19    2.40
  -9  -4  -2   14.50    1.70
  -9  -4  -2   12.80    2.90
 -10   5   2    1.00    1.80
 -10   5   2    3.60    1.70
 -10   5   2    4.80    2.30
  -9   5   2    9.00    2.30
  -9   5   2    7.10    2.10
  -9   5   2    7.80    2.00
  -8   5   2   11.70    2.30
  -8   5   2    9.00    2.00
  -8   5   2    8.50    2.10
  -7   5   2   36.10    3.20
  -7   5   2   35.20    3.10
  -7   5   2   36.00    3.50
  -7   5   2   32.20    3.00
   6  -5  -2   97.09    4.20
  -6   5   2   97.39    4.50
  -6   5   2   89.79    4.00
  -6   5   2   98.09    4.10
  -6   5   2   97.19    4.30
   5  -5  -2   65.29    3.30
  -5   5   2   64.89    3.00
  -5   5   2   65.39    3.40
  -5   5   2   63.59    3.10
  -5   5   2   68.39    3.40
   4  -5  -2   34.70    2.30
  -4   5   2   28.90    2.30
  -4   5   2   33.60    2.30
  -4   5   2   34.90    1.90
  -4   5   2   32.80    2.40
   3  -5  -2  131.69    4.30
   3  -5  -2  132.19    3.50
  -3   5   2  131.39    4.00
  -3   5   2  138.89    4.30
  -3   5   2  137.39    3.50
  -3   5   2  139.19    4.30
   2  -5  -2  616.04   11.70
   2  -5  -2  620.34   10.40
   2  -5  -2  603.84   11.70
  -2   5   2  616.24   11.00
  -2   5   2  609.74   11.70
  -2   5   2  602.24   10.30
  -2   5   2  610.04   11.50
   1  -5  -2   49.00    2.20
   1  -5  -2   49.10    1.50
   1  -5  -2   48.00    2.20
  -1   5   2   47.60    2.20
  -1   5   2   47.80    1.50
  -1   5   2   50.49    2.00
  -1   5   2   46.00    2.00
   0  -5  -2   -0.40    0.50
   0  -5  -2    0.60    0.50
   0  -5  -2    0.40    0.60
   0   5   2   -0.10    0.50
   0   5   2    0.60    0.70
   0   5   2    0.20    0.40
   0   5   2    0.10    0.50
  -1  -5  -2  243.28    5.40
  -1  -5  -2  237.78    4.90
  -1  -5  -2  234.98    5.00
   1   5   2  239.58    5.20
   1   5   2  233.18    5.90
   1   5   2  241.28    5.40
  -2  -5  -2   47.00    2.40
  -2  -5  -2   46.30    1.60
  -2  -5  -2   46.50    1.60
   2   5   2   45.10    2.60
  -3  -5  -2   53.79    1.50
  -3  -5  -2   52.49    2.60
  -3  -5  -2   51.89    1.50
   3   5   2   56.29    3.00
   4   5   2    1.50    1.20
   5   5   2   13.90    2.30
  -6  -5  -2  103.59    5.20
   6   5   2  115.79    5.60
  -7  -5  -2   57.29    4.20
  -7  -5  -2   51.39    2.00
   7   5   2   48.10    4.60
  -8  -5  -2    0.90    1.50
  -8  -5  -2   -0.10    0.70
 -10   6   2    8.40    2.40
 -10   6   2   10.90    2.70
 -10   6   2    8.20    2.60
  -9   6   2  101.69    5.30
  -9   6   2   92.39    5.30
  -9   6   2   98.09    5.80
  -8   6   2  176.68    6.80
  -8   6   2  171.98    7.10
  -8   6   2  180.18    6.70
  -7   6   2   90.99    4.30
  -7   6   2   78.29    4.20
  -7   6   2   89.89    4.80
  -7   6   2   84.99    4.20
   6  -6  -2   50.79    3.20
  -6   6   2   49.00    3.40
  -6   6   2   52.69    3.30
  -6   6   2   49.10    3.10
  -6   6   2   47.90    2.90
   5  -6  -2   -0.30    0.80
  -5   6   2    0.60    0.90
  -5   6   2   -0.10    0.80
  -5   6   2    0.20    1.00
  -5   6   2   -0.60    1.00
   4  -6  -2    3.10    1.10
  -4   6   2    1.50    1.00
  -4   6   2    2.30    1.10
  -4   6   2    2.50    1.10
  -4   6   2    2.00    0.90
   3  -6  -2   24.20    2.20
   3  -6  -2   19.90    1.40
  -3   6   2   22.70    2.10
  -3   6   2   20.90    1.40
  -3   6   2   18.90    1.80
  -3   6   2   21.80    2.10
   2  -6  -2   53.89    2.70
   2  -6  -2   54.69    2.70
   2  -6  -2   49.20    1.80
  -2   6   2   47.00    2.30
  -2   6   2   55.19    1.80
  -2   6   2   56.39    2.40
  -2   6   2   53.19    2.60
   1  -6  -2    9.20    1.30
   1  -6  -2    8.40    0.90
   1  -6  -2    7.90    1.20
  -1   6   2    9.40    1.20
  -1   6   2    9.40    1.30
  -1   6   2    7.90    1.00
  -1   6   2    8.20    0.80
   0  -6  -2  121.29    3.20
   0  -6  -2  114.79    3.50
   0  -6  -2  118.49    3.60
   0   6   2  120.39    2.80
   0   6   2  118.19    4.00
   0   6   2  119.69    3.20
   0   6   2  116.79    2.80
  -1  -6  -2    8.00    1.10
  -1  -6  -2    7.00    1.00
  -1  -6  -2    5.30    0.90
   1   6   2    8.70    1.10
   1   6   2    6.60    1.30
  -2  -6  -2   32.20    1.60
  -2  -6  -2   31.30    1.50
  -2  -6  -2   30.50    2.10
   2   6   2   32.20    2.40
  -3  -6  -2    8.80    1.50
  -3  -6  -2    9.40    0.90
  -3  -6  -2    9.40    0.90
   3   6   2    7.00    1.60
  -4  -6  -2   62.19    1.90
  -4  -6  -2   59.79    1.90
   4   6   2   60.59    3.80
   5   6   2   12.00    2.30
  -6  -6  -2   10.70    2.10
  -6  -6  -2   12.80    1.00
   6   6   2   13.90    2.60
  -7  -6  -2    3.90    1.80
  -7  -6  -2    5.40    0.90
   7   6   2    0.70    1.80
  -8  -6  -2    5.90    2.10
  -8  -6  -2    5.40    1.00
 -10   7   2   67.59    4.80
 -10   7   2   54.99    5.30
 -10   7   2   53.99    5.00
  -9   7   2   12.70    2.60
  -9   7   2   12.90    2.60
  -9   7   2   11.50    2.70
  -8   7   2   65.89    4.10
  -8   7   2   62.09    4.20
  -8   7   2   54.59    4.80
  -7   7   2   36.80    3.20
  -7   7   2   32.30    3.30
  -7   7   2   36.80    3.70
  -7   7   2   30.80    3.10
   6  -7  -2    2.20    1.30
  -6   7   2    2.70    1.20
  -6   7   2    2.50    1.50
  -6   7   2    4.10    1.50
  -6   7   2    2.60    1.50
   5  -7  -2   26.10    2.70
  -5   7   2   27.90    2.80
  -5   7   2   28.70    2.40
  -5   7   2   24.80    2.40
  -5   7   2   27.10    2.80
   4  -7  -2    3.80    0.90
   4  -7  -2    5.70    1.40
  -4   7   2    4.30    1.00
  -4   7   2    2.90    1.10
  -4   7   2    4.40    1.30
  -4   7   2    3.20    1.30
   3  -7  -2   11.30    1.70
   3  -7  -2    9.20    1.10
  -3   7   2    8.30    1.40
  -3   7   2   11.60    1.70
  -3   7   2   11.80    1.80
  -3   7   2   11.40    1.30
   2  -7  -2    3.70    1.10
   2  -7  -2    6.20    0.90
   2  -7  -2    4.80    1.20
  -2   7   2    5.40    1.10
  -2   7   2    4.30    0.80
  -2   7   2    7.20    1.30
   1  -7  -2   30.50    2.00
   1  -7  -2   25.20    2.20
   1  -7  -2   26.00    1.40
  -1   7   2   26.90    1.40
  -1   7   2   28.30    2.10
  -1   7   2   26.50    1.80
  -1   7   2   31.50    1.80
   0  -7  -2  261.37    5.70
   0  -7  -2  252.47    6.10
   0  -7  -2  248.18    6.20
   0   7   2  261.17    5.00
   0   7   2  262.97    5.70
   0   7   2  272.97    6.80
  -1  -7  -2   11.50    1.40
  -1  -7  -2   11.70    1.30
  -1  -7  -2   12.10    1.40
   1   7   2   12.60    1.70
   1   7   2   13.90    1.50
  -2  -7  -2    7.70    1.00
  -2  -7  -2    8.60    1.10
   2   7   2    3.50    1.30
  -3  -7  -2   71.69    2.40
  -3  -7  -2   66.79    2.40
   3   7   2   72.99    3.90
  -4  -7  -2    0.50    0.50
  -4  -7  -2    0.00    0.60
   4   7   2    1.30    1.30
  -5  -7  -2    3.20    0.70
  -5  -7  -2    4.20    0.80
   5   7   2    3.10    1.70
  -6  -7  -2    5.70    0.90
  -6  -7  -2    8.30    2.10
   6   7   2    7.30    2.30
  -7  -7  -2   79.39    2.50
  -7  -7  -2   80.89    5.20
   7   7   2   83.39    5.50
  -9   8   2   -0.70    1.70
  -8   8   2    0.70    1.50
  -8   8   2   -1.00    1.60
  -8   8   2   -1.50    1.20
  -7   8   2   14.00    2.70
  -7   8   2   14.60    2.50
  -7   8   2   12.10    2.00
  -7   8   2   17.00    2.50
   6  -8  -2    4.60    1.60
  -6   8   2    3.50    1.70
  -6   8   2    3.60    1.50
  -6   8   2    6.60    1.80
  -6   8   2    3.80    1.40
   5  -8  -2  189.38    6.60
  -5   8   2  204.18    6.70
  -5   8   2  195.58    6.30
  -5   8   2  205.28    5.70
  -5   8   2  198.18    6.90
   4  -8  -2   22.90    2.50
  -4   8   2   22.20    1.90
  -4   8   2   23.40    2.70
  -4   8   2   22.50    2.40
   3  -8  -2    4.40    1.40
   3  -8  -2    5.10    0.90
  -3   8   2    7.40    1.60
  -3   8   2   10.00    1.20
  -3   8   2    6.00    1.30
   2  -8  -2  110.69    4.30
   2  -8  -2  110.99    3.10
  -2   8   2  104.69    4.20
  -2   8   2  103.89    3.00
  -2   8   2   97.69    3.60
   1  -8  -2   50.09    2.10
   1  -8  -2   47.50    2.80
  -1   8   2   54.09    3.00
  -1   8   2   52.19    2.10
  -1   8   2   50.29    2.30
   0  -8  -2  190.58    4.80
   0  -8  -2  185.08    5.40
   0   8   2  170.78    5.70
   0   8   2  192.08    4.70
   0   8   2  184.28    3.90
  -1  -8  -2   41.60    2.30
   1   8   2   46.40    2.40
   1   8   2   46.50    3.00
  -2  -8  -2    3.30    0.90
   2   8   2    3.30    1.40
  -3  -8  -2   81.19    2.90
   3   8   2   84.39    4.50
  -4  -8  -2   67.09    2.60
   4   8   2   64.29    4.20
  -5  -8  -2    0.50    0.70
   5   8   2    0.10    1.60
  -6  -8  -2   21.10    1.50
  -6  -8  -2   20.20    3.00
   6   8   2   16.00    3.10
  -9   9   2   55.09    5.30
  -8   9   2   49.50    4.80
  -7   9   2   -2.80    1.20
  -7   9   2    3.00    1.90
  -6   9   2    2.30    1.50
  -6   9   2    1.50    1.80
   5  -9  -2   -0.90    1.10
  -5   9   2   -0.50    1.10
  -5   9   2   -0.60    1.30
   4  -9  -2   57.59    3.70
  -4   9   2   65.99    3.90
  -4   9   2   73.19    3.60
   3  -9  -2   12.20    2.00
  -3   9   2    7.70    1.80
  -3   9   2   10.60    1.20
  -3   9   2    7.20    1.50
   2  -9  -2  388.46    9.60
  -2   9   2  374.16    9.50
  -2   9   2  388.26    7.70
  -2   9   2  394.86    8.50
   1  -9  -2  156.78    5.30
  -1   9   2  152.68    4.20
  -1   9   2  160.98    4.30
  -1   9   2  158.98    5.50
   0  -9  -2   25.10    2.30
   0   9   2   26.70    2.80
   0   9   2   25.40    1.30
   0   9   2   26.20    1.80
  -1  -9  -2   14.00    1.70
   1   9   2   12.70    2.20
   1   9   2   15.50    1.80
  -2  -9  -2   22.80    2.10
   2   9   2   25.00    2.90
  -3  -9  -2   77.39    3.10
   3   9   2   78.99    4.60
  -4  -9  -2    0.70    0.90
   4   9   2    4.60    1.70
  -5  -9  -2   13.00    1.50
   5   9   2   15.00    2.90
  -6  -9  -2   26.10    1.70
   6   9   2   29.50    4.00
  -9  10   2   27.10    4.10
  -8  10   2    4.10    2.50
  -7  10   2   -0.50    1.90
  -7  10   2    3.80    1.80
  -6  10   2   77.79    4.30
  -6  10   2   81.49    4.90
   5 -10  -2   18.40    2.70
  -5  10   2   12.20    2.40
  -5  10   2   13.60    2.20
   4 -10  -2   35.80    3.40
  -4  10   2   32.40    3.00
  -4  10   2   32.30    3.30
   3 -10  -2  121.79    5.20
  -3  10   2  140.99    4.90
  -3  10   2  118.59    5.20
   2 -10  -2  270.87    8.00
  -2  10   2  272.87    8.10
  -2  10   2  278.47    6.90
   1 -10  -2   10.40    1.90
  -1  10   2    9.30    2.00
  -1  10   2   11.40    1.40
   0 -10  -2   15.60    2.00
   0  10   2   16.10    1.00
   0  10   2   22.10    2.70
  -1 -10  -2  182.18    5.90
   1  10   2  195.58    6.90
  -2 -10  -2    2.80    1.10
   2  10   2    3.00    1.60
  -3 -10  -2   52.39    2.80
   3  10   2   55.19    4.10
  -4 -10  -2   30.10    2.20
   4  10   2   25.00    3.40
  -5 -10  -2   30.10    2.00
   5  10   2   38.60    4.40
  -8  11   2   81.59    5.00
  -8  11   2   72.39    5.40
  -7  11   2  130.79    6.70
  -7  11   2  101.39    5.40
  -6  11   2    1.00    1.50
  -6  11   2    4.20    2.00
   5 -11  -2   35.40    3.70
  -5  11   2   36.90    3.90
  -5  11   2   33.20    3.30
   4 -11  -2    0.20    1.40
  -4  11   2    1.30    1.30
  -4  11   2    0.90    1.50
   3 -11  -2    5.80    1.80
  -3  11   2    9.10    2.00
  -3  11   2    6.70    1.60
   2 -11  -2    1.90    1.40
  -2  11   2    2.40    1.60
  -2  11   2    3.20    1.20
   1 -11  -2    7.60    1.80
  -1  11   2    9.40    2.10
  -1  11   2    7.50    1.20
   0 -11  -2   40.60    3.30
   0  11   2   50.69    4.20
  -1 -11  -2  215.58    6.70
   1  11   2  211.68    7.60
  -2 -11  -2    5.20    1.50
   2  11   2    6.80    2.10
  -3 -11  -2   20.40    2.20
   3  11   2   17.10    3.10
  -4 -11  -2   39.50    2.60
   4  11   2   44.40    4.50
  -7  12   2   -2.90    1.70
  -7  12   2   -3.00    1.40
  -6  12   2   30.70    3.50
  -6  12   2   29.70    3.90
   5 -12  -2   20.10    3.00
  -5  12   2   22.70    2.80
  -5  12   2   20.80    3.20
   4 -12  -2    1.10    1.60
  -4  12   2    4.10    1.90
  -4  12   2    2.10    1.40
   3 -12  -2   12.50    2.50
  -3  12   2   12.00    2.50
  -3  12   2    9.00    1.80
   2 -12  -2    0.90    1.50
  -2  12   2    0.60    1.10
  -2  12   2   -0.10    1.40
   1 -12  -2   32.20    3.20
  -1  12   2   30.00    1.90
  -1  12   2   34.50    3.60
   0 -12  -2   18.40    2.50
   0  12   2   19.90    3.10
  -1 -12  -2    2.70    1.40
   1  12   2    2.70    1.80
  -2 -12  -2    9.30    1.90
   2  12   2   10.40    2.50
  -3 -12  -2   35.70    3.10
   3  12   2   49.40    4.90
  -6  13   2    1.00    2.00
  -6  13   2    1.00    1.60
   5 -13  -2    9.70    2.50
  -5  13   2    4.00    2.30
  -5  13   2    7.30    1.90
   4 -13  -2   -1.50    1.40
  -4  13   2    1.00    1.50
  -4  13   2    2.30    1.50
   3 -13  -2   -0.70    1.40
  -3  13   2    0.10    1.60
  -3  13   2    0.00    1.20
   2 -13  -2   28.60    3.40
  -2  13   2   31.10    2.60
  -2  13   2   25.00    3.50
   1 -13  -2    2.00    1.60
  -1  13   2    1.40    1.70
  -1  13   2    1.40    0.80
   0 -13  -2    4.80    1.80
   0  13   2    2.30    1.90
  -1 -13  -2    3.60    1.60
  -1  15  -3   12.10    2.10
  -1  15  -3    8.10    2.80
   1 -15   3    9.30    2.40
  -2  15  -3   25.80    4.10
  -2  15  -3   23.90    2.80
   2 -15   3   23.80    3.40
  -3  15  -3  133.09    5.80
   2  14  -3   13.20    3.10
  -2 -14   3   16.60    2.70
   1  14  -3   14.40    1.50
   1  14  -3   11.40    3.00
  -1 -14   3   14.70    2.60
   0  14  -3   15.90    3.20
   0  14  -3   17.70    2.10
   0 -14   3   21.10    3.00
  -1  14  -3    2.90    1.40
  -1  14  -3    0.20    1.80
   1 -14   3    0.80    1.60
  -2  14  -3   31.40    3.10
  -2  14  -3   32.60    4.10
   2 -14   3   31.60    3.70
  -3  14  -3   22.20    2.80
  -3  14  -3   18.90    3.30
   3 -14   3   25.90    3.40
  -4  14  -3    5.80    2.10
  -4  14  -3    5.40    2.40
  -5  14  -3   54.79    5.60
  -5  14  -3   45.70    4.30
   3  13  -3   26.50    3.90
  -3 -13   3   29.80    3.30
   2  13  -3   10.80    2.70
  -2 -13   3   12.10    2.20
   1  13  -3    9.50    1.40
   1  13  -3    8.70    2.60
  -1 -13   3    8.00    2.00
   0  13  -3   24.70    3.50
   0  13  -3   18.10    2.10
   0 -13   3   26.40    3.10
  -1  13  -3    0.60    1.20
  -1  13  -3    0.50    1.30
  -1  13  -3    0.40    1.60
   1 -13   3    0.10    1.30
  -2  13  -3   10.80    2.00
  -2  13  -3    8.70    2.30
   2 -13   3   11.90    2.30
  -3  13  -3   32.10    3.20
  -3  13  -3   40.50    4.40
   3 -13   3   33.70    3.70
  -4  13  -3    6.50    2.00
  -4  13  -3    2.50    2.10
  -5  13  -3    1.50    2.00
  -5  13  -3   -1.00    1.30
  -6  13  -3   -2.00    1.30
  -6  13  -3    2.80    2.10
   5  12  -3   12.50    3.10
  -5 -12   3    9.60    2.00
   4  12  -3   20.70    3.10
   4  12  -3   19.90    3.50
  -4 -12   3   12.10    2.20
   3  12  -3    1.50    1.60
   3  12  -3    2.80    2.00
  -3 -12   3    2.90    1.50
   2  12  -3   12.90    2.30
   2  12  -3   12.90    1.10
   2  12  -3   18.50    3.20
  -2 -12   3   18.60    2.50
   1  12  -3   53.59    4.90
   1  12  -3   62.39    4.00
   1  12  -3   64.99    2.90
  -1 -12   3   64.69    3.80
   0  12  -3   75.99    4.20
   0  12  -3   81.59    5.00
   0  12  -3   80.09    3.50
   0 -12   3   79.99    4.30
  -1  12  -3   20.90    2.60
  -1  12  -3   17.30    2.10
  -1  12  -3   14.80    2.70
   1 -12   3   18.50    2.60
  -2  12  -3    0.00    1.60
  -2  12  -3   -0.10    1.10
  -2  12  -3    1.20    1.30
   2 -12   3    2.30    1.40
  -3  12  -3    2.40    1.40
  -3  12  -3    0.10    1.30
  -3  12  -3    0.50    1.60
   3 -12   3    1.60    1.40
  -4  12  -3   49.30    4.60
  -4  12  -3   46.00    4.00
  -4  12  -3   44.10    3.80
   4 -12   3   43.50    4.10
  -5  12  -3    5.30    2.20
  -5  12  -3    7.60    2.50
  -5  12  -3    4.40    1.80
  -6  12  -3    2.10    1.70
  -6  12  -3    5.20    2.40
  -6  12  -3    4.50    2.40
  -7  12  -3    1.70    2.20
   6  11  -3   58.19    5.80
  -6 -11   3   58.99    3.60
   5  11  -3    0.00    1.80
   5  11  -3    2.60    1.80
  -5 -11   3    0.80    1.20
   4  11  -3    3.10    1.90
   4  11  -3    3.10    1.80
  -4 -11   3    6.10    1.60
   3  11  -3   24.50    3.50
   3  11  -3   24.20    3.00
  -3 -11   3   31.40    2.90
   2  11  -3   94.29    5.30
   2  11  -3   80.59    2.60
   2  11  -3   91.69    4.70
  -2 -11   3   86.39    4.20
   1  11  -3    4.30    1.60
   1  11  -3    3.80    1.10
   1  11  -3    6.90    2.00
  -1 -11   3    5.20    1.60
   0  11  -3   62.29    3.60
   0  11  -3   72.69    3.20
   0  11  -3   72.89    4.40
   0 -11   3   63.19    3.70
  -1  11  -3   -0.50    1.00
  -1  11  -3   -0.20    1.00
  -1  11  -3    1.80    1.50
   1 -11   3   -0.10    1.10
  -2  11  -3    8.60    1.70
  -2  11  -3   10.30    1.90
  -2  11  -3   12.40    2.40
   2 -11   3   11.10    2.10
  -3  11  -3   63.69    3.60
  -3  11  -3   56.49    3.50
  -3  11  -3   58.89    4.20
   3 -11   3   63.89    4.00
  -4  11  -3    3.60    1.80
  -4  11  -3    1.40    1.80
  -4  11  -3    1.20    1.40
   4 -11   3    2.00    1.50
  -5  11  -3    7.60    1.90
  -5  11  -3    4.00    1.90
  -5  11  -3    2.20    1.90
  -6  11  -3    6.10    2.20
  -6  11  -3    6.70    2.50
  -6  11  -3   10.00    2.30
  -7  11  -3   -1.90    1.70
  -7  11  -3   -2.20    1.70
  -8  11  -3   21.60    3.90
   6  10  -3    3.80    2.00
   6  10  -3    2.80    2.10
  -6 -10   3   -0.10    1.20
   5  10  -3    3.50    1.80
   5  10  -3    2.30    1.90
  -5 -10   3    0.30    1.20
   4  10  -3   18.40    2.70
   4  10  -3   15.70    2.80
  -4 -10   3   21.60    2.30
   3  10  -3   15.60    2.70
  -3 -10   3   12.20    1.90
   2  10  -3    0.30    1.30
   2  10  -3    1.90    0.90
   2  10  -3    2.50    1.70
   2  10  -3    2.40    0.80
  -2 -10   3    4.30    1.30
   1  10  -3   18.70    2.70
   1  10  -3   21.10    2.50
   1  10  -3   22.40    1.90
  -1 -10   3   26.90    2.60
   0  10  -3   -0.50    1.20
   0  10  -3    0.30    1.00
   0  10  -3    1.90    1.00
   0 -10   3    1.70    1.20
  -1  10  -3   17.30    2.60
  -1  10  -3   21.90    2.40
  -1  10  -3   22.90    2.30
   1 -10   3   20.60    2.40
  -2  10  -3    9.70    1.80
  -2  10  -3   12.70    1.90
  -2  10  -3   11.70    2.20
   2 -10   3    8.10    1.80
  -3  10  -3   80.49    3.90
  -3  10  -3   86.69    4.80
  -3  10  -3   83.69    4.20
   3 -10   3   91.29    4.40
  -4  10  -3   87.19    4.20
  -4  10  -3   86.49    5.00
  -4  10  -3   79.89    4.40
   4 -10   3   91.49    4.60
  -5  10  -3  171.78    6.30
  -5  10  -3  171.48    6.50
  -5  10  -3  164.38    7.10
  -5  10  -3  164.28    6.50
  -6  10  -3   38.00    3.70
  -6  10  -3   41.20    3.90
  -6  10  -3   29.10    3.80
  -6  10  -3   39.70    3.70
  -7  10  -3   22.20    3.10
  -7  10  -3   24.00    3.70
  -7  10  -3   19.90    3.20
  -8  10  -3    3.10    2.00
  -8  10  -3    4.90    2.00
  -8  10  -3    4.80    2.40
   7   9  -3    9.60    2.70
  -7  -9   3    6.20    1.60
   6   9  -3    5.40    2.10
   6   9  -3    7.30    2.20
  -6  -9   3    2.70    1.30
   5   9  -3    4.40    1.80
   5   9  -3    0.90    1.60
  -5  -9   3    4.20    1.30
   4   9  -3   69.79    4.50
   4   9  -3   62.19    3.90
  -4  -9   3   67.09    3.30
   3   9  -3   26.80    3.20
   3   9  -3   27.70    2.90
  -3  -9   3   26.00    2.40
   2   9  -3   96.59    4.90
   2   9  -3   98.99    3.10
   2   9  -3   97.19    3.00
   2   9  -3   96.79    4.40
  -2  -9   3   94.69    3.90
   1   9  -3   15.70    1.60
   1   9  -3   17.00    2.10
   1   9  -3   15.00    2.40
  -1  -9   3   16.20    2.00
   0   9  -3  161.18    5.40
   0   9  -3  165.68    4.80
   0   9  -3  162.78    6.00
   0  -9   3  163.18    5.40
  -1   9  -3   34.00    2.50
  -1   9  -3   32.10    2.20
  -1   9  -3   32.50    3.20
   1  -9   3   25.60    2.50
  -2   9  -3   11.50    1.80
  -2   9  -3    8.70    1.70
  -2   9  -3   11.60    1.70
  -2   9  -3   11.00    2.10
   2  -9   3   10.30    1.80
  -3   9  -3   81.19    4.50
  -3   9  -3   75.19    3.90
  -3   9  -3   78.29    3.80
  -3   9  -3   76.49    3.60
   3  -9   3   77.59    3.90
  -4   9  -3    9.70    1.80
  -4   9  -3    7.30    1.80
  -4   9  -3   10.10    2.00
  -4   9  -3    3.50    1.60
   4  -9   3    6.90    1.70
  -5   9  -3   41.30    4.00
  -5   9  -3   38.80    3.50
  -5   9  -3   45.00    3.70
  -5   9  -3   46.60    3.20
  -6   9  -3    1.30    1.60
  -6   9  -3    1.30    1.40
  -6   9  -3    1.00    1.70
  -7   9  -3    2.10    1.60
  -7   9  -3    1.00    1.80
  -7   9  -3    0.40    1.60
  -8   9  -3    3.30    2.00
  -8   9  -3   -0.20    1.50
  -8   9  -3    2.10    2.00
  -9   9  -3    7.70    2.70
  -9   9  -3    6.40    2.30
   8   8  -3   28.60    4.20
  -8  -8   3   29.80    2.80
   7   8  -3    2.60    2.00
  -7  -8   3    5.30    1.40
   6   8  -3   22.50    3.10
   6   8  -3   27.00    3.50
  -6  -8   3   23.40    2.30
   5   8  -3   85.49    5.10
   5   8  -3   84.89    4.70
  -5  -8   3   82.59    3.60
   4   8  -3   -1.00    0.90
   4   8  -3   -1.10    1.20
  -4  -8   3    1.10    1.00
   3   8  -3    0.30    1.00
   3   8  -3    0.20    0.50
   3   8  -3    0.70    0.50
   3   8  -3   -0.90    1.10
  -3  -8   3    1.10    0.90
   2   8  -3  119.09    4.70
   2   8  -3  123.99    3.40
   2   8  -3  129.29    5.30
   2   8  -3  120.09    3.30
  -2  -8   3  114.29    4.20
   1   8  -3   45.00    2.10
   1   8  -3   43.80    3.10
   1   8  -3   39.30    2.60
   1   8  -3   43.80    2.20
   1   8  -3   45.60    2.40
  -1  -8   3   43.00    2.60
  -1  -8   3   42.20    2.40
  -1  -8   3   43.60    2.60
   0   8  -3  311.07    7.10
   0   8  -3  316.77    8.50
   0   8  -3  313.97    7.90
   0  -8   3  302.37    7.70
   0  -8   3  315.27    7.70
   0  -8   3  312.97    7.50
  -1   8  -3   15.30    1.70
  -1   8  -3   15.50    1.90
  -1   8  -3   14.90    1.80
  -1   8  -3   16.50    2.20
   1  -8   3   11.90    1.70
   1  -8   3   13.90    1.00
  -2   8  -3    2.30    1.30
  -2   8  -3    1.40    1.00
  -2   8  -3    1.30    1.10
  -2   8  -3    1.80    1.00
   2  -8   3    1.50    1.00
  -3   8  -3    7.90    1.90
  -3   8  -3    9.60    1.70
  -3   8  -3    8.70    1.50
  -3   8  -3    9.80    1.80
   3  -8   3    8.30    1.60
  -4   8  -3   21.10    2.50
  -4   8  -3   24.50    2.50
  -4   8  -3   17.00    2.60
  -4   8  -3   21.60    2.50
   4  -8   3   20.50    2.40
  -5   8  -3   20.40    2.50
  -5   8  -3   23.10    2.70
  -5   8  -3   20.10    2.80
  -5   8  -3   23.00    2.50
  -6   8  -3    4.90    1.80
  -6   8  -3    5.30    2.00
  -6   8  -3    2.80    1.50
  -7   8  -3   11.20    2.70
  -7   8  -3   11.20    2.40
  -7   8  -3    4.90    1.80
  -8   8  -3    3.30    2.00
  -8   8  -3    0.40    1.40
  -8   8  -3    0.50    1.90
  -9   8  -3    6.90    2.60
   8   7  -3   63.99    5.70
  -8  -7   3   63.09    3.50
   7   7  -3    7.00    2.30
  -7  -7   3    4.70    1.40
   6   7  -3    8.50    2.10
   6   7  -3    7.50    2.10
  -6  -7   3    7.20    1.40
   5   7  -3  130.19    5.90
   5   7  -3  121.39    5.50
  -5  -7   3  125.39    4.30
   4   7  -3   35.70    3.40
   4   7  -3   43.40    3.10
  -4  -7   3   42.90    2.40
   3   7  -3    4.30    0.70
   3   7  -3    3.90    0.70
   3   7  -3    4.40    1.40
   3   7  -3    3.60    1.40
  -3  -7   3    5.50    1.20
  -3  -7   3    3.10    1.00
   2   7  -3   60.99    3.20
   2   7  -3   59.59    2.30
   2   7  -3   64.69    2.30
   2   7  -3   60.99    3.40
  -2  -7   3   62.89    2.70
  -2  -7   3   63.29    2.80
   1   7  -3   95.69    3.80
   1   7  -3  104.59    3.20
   1   7  -3  105.39    3.30
   1   7  -3  100.49    4.20
   1   7  -3   99.99    3.30
  -1  -7   3  103.49    3.60
  -1  -7   3  100.39    3.50
  -1  -7   3  101.49    3.60
   0   7  -3   71.89    2.80
   0   7  -3   73.19    3.50
   0   7  -3   65.29    3.10
   0   7  -3   68.39    2.90
   0  -7   3   70.59    3.10
   0  -7   3   69.89    2.90
   0  -7   3   61.89    2.90
  -1   7  -3   24.80    2.20
  -1   7  -3   20.80    2.20
  -1   7  -3   26.20    2.20
  -1   7  -3   20.80    1.90
   1  -7   3   21.70    2.00
   1  -7   3   22.30    1.20
  -2   7  -3   92.59    3.80
  -2   7  -3  100.99    3.70
  -2   7  -3   96.09    4.20
  -2   7  -3   91.99    3.50
   2  -7   3   93.49    3.70
   2  -7   3   90.59    3.00
  -3   7  -3   14.70    1.90
  -3   7  -3   14.30    1.80
  -3   7  -3   13.90    1.90
  -3   7  -3   18.40    2.30
   3  -7   3   14.80    1.80
  -4   7  -3   15.00    2.10
  -4   7  -3   14.50    2.00
  -4   7  -3   12.10    2.10
  -4   7  -3   15.20    1.90
   4  -7   3   14.20    1.90
  -5   7  -3   18.80    2.30
  -5   7  -3   12.80    2.30
  -5   7  -3   18.30    2.30
  -5   7  -3   17.30    2.10
  -6   7  -3   82.39    4.80
  -6   7  -3   81.19    4.40
  -6   7  -3   83.19    4.20
  -7   7  -3    4.30    2.00
  -7   7  -3    5.10    1.90
  -7   7  -3    3.40    1.50
  -8   7  -3    2.60    1.90
  -8   7  -3   -1.10    1.10
  -8   7  -3   -2.10    1.40
  -9   7  -3   23.60    3.10
  -9   7  -3   21.50    3.60
   9   6  -3   25.10    4.00
  -9  -6   3   35.30    3.10
   8   6  -3   10.20    2.80
  -8  -6   3   10.70    1.80
   7   6  -3  168.98    7.40
  -7  -6   3  168.48    5.50
   6   6  -3   52.59    3.80
   6   6  -3   52.69    4.60
  -6  -6   3   56.19    2.90
   5   6  -3  564.04   13.50
   5   6  -3  538.15   13.10
  -5  -6   3  551.34   11.10
   4   6  -3   30.50    3.00
   4   6  -3   27.10    2.70
  -4  -6   3   29.30    1.90
  -4  -6   3   28.50    1.90
   3   6  -3   26.80    1.30
   3   6  -3   22.40    2.50
   3   6  -3   19.50    2.10
   3   6  -3   24.40    1.30
  -3  -6   3   25.40    1.80
  -3  -6   3   24.40    1.70
   2   6  -3    0.80    0.90
   2   6  -3    0.70    0.70
   2   6  -3    2.00    0.70
   2   6  -3    1.40    0.70
   2   6  -3    0.60    0.90
  -2  -6   3    1.10    0.80
  -2  -6   3    0.80    0.70
   1   6  -3  206.58    4.80
   1   6  -3  218.88    5.10
   1   6  -3  207.48    5.70
   1   6  -3  214.58    6.10
   1   6  -3  211.38    4.90
  -1  -6   3  205.58    5.20
  -1  -6   3  207.68    5.40
   0   6  -3   30.30    2.10
   0   6  -3   34.60    1.90
   0   6  -3   33.70    2.00
   0   6  -3   36.50    2.30
   0  -6   3   32.60    2.20
   0  -6   3   34.60    2.10
   0  -6   3   34.90    2.00
   0  -6   3   32.00    2.00
  -1   6  -3    5.20    1.00
  -1   6  -3    3.10    1.20
  -1   6  -3    5.40    1.10
  -1   6  -3    3.90    1.20
   1  -6   3    5.00    1.10
   1  -6   3    5.80    0.80
   1  -6   3    4.80    1.10
  -2   6  -3  347.97    8.50
  -2   6  -3  341.67    7.60
  -2   6  -3  351.06    8.20
  -2   6  -3  353.46    7.90
   2  -6   3  353.06    8.00
   2  -6   3  349.17    7.30
  -3   6  -3  426.86    9.30
  -3   6  -3  415.56    9.60
  -3   6  -3  427.86   10.10
  -3   6  -3  404.06    8.80
  -3   6  -3  433.96    9.00
   3  -6   3  429.16    9.40
  -4   6  -3   10.80    1.60
  -4   6  -3   10.70    1.70
  -4   6  -3   11.00    1.90
  -4   6  -3   10.90    1.60
   4  -6   3   10.10    1.60
  -5   6  -3  139.29    4.70
  -5   6  -3  143.49    5.00
  -5   6  -3  134.59    5.30
  -5   6  -3  144.79    5.70
  -6   6  -3    3.40    1.50
  -6   6  -3    5.40    1.80
  -6   6  -3    3.40    1.30
  -7   6  -3    1.60    1.30
  -7   6  -3    4.50    1.70
  -7   6  -3    3.70    1.70
  -8   6  -3   15.00    2.80
  -8   6  -3   20.90    2.70
  -8   6  -3   15.00    2.70
  -9   6  -3   10.90    2.40
  -9   6  -3    9.00    2.60
 -10   6  -3   14.90    3.30
 -10   6  -3    9.60    2.40
   9   5  -3    5.00    2.30
  -9  -5   3    1.50    1.30
   8   5  -3    4.80    2.10
  -8  -5   3    4.90    1.40
   7   5  -3   84.69    5.10
  -7  -5   3   84.99    3.60
   6   5  -3   84.49    4.60
   6   5  -3   88.89    4.80
  -6  -5   3   95.69    3.60
   5   5  -3   55.99    3.50
   5   5  -3   63.09    3.70
  -5  -5   3   62.99    2.80
  -5  -5   3   61.19    2.60
   4   5  -3  133.09    5.10
   4   5  -3  131.19    2.70
   4   5  -3  129.99    2.70
   4   5  -3  124.09    4.80
  -4  -5   3  133.19    3.90
  -4  -5   3  127.99    3.90
   3   5  -3  275.77    7.30
   3   5  -3  285.47    5.30
   3   5  -3  284.77    5.40
   3   5  -3  273.67    7.20
  -3  -5   3  272.97    5.90
  -3  -5   3  271.97    6.10
  -3  -5   3  270.47    6.20
   2   5  -3    0.60    0.60
   2   5  -3    0.50    0.60
   2   5  -3    0.60    0.90
   2   5  -3   -0.10    0.50
   2   5  -3    0.90    0.80
  -2  -5   3    0.20    0.70
  -2  -5   3    1.30    0.70
   1   5  -3   86.79    3.40
   1   5  -3   77.69    3.20
   1   5  -3   90.99    2.80
  -1  -5   3   89.39    3.00
  -1  -5   3   87.89    3.00
  -1  -5   3   90.29    3.30
   0   5  -3   85.69    3.40
   0   5  -3   88.99    3.00
   0   5  -3   88.89    3.20
   0   5  -3   91.79    3.00
   0  -5   3   91.69    3.00
   0  -5   3   83.89    2.90
   0  -5   3   93.99    3.10
   0  -5   3   93.59    3.30
  -1   5  -3  188.98    5.40
  -1   5  -3  186.08    4.70
  -1   5  -3  192.98    5.20
  -1   5  -3  203.18    4.90
   1  -5   3  193.18    5.00
   1  -5   3  190.08    4.40
   1  -5   3  201.08    5.20
  -2   5  -3   39.70    2.50
  -2   5  -3   33.00    2.00
  -2   5  -3   35.00    2.10
  -2   5  -3   34.30    2.20
   2  -5   3   35.90    2.20
   2  -5   3   38.40    1.90
   2  -5   3   34.60    2.00
  -3   5  -3  197.28    5.80
  -3   5  -3  209.08    5.90
  -3   5  -3  196.18    5.10
  -3   5  -3  197.58    5.40
  -3   5  -3  182.08    5.10
   3  -5   3  194.78    5.30
   3  -5   3  200.88    5.40
  -4   5  -3  169.08    4.80
  -4   5  -3  159.28    4.90
  -4   5  -3  165.78    5.50
  -4   5  -3  164.18    5.40
   4  -5   3  160.88    4.80
   4  -5   3  166.88    4.70
  -5   5  -3    4.20    1.30
  -5   5  -3    4.30    1.20
  -5   5  -3    3.60    1.20
  -5   5  -3    4.60    1.40
  -6   5  -3   53.49    3.10
  -6   5  -3   65.59    4.00
  -6   5  -3   56.49    3.70
  -7   5  -3    9.60    2.20
  -7   5  -3    7.10    1.60
  -7   5  -3    7.30    2.20
  -8   5  -3    3.80    1.80
  -8   5  -3    0.40    1.10
  -8   5  -3    1.50    1.60
  -9   5  -3    0.90    1.40
  -9   5  -3   -0.50    1.60
 -10   5  -3   35.00    4.50
 -10   5  -3   33.20    3.60
 -10  -4   3   18.70    3.30
 -10  -4   3   29.80    3.00
  -9  -4   3   19.70    2.40
   8   4  -3   16.10    2.90
  -8  -4   3   18.20    2.20
   7   4  -3    0.30    1.40
  -7  -4   3    0.50    0.90
   6   4  -3    0.70    1.30
   6   4  -3    2.00    1.30
  -6  -4   3    4.80    1.10
   5   4  -3  208.18    6.80
   5   4  -3  199.58    3.50
   5   4  -3  195.18    6.50
  -5  -4   3  208.88    5.30
  -5  -4   3  203.28    5.30
   4   4  -3   54.69    1.80
   4   4  -3   49.20    2.90
   4   4  -3   59.39    3.20
   4   4  -3   51.59    1.70
  -4  -4   3   53.19    2.40
  -4  -4   3   52.99    2.20
  -4  -4   3   55.49    2.30
   3   4  -3  130.89    3.20
   3   4  -3  131.79    3.10
   3   4  -3  130.89    4.50
   3   4  -3  128.69    4.40
   3   4  -3  134.09    3.40
   3   4  -3  134.59    3.20
  -3  -4   3  124.79    3.50
  -3  -4   3  133.49    3.50
  -3  -4   3  132.39    3.70
   2   4  -3   23.50    1.40
   2   4  -3   19.70    1.90
   2   4  -3   22.30    1.30
   2   4  -3   24.90    1.40
   2   4  -3   22.00    1.90
   2   4  -3   22.30    1.40
  -2  -4   3   23.20    1.50
  -2  -4   3   22.80    1.90
  -2  -4   3   22.80    1.40
  -2  -4   3   20.10    1.40
   1   4  -3 2382.96   35.50
   1   4  -3 2344.67   38.90
   1   4  -3 2362.96   35.40
   1   4  -3 2333.87   36.80
   1   4  -3 2352.56   38.10
  -1  -4   3 2430.46   37.30
  -1  -4   3 2356.26   37.10
  -1  -4   3 2357.46   38.10
   0   4  -3   71.79    2.40
   0   4  -3   66.09    2.70
   0   4  -3   64.69    2.70
   0   4  -3   66.59    2.30
   0  -4   3   64.49    2.40
   0  -4   3   64.89    2.40
   0  -4   3   68.79    2.70
  -1   4  -3  339.87    7.50
  -1   4  -3  336.57    6.90
  -1   4  -3  343.07    7.40
  -1   4  -3  336.37    6.70
   1  -4   3  337.37    6.80
   1  -4   3  338.97    7.10
   1  -4   3  343.47    7.30
  -2   4  -3   51.79    2.40
  -2   4  -3   53.49    2.30
  -2   4  -3   58.19    2.40
  -2   4  -3   55.59    2.50
  -2   4  -3   60.19    2.50
  -2   4  -3   57.59    2.70
   2  -4   3   53.99    2.40
   2  -4   3   56.79    2.40
   2  -4   3   56.29    2.60
  -3   4  -3   88.89    3.50
  -3   4  -3   87.19    3.60
  -3   4  -3   88.29    3.10
  -3   4  -3   84.59    3.20
  -3   4  -3   86.29    3.10
  -3   4  -3   85.19    3.30
   3  -4   3   88.09    3.40
   3  -4   3   88.19    3.10
   3  -4   3   89.19    3.00
  -4   4  -3    4.30    1.10
  -4   4  -3    4.30    1.00
  -4   4  -3    3.70    1.30
  -4   4  -3    4.80    1.30
  -4   4  -3    7.00    1.20
   4  -4   3    2.00    0.70
   4  -4   3    1.80    0.70
  -5   4  -3   34.90    2.30
  -5   4  -3   29.60    2.10
  -5   4  -3   31.40    2.90
  -5   4  -3   30.30    2.10
  -5   4  -3   26.90    2.60
   5  -4   3   32.40    1.90
   5  -4   3   31.50    2.00
  -6   4  -3  137.19    4.70
  -6   4  -3  139.19    5.60
  -6   4  -3  137.29    5.60
  -7   4  -3    4.40    1.70
  -7   4  -3    6.50    1.50
  -7   4  -3    5.40    1.70
  -8   4  -3    3.00    1.70
  -8   4  -3    5.40    1.60
  -8   4  -3    3.60    1.80
  -9   4  -3    0.70    1.60
  -9   4  -3    0.30    1.30
 -10   4  -3    0.00    1.40
 -10   4  -3   -1.40    1.60
 -10  -3   3   25.00    2.70
 -10  -3   3   22.20    3.80
  -9  -3   3   71.49    5.00
  -9  -3   3   71.69    3.80
   8   3  -3   17.00    2.90
  -8  -3   3   14.70    2.00
   7   3  -3    9.20    2.10
  -7  -3   3    8.10    1.40
   6   3  -3  132.29    5.40
   6   3  -3  127.09    2.60
  -6  -3   3  129.29    4.20
   5   3  -3    3.10    1.20
   5   3  -3    4.10    1.40
   5   3  -3    4.60    0.70
  -5  -3   3    5.90    1.10
  -5  -3   3    5.50    1.10
  -5  -3   3    5.10    1.00
   4   3  -3    7.00    0.80
   4   3  -3    6.90    1.40
   4   3  -3    6.10    1.40
  -4  -3   3    7.00    1.10
  -4  -3   3    6.00    1.00
  -4  -3   3    6.30    1.00
   3   3  -3  148.29    3.40
   3   3  -3  154.58    4.70
   3   3  -3  149.88    3.60
   3   3  -3  156.18    4.70
  -3  -3   3  144.89    4.50
  -3  -3   3  149.79    3.70
  -3  -3   3  149.59    3.90
  -3  -3   3  147.09    3.90
   2   3  -3   84.99    3.10
   2   3  -3   85.69    3.10
  -2  -3   3   87.49    3.10
  -2  -3   3   92.29    2.60
  -2  -3   3   84.29    2.70
  -2  -3   3   85.69    2.60
   1   3  -3 1257.57   20.70
   1   3  -3 1311.17   21.50
   1   3  -3 1267.37   21.70
   1   3  -3 1283.07   19.90
   1   3  -3 1289.37   19.80
  -1  -3   3 1282.17   21.40
  -1  -3   3 1270.37   20.70
  -1  -3   3 1281.87   20.80
   0   3  -3  848.92   15.00
   0   3  -3  847.52   14.40
   0   3  -3  878.71   15.00
   0   3  -3  844.82   13.80
   0   3  -3  867.51   14.40
   0  -3   3  861.71   14.60
   0  -3   3  861.51   14.90
   0  -3   3  869.61   14.50
  -1   3  -3 1248.18   19.80
  -1   3  -3 1283.57   21.30
  -1   3  -3 1257.27   20.70
  -1   3  -3 1294.07   20.70
  -1   3  -3 1263.97   20.70
  -1   3  -3 1245.78   21.50
   1  -3   3 1279.27   20.70
   1  -3   3 1277.77   21.20
   1  -3   3 1272.97   21.30
  -2   3  -3    5.70    0.90
  -2   3  -3    6.10    1.10
  -2   3  -3    5.10    0.90
  -2   3  -3    3.20    0.90
  -2   3  -3    5.30    0.90
  -2   3  -3    5.00    1.00
   2  -3   3    4.30    0.80
   2  -3   3    4.40    1.00
   2  -3   3    5.50    1.10
  -3   3  -3   55.99    2.60
  -3   3  -3   60.59    2.90
  -3   3  -3   59.19    2.40
  -3   3  -3   56.29    2.30
  -3   3  -3   54.99    2.30
  -3   3  -3   58.39    2.80
   3  -3   3   57.09    2.30
   3  -3   3   55.69    2.20
   3  -3   3   58.29    2.70
  -4   3  -3  241.28    5.60
  -4   3  -3  248.68    6.70
  -4   3  -3  241.08    5.80
  -4   3  -3  238.38    5.80
  -4   3  -3  240.48    6.70
   4  -3   3  242.28    5.50
  -5   3  -3   14.10    1.60
  -5   3  -3   14.50    2.10
  -5   3  -3   13.30    1.60
  -5   3  -3   16.20    1.70
  -5   3  -3   16.70    2.10
  -6   3  -3  120.49    4.20
  -6   3  -3  128.29    5.40
  -6   3  -3  112.99    5.10
  -7   3  -3   51.19    3.00
  -7   3  -3   58.09    3.90
  -7   3  -3   54.49    3.80
  -8   3  -3   14.20    2.00
  -8   3  -3   12.50    2.50
  -8   3  -3   16.50    2.90
  -9   3  -3   94.89    4.50
  -9   3  -3   87.89    5.60
 -10   3  -3    5.70    2.30
 -10   3  -3    3.80    1.70
 -10  -2   3   16.80    3.10
 -10  -2   3   23.50    2.80
  -9  -2   3   -0.40    1.40
  -9  -2   3   -0.40    1.10
  -8  -2   3   56.19    3.20
  -8  -2   3   47.00    4.30
   7   2  -3   46.80    1.60
   7   2  -3   44.60    3.90
  -7  -2   3   51.39    2.80
   6   2  -3  175.38    3.90
   6   2  -3  174.38    6.30
  -6  -2   3  178.48    5.00
  -6  -2   3  178.88    5.20
   5   2  -3  186.48    5.90
   5   2  -3  178.28    4.00
   5   2  -3  174.28    5.80
  -5  -2   3  178.68    4.80
  -5  -2   3  171.88    4.80
  -5  -2   3  185.18    4.60
   4   2  -3  531.65    9.20
   4   2  -3  525.15    9.60
   4   2  -3  531.55   11.20
   4   2  -3  531.45   11.20
  -4  -2   3  528.95   10.00
  -4  -2   3  539.05    9.60
  -4  -2   3  524.65   10.10
   3   2  -3   25.50    1.40
   3   2  -3   25.00    1.40
   3   2  -3   24.10    1.70
   3   2  -3   26.30    1.80
  -3  -2   3   24.40    1.50
  -3  -2   3   25.10    1.80
  -3  -2   3   26.90    1.60
  -3  -2   3   23.80    1.40
   2   2  -3   90.19    3.00
   2   2  -3   90.89    2.60
   2   2  -3   87.89    2.40
   2   2  -3   87.29    2.90
  -2  -2   3   87.19    2.60
  -2  -2   3   86.89    2.70
  -2  -2   3   89.19    2.90
  -2  -2   3   87.99    2.50
   1   2  -3 1517.05   24.50
   1   2  -3 1536.05   24.80
   1   2  -3 1512.85   22.90
   1   2  -3 1505.25   23.90
  -1  -2   3 1500.75   23.90
  -1  -2   3 1474.25   22.90
  -1  -2   3 1483.85   23.90
  -1  -2   3 1530.35   24.50
   0   2  -3   42.80    1.70
   0   2  -3   38.10    1.70
   0   2  -3   38.20    1.70
   0   2  -3   44.10    1.90
   0  -2   3   44.10    1.70
   0  -2   3   42.00    1.90
   0  -2   3   42.10    1.70
  -1   2  -3  157.08    3.90
  -1   2  -3  157.38    3.70
  -1   2  -3  156.58    4.00
  -1   2  -3  162.18    3.70
   1  -2   3  161.48    4.10
   1  -2   3  164.98    4.00
   1  -2   3  160.88    3.60
  -2   2  -3  939.61   15.60
  -2   2  -3  943.41   16.50
  -2   2  -3  920.81   16.60
  -2   2  -3  924.01   16.50
  -2   2  -3  917.21   15.40
  -2   2  -3  944.71   15.60
  -2   2  -3  927.11   14.80
   2  -2   3  957.80   16.50
   2  -2   3  944.61   16.70
   2  -2   3  929.21   15.30
  -3   2  -3    0.00    0.60
  -3   2  -3   -0.50    0.70
  -3   2  -3   -1.00    0.50
  -3   2  -3    1.50    0.90
  -3   2  -3    0.00    0.70
  -3   2  -3   -0.50    0.50
   3  -2   3    0.70    0.50
   3  -2   3   -0.10    0.70
   3  -2   3   -0.40    0.70
  -4   2  -3   60.89    2.40
  -4   2  -3   64.69    3.20
  -4   2  -3   54.49    2.30
  -4   2  -3   55.49    2.90
  -4   2  -3   57.19    2.20
   4  -2   3   56.59    3.00
  -5   2  -3   11.70    1.40
  -5   2  -3   15.40    1.50
  -5   2  -3   14.40    2.00
  -5   2  -3   16.80    1.60
  -5   2  -3   13.80    2.00
  -6   2  -3   39.00    2.30
  -6   2  -3   37.40    3.30
  -6   2  -3   33.90    3.20
  -7   2  -3  191.68    7.20
  -7   2  -3  184.18    7.10
  -7   2  -3  197.98    5.70
  -8   2  -3   81.79    5.00
  -8   2  -3   74.39    4.90
  -8   2  -3   80.89    3.70
  -9   2  -3    6.00    1.60
  -9   2  -3   12.00    2.70
 -10   2  -3   -0.30    1.30
 -10   2  -3   -1.40    1.50
 -10  -1   3    1.60    1.40
 -10  -1   3    1.40    1.80
  -9  -1   3   34.00    3.90
  -9  -1   3   44.30    4.30
  -9  -1   3   39.80    3.30
   8   1  -3    6.80    0.90
  -8  -1   3    4.00    1.70
  -8  -1   3    8.10    1.70
   7   1  -3   66.19    2.40
  -7  -1   3   66.99    3.30
  -7  -1   3   71.09    4.20
   6   1  -3    5.20    0.90
   6   1  -3    4.10    1.40
  -6  -1   3    4.80    1.10
  -6  -1   3    5.10    1.20
   5   1  -3   83.59    3.80
   5   1  -3   86.69    2.70
   5   1  -3   79.49    2.80
  -5  -1   3   79.99    3.10
  -5  -1   3   85.89    3.10
  -5  -1   3   80.09    2.90
   4   1  -3  453.05    9.80
   4   1  -3  463.35    8.40
   4   1  -3  462.75    9.90
   4   1  -3  473.95    8.90
  -4  -1   3  464.35    9.10
  -4  -1   3  474.95    9.20
  -4  -1   3  470.15    8.70
   3   1  -3  495.25    9.90
   3   1  -3  504.45    9.90
  -3  -1   3  515.35    9.90
  -3  -1   3  504.75    8.90
  -3  -1   3  506.35    9.40
  -3  -1   3  499.25    9.30
   2   1  -3  163.38    4.00
   2   1  -3  171.08    4.20
   2   1  -3  168.68    3.90
   2   1  -3  172.88    3.80
  -2  -1   3  174.48    4.10
  -2  -1   3  166.18    4.00
  -2  -1   3  172.98    3.80
  -2  -1   3  164.98    3.90
   1   1  -3  924.81   15.10
   1   1  -3  917.01   15.00
   1   1  -3  906.81   14.90
   1   1  -3  896.81   14.90
  -1  -1   3  902.41   14.90
  -1  -1   3  915.21   14.90
  -1  -1   3  898.61   15.00
  -1  -1   3  912.81   14.30
   0   1  -3  386.56    6.90
   0   1  -3  401.76    7.20
   0   1  -3  390.26    7.00
   0   1  -3  387.36    7.00
   0  -1   3  387.76    7.20
   0  -1   3  407.06    7.10
  -1   1  -3  488.15    8.90
  -1   1  -3  481.15    8.70
  -1   1  -3  485.35    8.40
  -1   1  -3  471.25    8.30
   1  -1   3  485.35    8.90
   1  -1   3  467.05    9.10
   1  -1   3  498.05    8.20
  -2   1  -3    0.10    0.60
  -2   1  -3    0.10    0.70
  -2   1  -3    0.30    0.70
  -2   1  -3    0.20    0.50
  -2   1  -3   -0.10    0.50
   2  -1   3    0.10    0.40
   2  -1   3   -1.00    0.60
   2  -1   3   -0.60    0.60
  -3   1  -3  144.29    3.40
  -3   1  -3  138.29    3.40
  -3   1  -3  139.39    4.20
  -3   1  -3  134.69    4.30
  -3   1  -3  141.09    4.40
   3  -1   3  141.79    4.50
  -4   1  -3   -0.70    0.70
  -4   1  -3   -0.40    0.50
  -4   1  -3   -0.10    0.80
  -4   1  -3   -0.50    0.50
   4  -1   3   -0.10    0.70
  -5   1  -3  162.18    4.20
  -5   1  -3  152.18    5.40
  -5   1  -3  163.98    4.20
  -5   1  -3  161.08    5.60
  -6   1  -3   40.40    3.60
  -6   1  -3   48.70    3.30
  -6   1  -3   48.40    2.40
  -6   1  -3   46.60    2.30
  -7   1  -3   75.09    4.50
  -7   1  -3   67.39    3.10
  -7   1  -3   78.99    4.60
  -8   1  -3   51.49    2.90
  -8   1  -3   40.90    4.10
  -8   1  -3   45.70    4.40
  -9   1  -3    0.80    1.60
  -9   1  -3    1.90    1.20
 -10   1  -3    1.60    1.90
 -10   1  -3    5.80    1.70
 -10   0   3    3.90    1.60
 -10   0   3    1.60    1.80
  -9   0   3   22.70    3.30
  -9   0   3   21.90    2.70
  -9   0   3   23.50    3.30
  -8   0   3    7.90    2.00
  -8   0   3   16.40    2.60
  -8   0   3   13.50    2.00
  -7   0   3    1.40    1.30
  -7   0   3    2.70    1.10
   6   0  -3   23.40    1.80
  -6   0   3   22.90    2.00
  -6   0   3   26.90    2.30
  -6   0   3   20.20    2.40
  -6   0   3   21.30    2.10
   5   0  -3   -0.80    0.60
   5   0  -3   -0.60    0.60
  -5   0   3   -1.40    0.60
  -5   0   3   -0.40    0.60
  -5   0   3   -0.40    0.70
   4   0  -3  172.48    4.90
  -4   0   3  171.28    4.30
  -4   0   3  170.88    4.50
  -4   0   3  168.58    4.80
  -4   0   3  165.08    4.50
   3   0  -3   17.70    1.50
   3   0  -3   20.20    1.50
   3   0  -3   19.40    1.60
   3   0  -3   19.10    1.40
  -3   0   3   18.30    1.50
  -3   0   3   17.80    1.40
  -3   0   3   20.30    1.40
  -3   0   3   19.70    1.50
   2   0  -3 3912.71   60.19
   2   0  -3 3901.11   61.19
   2   0  -3 3894.81   61.19
  -2   0   3 3914.01   59.59
  -2   0   3 3799.52   56.99
  -2   0   3 3896.71   59.69
  -2   0   3 3966.90   60.19
   1   0  -3 1565.14   24.80
   1   0  -3 1622.74   24.80
   1   0  -3 1559.34   24.80
   1   0  -3 1576.74   24.80
  -1   0   3 1587.84   24.80
  -1   0   3 1603.74   24.90
  -1   0   3 1545.55   24.80
  -1   0   3 1562.64   23.70
   0   0  -3   57.99    1.80
   0   0  -3   59.89    1.80
   0   0  -3   56.69    1.40
   0   0  -3   57.99    1.70
   0   0   3   58.59    1.70
   0   0   3   57.59    1.70
   0   0   3   56.59    1.40
  -1   0  -3  323.07    6.30
  -1   0  -3  322.87    6.00
  -1   0  -3  313.77    5.60
  -1   0  -3  314.47    5.60
   1   0   3  326.27    6.40
   1   0   3  317.47    5.30
   1   0   3  318.47    6.70
  -2   0  -3   21.80    1.50
  -2   0  -3   21.00    1.50
  -2   0  -3   22.50    1.00
  -2   0  -3   23.90    1.70
  -2   0  -3   21.10    1.00
   2   0   3   20.30    1.70
   2   0   3   23.30    1.60
  -3   0  -3  136.89    4.30
  -3   0  -3  137.99    4.40
  -3   0  -3  141.79    4.20
  -3   0  -3  132.89    3.00
  -3   0  -3  134.69    3.00
   3   0   3  132.39    4.40
  -4   0  -3  220.68    6.30
  -4   0  -3  212.58    4.50
  -4   0  -3  212.28    4.40
  -4   0  -3  220.18    6.10
  -5   0  -3    1.20    1.00
  -5   0  -3    0.80    0.60
  -5   0  -3    1.40    1.10
  -5   0  -3    0.70    0.60
  -6   0  -3  249.48    5.70
  -6   0  -3  229.78    5.50
  -6   0  -3  233.38    7.60
  -6   0  -3  239.18    7.70
  -7   0  -3    7.60    2.00
  -7   0  -3   10.50    2.10
  -7   0  -3   10.40    1.40
  -8   0  -3   -1.80    1.10
  -8   0  -3    1.60    1.60
  -8   0  -3    0.50    0.90
  -9   0  -3   20.50    3.30
  -9   0  -3   16.20    2.00
 -10   1   3    5.60    2.20
 -10   1   3    8.20    2.10
  -9   1   3   -0.60    1.40
  -9   1   3    2.00    1.30
  -9   1   3    0.50    1.50
  -8   1   3    1.80    1.30
  -8   1   3    3.90    1.30
  -8   1   3    4.60    1.60
  -7   1   3   -2.10    0.90
  -7   1   3   -0.30    0.90
  -7   1   3    0.20    1.00
   6  -1  -3   48.90    2.60
   6  -1  -3   46.70    2.40
  -6   1   3   49.00    2.60
  -6   1   3   46.10    3.10
  -6   1   3   44.60    2.70
   5  -1  -3   83.09    3.10
   5  -1  -3   77.59    2.90
  -5   1   3   80.49    3.00
  -5   1   3   80.99    3.50
  -5   1   3   78.09    3.20
  -5   1   3   85.19    3.30
   4  -1  -3   57.49    2.40
   4  -1  -3   56.49    2.30
  -4   1   3   55.69    2.50
  -4   1   3   50.79    2.60
  -4   1   3   57.99    2.50
  -4   1   3   55.49    2.40
  -4   1   3   55.09    2.50
   3  -1  -3  228.98    5.20
  -3   1   3  226.58    5.30
  -3   1   3  229.08    5.10
  -3   1   3  232.98    5.40
  -3   1   3  230.08    5.10
   2  -1  -3    0.60    0.60
   2  -1  -3   -0.60    0.60
   2  -1  -3    0.80    0.50
  -2   1   3   -0.30    0.60
  -2   1   3    1.00    0.50
  -2   1   3    0.10    0.60
  -2   1   3    0.90    0.50
   1  -1  -3    0.20    0.50
   1  -1  -3    1.40    0.60
   1  -1  -3    0.90    0.40
  -1   1   3    0.80    0.60
  -1   1   3    1.20    0.60
  -1   1   3    0.80    0.30
  -1   1   3    1.40    0.50
  -1   1   3    1.20    0.30
   0  -1  -3   81.09    2.10
   0  -1  -3   78.99    2.00
   0  -1  -3   81.09    2.10
   0  -1  -3   82.59    1.70
   0   1   3   84.69    2.00
   0   1   3   82.89    2.00
   0   1   3   82.09    1.90
  -1  -1  -3   77.29    1.80
  -1  -1  -3   81.49    1.90
  -1  -1  -3   82.39    2.40
   1   1   3   79.39    2.40
   1   1   3   81.79    2.70
  -2  -1  -3  276.17    6.50
  -2  -1  -3  287.67    6.30
  -2  -1  -3  277.97    4.60
   2   1   3  280.97    6.50
  -3  -1  -3  119.89    4.10
  -3  -1  -3  122.49    2.40
  -3  -1  -3  124.79    4.00
  -3  -1  -3  125.89    4.00
   3   1   3  123.49    4.20
  -4  -1  -3   25.30    2.40
  -4  -1  -3   32.10    1.20
  -4  -1  -3   27.40    2.40
  -4  -1  -3   31.80    1.20
  -5  -1  -3    4.20    1.30
  -5  -1  -3    4.40    0.70
  -5  -1  -3    4.50    1.30
  -5  -1  -3    5.10    0.80
  -6  -1  -3  234.88    5.30
  -6  -1  -3  237.08    7.60
  -6  -1  -3  246.18    5.40
  -6  -1  -3  245.88    7.90
  -7  -1  -3   82.89    3.00
  -7  -1  -3   90.19    5.00
  -7  -1  -3   81.99    4.70
  -8  -1  -3   -0.20    1.40
  -8  -1  -3   -0.40    1.40
  -8  -1  -3    1.40    0.90
  -9  -1  -3   36.30    4.30
  -9  -1  -3   36.00    2.50
 -10   2   3    1.20    1.70
 -10   2   3    4.00    1.70
 -10   2   3    1.60    1.70
  -9   2   3    6.60    2.00
  -9   2   3    5.00    1.90
  -9   2   3    4.50    1.60
  -8   2   3    0.50    1.30
  -8   2   3   -0.10    1.30
  -8   2   3    0.30    1.10
  -7   2   3   68.09    3.90
  -7   2   3   58.09    3.30
  -7   2   3   56.89    3.60
   6  -2  -3    6.30    1.30
  -6   2   3    6.20    1.40
  -6   2   3    5.10    1.40
  -6   2   3    4.00    1.20
  -6   2   3    6.70    1.30
   5  -2  -3   21.50    1.90
   5  -2  -3   21.00    1.90
  -5   2   3   13.80    1.70
  -5   2   3   18.70    2.00
  -5   2   3   18.00    1.90
  -5   2   3   21.80    1.90
   4  -2  -3    8.80    1.30
  -4   2   3    9.60    1.20
  -4   2   3   10.40    1.30
  -4   2   3    8.70    1.30
  -4   2   3    8.80    1.30
   3  -2  -3   -1.30    0.60
  -3   2   3   -1.30    0.60
  -3   2   3   -0.80    0.60
  -3   2   3    0.10    0.60
  -3   2   3   -1.30    0.50
   2  -2  -3  116.79    3.30
   2  -2  -3  113.19    3.30
  -2   2   3  115.69    2.50
  -2   2   3  111.39    3.10
  -2   2   3  115.59    2.90
  -2   2   3  115.09    3.30
   1  -2  -3  110.79    3.00
   1  -2  -3  105.89    2.30
   1  -2  -3  107.39    2.90
  -1   2   3  107.19    2.70
  -1   2   3  107.09    2.30
   0  -2  -3   33.20    1.10
   0  -2  -3   35.40    1.40
   0  -2  -3   33.00    1.40
   0   2   3   34.10    1.20
   0   2   3   31.60    1.20
   0   2   3   35.40    1.20
  -1  -2  -3   83.99    1.90
  -1  -2  -3   81.19    1.90
  -1  -2  -3   82.69    2.40
   1   2   3   80.29    2.70
   1   2   3   81.89    2.40
  -2  -2  -3  141.09    4.00
  -2  -2  -3  146.39    4.20
   2   2   3  141.49    4.20
   2   2   3  143.09    4.00
  -3  -2  -3  339.17    7.90
   3   2   3  348.87    8.20
   3   2   3  347.17    7.90
  -4  -2  -3   27.40    2.40
  -5  -2  -3  364.06    6.50
  -5  -2  -3  371.26    6.50
  -5  -2  -3  360.16    9.60
  -6  -2  -3    8.40    1.00
  -6  -2  -3    6.60    1.70
  -6  -2  -3   10.20    1.10
  -6  -2  -3    5.30    1.60
  -7  -2  -3   12.50    2.40
  -7  -2  -3   16.80    2.60
  -7  -2  -3   13.10    1.30
  -8  -2  -3   -0.40    1.20
  -8  -2  -3    0.40    1.60
  -8  -2  -3    1.40    0.90
  -9  -2  -3    7.50    2.50
  -9  -2  -3    7.80    1.50
 -10   3   3    6.00    2.40
 -10   3   3    4.30    1.80
 -10   3   3    4.70    2.00
  -9   3   3   35.30    3.60
  -9   3   3   44.50    3.80
  -9   3   3   43.60    4.20
  -8   3   3  113.89    5.50
  -8   3   3  109.69    4.90
  -8   3   3  111.29    5.20
  -7   3   3   23.40    2.80
  -7   3   3   14.50    2.10
  -7   3   3   19.30    2.30
   6  -3  -3   -0.70    0.90
  -6   3   3    0.30    0.90
  -6   3   3    0.30    0.80
  -6   3   3   -0.20    0.90
  -6   3   3   -0.10    0.90
   5  -3  -3    7.40    1.40
  -5   3   3    8.20    1.40
  -5   3   3    7.90    1.50
  -5   3   3    6.00    1.20
  -5   3   3    6.70    1.40
   4  -3  -3    1.20    0.80
  -4   3   3    0.40    0.80
  -4   3   3    1.00    0.70
  -4   3   3    0.60    0.70
  -4   3   3   -0.40    0.70
  -4   3   3    1.20    0.70
   3  -3  -3  196.58    5.10
  -3   3   3  204.18    4.40
  -3   3   3  197.88    4.80
  -3   3   3  199.88    4.40
  -3   3   3  196.18    5.10
  -3   3   3  188.68    4.80
   2  -3  -3  215.08    5.10
   2  -3  -3  214.68    5.10
  -2   3   3  218.28    3.90
  -2   3   3  206.88    5.00
  -2   3   3  216.68    3.90
  -2   3   3  205.18    4.60
  -2   3   3  208.18    4.70
   1  -3  -3   53.79    2.10
   1  -3  -3   53.79    2.10
  -1   3   3   51.59    1.70
  -1   3   3   53.39    1.90
  -1   3   3   52.89    2.00
   0  -3  -3   30.70    1.10
   0  -3  -3   30.70    1.50
   0  -3  -3   32.70    1.10
   0  -3  -3   32.40    1.50
   0   3   3   33.10    1.40
   0   3   3   32.30    1.20
  -1  -3  -3  680.93   11.80
  -1  -3  -3  681.43   11.70
  -1  -3  -3  666.83   10.90
  -1  -3  -3  650.93   10.90
   1   3   3  663.43   12.00
   1   3   3  678.93   12.30
  -2  -3  -3  157.98    4.40
  -2  -3  -3  159.78    4.30
   2   3   3  160.68    4.50
   2   3   3  162.68    4.50
  -3  -3  -3   12.30    1.60
   3   3   3   12.40    1.60
   3   3   3   11.60    1.60
  -4  -3  -3  195.88    6.10
   4   3   3  198.68    6.10
  -5  -3  -3   -0.60    0.90
   5   3   3   -0.20    1.10
  -6  -3  -3   27.00    3.10
  -6  -3  -3   36.00    1.50
  -6  -3  -3   31.00    1.40
  -6  -3  -3   29.60    3.10
  -7  -3  -3    9.30    2.10
  -7  -3  -3    9.70    2.20
  -7  -3  -3    9.50    1.10
  -8  -3  -3   -0.70    1.40
  -8  -3  -3    1.90    0.90
  -8  -3  -3    1.50    1.50
  -9  -3  -3    9.60    1.50
  -9  -3  -3    8.80    2.60
 -10   4   3    0.00    1.40
 -10   4   3   -0.10    1.60
 -10   4   3   -0.20    1.70
  -9   4   3   21.40    3.10
  -9   4   3   23.10    3.30
  -9   4   3   23.60    3.00
  -8   4   3   12.30    2.20
  -8   4   3    9.80    2.30
  -8   4   3    9.10    2.00
  -7   4   3  289.47    7.80
  -7   4   3  286.37    8.60
  -7   4   3  284.77    8.30
  -7   4   3  285.37    8.10
   6  -4  -3    2.00    1.20
  -6   4   3    1.00    1.10
  -6   4   3    4.10    1.20
  -6   4   3    4.20    1.20
  -6   4   3    2.90    1.30
   5  -4  -3    2.30    1.10
  -5   4   3    3.10    1.10
  -5   4   3    2.90    1.00
  -5   4   3    2.40    1.10
  -5   4   3    2.10    1.10
   4  -4  -3   31.00    2.20
  -4   4   3   28.80    1.70
  -4   4   3   33.50    2.30
  -4   4   3   32.20    2.10
  -4   4   3   28.80    1.80
  -4   4   3   33.10    2.10
   3  -4  -3  405.16    8.70
  -3   4   3  409.26    8.70
  -3   4   3  413.86    7.50
  -3   4   3  413.76    7.50
  -3   4   3  397.36    8.30
  -3   4   3  399.66    8.20
   2  -4  -3    9.80    1.30
   2  -4  -3    6.60    1.10
  -2   4   3    9.00    1.20
  -2   4   3    8.90    1.20
  -2   4   3    8.90    1.10
   1  -4  -3   84.69    2.80
   1  -4  -3   79.89    2.80
  -1   4   3   82.99    2.60
  -1   4   3   81.79    2.50
  -1   4   3   84.19    2.50
   0  -4  -3  378.16    7.30
   0  -4  -3  378.76    6.60
   0  -4  -3  387.56    7.30
   0   4   3  378.66    6.30
   0   4   3  375.66    7.50
  -1  -4  -3   13.30    1.00
  -1  -4  -3   13.50    1.00
  -1  -4  -3   12.40    1.20
   1   4   3   14.90    1.40
   1   4   3   12.90    1.30
  -2  -4  -3   22.50    0.90
  -2  -4  -3   22.00    0.90
  -2  -4  -3   22.60    1.60
   2   4   3   23.80    1.80
   2   4   3   22.00    1.90
  -3  -4  -3   60.59    2.90
   3   4   3   63.79    3.10
  -4  -4  -3   21.00    2.20
   4   4   3   25.70    2.70
  -5  -4  -3    7.60    1.60
   5   4   3    9.70    2.00
  -6  -4  -3   10.20    2.00
  -7  -4  -3   21.70    3.00
  -7  -4  -3   23.30    3.10
  -7  -4  -3   19.30    1.20
  -8  -4  -3    0.60    0.70
  -8  -4  -3    1.40    1.70
 -10   5   3   -0.10    1.70
 -10   5   3    1.50    1.60
 -10   5   3    0.80    1.70
  -9   5   3   31.30    3.40
  -9   5   3   28.10    3.30
  -9   5   3   35.00    3.90
  -8   5   3   19.90    2.70
  -8   5   3   27.80    3.00
  -8   5   3   22.70    3.00
  -7   5   3   75.89    4.10
  -7   5   3   67.59    4.10
  -7   5   3   79.19    4.00
  -7   5   3   76.69    4.00
   6  -5  -3   63.29    3.40
  -6   5   3   56.29    3.20
  -6   5   3   61.49    3.70
  -6   5   3   65.19    3.20
   5  -5  -3   21.40    2.30
  -5   5   3   16.60    2.00
  -5   5   3   17.40    1.80
  -5   5   3   18.90    1.80
  -5   5   3   16.60    2.10
  -5   5   3   18.40    2.10
   4  -5  -3    0.20    0.80
  -4   5   3    0.60    0.90
  -4   5   3   -0.10    0.60
  -4   5   3    0.10    0.70
  -4   5   3   -0.80    0.80
   3  -5  -3   12.60    1.60
  -3   5   3   14.70    1.60
  -3   5   3   15.30    1.60
  -3   5   3   14.30    1.00
  -3   5   3   15.00    1.60
   2  -5  -3   64.09    2.80
   2  -5  -3   65.29    2.70
  -2   5   3   46.90    2.30
  -2   5   3   63.49    2.50
  -2   5   3   65.69    2.60
   1  -5  -3    8.00    1.20
   1  -5  -3    7.50    1.10
  -1   5   3    7.30    1.00
  -1   5   3    7.20    1.10
  -1   5   3    7.10    1.00
   0  -5  -3    0.20    0.40
   0  -5  -3    0.20    0.60
   0  -5  -3   -1.20    0.50
   0   5   3    1.00    0.70
   0   5   3    0.10    0.50
   0   5   3   -0.30    0.40
  -1  -5  -3    2.90    0.70
  -1  -5  -3    3.60    0.70
  -1  -5  -3    3.10    0.80
   1   5   3    4.00    1.00
   1   5   3    2.60    0.80
  -2  -5  -3   12.50    1.00
  -2  -5  -3   11.90    0.90
  -2  -5  -3   13.60    1.50
   2   5   3   10.00    1.30
   2   5   3   11.90    1.60
  -3  -5  -3   34.90    1.20
   3   5   3   49.60    3.00
  -4  -5  -3    3.60    1.20
   4   5   3    5.90    1.70
  -5  -5  -3    3.70    1.40
   5   5   3    6.00    1.80
  -6  -5  -3    8.90    2.00
   6   5   3   10.70    2.40
  -7  -5  -3    0.80    1.50
  -7  -5  -3    0.50    1.20
  -8  -5  -3    2.10    0.80
  -8  -5  -3    2.60    1.80
 -10   6   3   11.60    3.00
 -10   6   3    9.30    2.50
 -10   6   3    9.80    2.60
  -9   6   3   38.90    4.20
  -9   6   3   30.40    3.40
  -9   6   3   45.60    4.30
  -8   6   3   48.30    4.20
  -8   6   3   52.89    3.60
  -8   6   3   55.99    4.10
  -7   6   3  385.06   10.40
  -7   6   3  372.76    9.80
  -7   6   3  379.16   10.30
  -7   6   3  384.56    9.80
   6  -6  -3    4.20    1.40
  -6   6   3    4.80    1.30
  -6   6   3    4.60    1.60
  -6   6   3    2.70    1.30
  -6   6   3    4.40    1.40
   5  -6  -3    5.40    1.40
  -5   6   3    4.10    1.40
  -5   6   3    3.00    1.30
  -5   6   3    4.60    1.20
  -5   6   3    3.80    1.30
   4  -6  -3   58.19    3.10
  -4   6   3   58.29    3.10
  -4   6   3   56.89    2.30
  -4   6   3   58.79    3.20
  -4   6   3   60.79    3.00
   3  -6  -3   53.09    2.80
  -3   6   3   55.39    2.90
  -3   6   3   46.90    2.50
  -3   6   3   53.89    2.70
  -3   6   3   49.20    1.80
   2  -6  -3  225.88    6.10
   2  -6  -3  227.48    6.00
  -2   6   3  226.08    5.50
  -2   6   3  229.58    4.10
  -2   6   3  229.98    5.70
   1  -6  -3  140.99    4.20
   1  -6  -3  137.09    4.30
  -1   6   3  139.59    3.60
  -1   6   3  140.09    2.80
  -1   6   3  138.89    3.80
  -1   6   3  141.49    4.10
   0  -6  -3    0.10    0.50
   0  -6  -3    1.00    0.70
   0  -6  -3    0.70    0.70
   0   6   3   -0.10    0.70
   0   6   3    0.60    0.50
   0   6   3    0.20    0.50
  -1  -6  -3    5.10    0.90
  -1  -6  -3    3.60    0.80
  -1  -6  -3    4.20    0.90
   1   6   3    3.60    1.00
   1   6   3    3.60    0.80
  -2  -6  -3    0.50    0.80
  -2  -6  -3    0.30    0.50
  -2  -6  -3    0.00    0.50
   2   6   3    1.40    1.00
  -3  -6  -3    6.20    0.80
  -3  -6  -3    5.60    0.80
   3   6   3    5.10    1.40
  -4  -6  -3   91.59    4.30
   4   6   3   99.89    4.70
  -5  -6  -3  110.09    5.10
   5   6   3   88.29    4.90
  -6  -6  -3   -1.50    1.10
   6   6   3   -1.70    1.40
  -7  -6  -3    2.30    1.70
 -10   7   3    2.30    2.10
 -10   7   3    1.70    1.90
  -9   7   3   47.70    4.70
  -9   7   3   45.20    4.30
  -8   7   3   32.60    3.80
  -8   7   3   31.10    3.50
  -8   7   3   30.60    3.20
  -7   7   3    3.10    1.70
  -7   7   3    0.90    1.40
  -7   7   3    4.30    1.60
  -7   7   3    2.00    1.30
   6  -7  -3    9.60    1.90
  -6   7   3   11.00    2.10
  -6   7   3    8.40    1.80
  -6   7   3    8.60    1.60
  -6   7   3    9.60    2.10
   5  -7  -3   -0.20    1.00
  -5   7   3    2.30    1.30
  -5   7   3    3.70    1.30
  -5   7   3    1.10    1.20
  -5   7   3    1.10    0.90
   4  -7  -3   -0.90    0.80
  -4   7   3   -2.30    1.00
  -4   7   3    0.40    1.10
  -4   7   3   -0.50    0.70
  -4   7   3    0.20    0.90
   3  -7  -3  147.09    5.10
  -3   7   3  142.89    4.60
  -3   7   3  143.99    4.80
  -3   7   3  149.39    3.40
  -3   7   3  138.49    4.80
   2  -7  -3    5.40    1.30
  -2   7   3    5.10    0.60
  -2   7   3    4.20    1.00
  -2   7   3    5.90    1.30
   1  -7  -3    1.50    1.00
   1  -7  -3    2.20    1.00
   1  -7  -3    3.40    0.60
  -1   7   3    1.80    1.00
  -1   7   3    2.60    0.60
  -1   7   3    2.90    0.60
  -1   7   3    2.90    0.80
   0  -7  -3   73.49    3.00
   0  -7  -3   72.79    3.00
   0  -7  -3   70.69    2.40
   0   7   3   73.39    1.90
   0   7   3   71.89    2.30
   0   7   3   68.79    3.20
  -1  -7  -3  104.59    3.40
  -1  -7  -3  107.49    3.40
  -1  -7  -3  106.79    3.40
   1   7   3  102.09    4.10
  -2  -7  -3    6.40    1.10
  -2  -7  -3    5.10    0.90
   2   7   3    5.40    1.50
  -3  -7  -3  125.69    3.30
  -3  -7  -3  124.89    3.40
   3   7   3  120.49    5.00
  -4  -7  -3   18.00    1.20
  -4  -7  -3   17.90    1.30
  -4  -7  -3   16.50    2.20
   4   7   3   15.20    2.40
  -5  -7  -3   38.00    3.50
   5   7   3   37.80    3.80
  -6  -7  -3    0.10    1.30
   6   7   3   -0.30    1.70
   7   7   3   35.40    4.40
  -9   8   3    0.90    1.90
  -8   8   3    0.70    1.70
  -7   8   3    1.50    1.80
  -7   8   3    2.10    1.60
   6  -8  -3   23.00    2.80
  -6   8   3   25.40    3.10
  -6   8   3   26.40    2.80
   5  -8  -3  283.27    8.50
  -5   8   3  293.37    6.90
  -5   8   3  275.87    7.90
  -5   8   3  287.27    8.20
   4  -8  -3    2.10    1.20
  -4   8   3    0.60    1.00
  -4   8   3    2.30    1.00
  -4   8   3    2.10    1.30
   3  -8  -3  115.29    4.70
  -3   8   3  113.09    4.10
  -3   8   3  109.39    2.90
  -3   8   3  105.09    4.30
   2  -8  -3    2.90    1.20
  -2   8   3    2.20    1.10
  -2   8   3    2.30    1.00
  -2   8   3    3.40    0.60
   1  -8  -3  184.18    5.70
  -1   8   3  184.58    5.70
  -1   8   3  182.28    4.00
  -1   8   3  178.68    4.50
   0  -8  -3   63.89    3.10
   0   8   3   60.79    3.30
  -1  -8  -3   29.20    2.00
   1   8   3   28.70    2.70
  -2  -8  -3   24.80    1.80
   2   8   3   23.20    2.60
  -3  -8  -3   39.70    2.10
   3   8   3   36.50    3.50
  -4  -8  -3    0.50    0.70
   4   8   3    0.50    1.50
  -5  -8  -3   13.80    1.20
   5   8   3   18.00    3.00
   6   8   3   -0.40    1.70
  -9   9   3    7.80    2.80
  -8   9   3   16.60    3.20
  -8   9   3   14.10    2.60
  -7   9   3   21.40    3.10
  -7   9   3   14.20    2.50
   6  -9  -3    2.00    1.50
  -6   9   3    4.00    1.80
  -6   9   3    1.20    1.30
   5  -9  -3   94.79    4.80
  -5   9   3   97.29    4.40
  -5   9   3  101.99    5.00
   4  -9  -3   15.30    2.30
  -4   9   3   15.70    2.40
  -4   9   3   12.40    1.90
   3  -9  -3  291.47    8.40
  -3   9   3  288.57    8.00
  -3   9   3  294.17    7.50
   2  -9  -3   -0.10    1.10
  -2   9   3    0.90    0.90
  -2   9   3    0.80    1.10
   1  -9  -3  233.58    6.80
  -1   9   3  223.58    5.20
  -1   9   3  218.38    6.70
   0  -9  -3  112.69    4.40
   0   9   3  114.39    4.70
  -1  -9  -3   23.30    2.20
   1   9   3   22.80    2.60
  -2  -9  -3   59.19    2.80
   2   9   3   59.29    3.90
  -3  -9  -3    0.70    0.90
   3   9   3    0.50    1.50
  -4  -9  -3   13.70    1.50
   4   9   3   12.80    2.60
  -5  -9  -3  147.09    4.10
   5   9   3  156.48    7.10
  -8  10   3   13.60    2.60
  -8  10   3   10.70    3.10
  -7  10   3   22.10    3.40
  -7  10   3   24.40    3.10
  -6  10   3   12.30    2.60
  -6  10   3   10.20    2.10
   5 -10  -3    5.30    1.80
  -5  10   3    3.10    1.70
  -5  10   3    2.90    1.50
   4 -10  -3   43.20    3.80
  -4  10   3   48.90    3.10
  -4  10   3   46.10    3.80
   3 -10  -3   16.40    2.40
  -3  10   3   18.00    2.10
  -3  10   3   17.90    2.40
   2 -10  -3   99.89    4.60
  -2  10   3   95.49    3.60
  -2  10   3   99.39    4.60
   1 -10  -3   28.50    2.80
  -1  10   3   33.20    3.10
  -1  10   3   32.10    1.80
   0 -10  -3   25.90    2.60
   0  10   3   26.40    2.90
  -1 -10  -3    8.40    1.60
   1  10   3    9.50    2.00
  -2 -10  -3    2.60    1.20
   2  10   3    2.10    1.70
  -3 -10  -3    1.30    1.00
   3  10   3   -0.10    1.60
  -4 -10  -3   83.89    3.30
   4  10   3   80.39    5.20
  -8  11   3   17.10    3.00
  -8  11   3   13.60    3.20
  -7  11   3    6.90    2.60
  -7  11   3    7.00    2.20
  -6  11   3   57.29    4.90
  -6  11   3   54.39    4.30
   5 -11  -3    2.70    1.70
  -5  11   3    1.50    1.70
  -5  11   3    3.60    1.50
   4 -11  -3    1.20    1.50
  -4  11   3    0.00    1.20
  -4  11   3   -0.50    1.40
   3 -11  -3    2.20    1.50
  -3  11   3    4.00    1.30
  -3  11   3    5.80    1.80
   2 -11  -3   13.90    2.30
  -2  11   3   20.30    2.00
  -2  11   3   25.60    3.00
   1 -11  -3   36.50    3.30
  -1  11   3   34.40    3.40
  -1  11   3   37.60    1.90
   0 -11  -3   14.40    2.10
   0  11   3   19.90    2.70
  -1 -11  -3   54.59    3.40
   1  11   3   60.29    4.20
  -2 -11  -3   65.89    3.50
   2  11   3   73.89    4.60
  -3 -11  -3    8.20    1.60
  -7  12   3    1.30    1.80
  -7  12   3    4.10    2.40
  -6  12   3   -2.00    1.60
  -6  12   3    2.10    1.60
   5 -12  -3    5.70    2.10
  -5  12   3    8.80    2.10
  -5  12   3    4.80    2.10
   4 -12  -3    8.70    2.20
  -4  12   3   10.80    2.00
  -4  12   3   12.80    2.40
   3 -12  -3   31.00    3.50
  -3  12   3   28.30    2.60
  -3  12   3   32.50    3.50
   2 -12  -3   21.70    2.90
  -2  12   3   30.20    3.40
  -2  12   3   24.90    2.20
   1 -12  -3   27.20    3.10
  -1  12   3   26.70    1.40
   0 -12  -3   26.50    3.00
  -1 -12  -3    2.40    1.40
  -2 -12  -3   48.10    3.30
   5 -13  -3    1.10    1.80
  -5  13   3    1.30    1.50
   4 -13  -3    1.80    1.70
  -4  13   3    1.10    1.30
   3 -13  -3    1.80    1.70
  -3  13   3    1.10    1.30
   2 -13  -3   24.80    3.20
  -2  13   3   22.30    2.00
   1 -13  -3    1.50    1.40
   0 -13  -3   77.59    4.60
   0  15  -4    2.40    2.10
   0  15  -4    3.70    1.40
   0 -15   4    1.70    1.80
  -1  15  -4    6.40    2.60
  -1  15  -4    6.70    1.80
   1 -15   4    5.50    2.20
  -2  15  -4   30.50    3.20
  -2  15  -4   31.80    4.30
   2 -15   4   34.50    4.10
  -3  15  -4    1.40    1.60
  -3  15  -4    3.30    2.20
   2  14  -4   42.30    4.80
  -2 -14   4   30.20    3.50
   1  14  -4   20.60    2.00
   1  14  -4   16.90    3.30
  -1 -14   4   15.40    2.70
   0  14  -4    2.50    2.10
   0  14  -4    2.70    1.40
   0 -14   4    4.10    1.80
  -1  14  -4   17.30    2.30
  -1  14  -4   17.10    3.20
   1 -14   4   25.30    3.30
  -2  14  -4    5.80    2.20
  -2  14  -4    1.80    1.50
   2 -14   4    4.90    1.90
  -3  14  -4    5.40    1.80
  -3  14  -4    2.40    2.10
   3 -14   4    4.00    1.90
  -4  14  -4   30.60    3.50
  -4  14  -4   26.80    3.90
  -5  14  -4    8.20    2.80
  -5  14  -4   10.40    2.60
   4  13  -4   29.10    4.20
  -4 -13   4   25.60    3.10
   3  13  -4    3.20    1.80
   3  13  -4    2.30    2.10
  -3 -13   4    4.10    1.70
   2  13  -4    4.00    2.30
   2  13  -4    4.70    1.00
   2  13  -4    7.50    2.20
  -2 -13   4    5.30    1.80
   1  13  -4    1.00    1.00
   1  13  -4   -1.50    1.50
   1  13  -4    1.20    1.60
  -1 -13   4   -1.60    1.20
   0  13  -4   46.40    2.90
   0  13  -4   48.40    4.10
   0  13  -4   44.80    4.70
   0 -13   4   44.60    4.00
  -1  13  -4    9.90    1.90
  -1  13  -4    8.20    2.00
  -1  13  -4   10.90    2.60
   1 -13   4   16.10    2.70
  -2  13  -4   11.00    2.10
  -2  13  -4   10.20    2.50
  -2  13  -4   14.90    2.40
   2 -13   4   19.40    2.90
  -3  13  -4    1.80    1.90
  -3  13  -4    2.70    1.50
  -3  13  -4   -0.70    1.30
   3 -13   4    1.30    1.50
  -4  13  -4   -1.40    1.50
  -4  13  -4    3.20    2.10
  -4  13  -4   -1.30    1.50
  -5  13  -4    6.30    2.40
  -5  13  -4    3.90    2.20
  -5  13  -4    2.70    1.70
  -6  13  -4    2.40    1.80
  -6  13  -4    5.70    2.50
   5  12  -4   14.60    3.10
  -5 -12   4   13.20    2.30
   4  12  -4   26.20    3.50
   4  12  -4   22.10    3.60
  -4 -12   4   28.30    3.00
   3  12  -4    9.00    2.50
   3  12  -4    7.20    2.10
  -3 -12   4    5.20    1.80
   2  12  -4    5.00    2.10
   2  12  -4    5.60    1.10
   2  12  -4    3.50    1.80
  -2 -12   4    8.10    1.90
   1  12  -4    3.70    1.80
   1  12  -4    0.30    1.30
   1  12  -4    2.90    1.20
  -1 -12   4    0.60    1.40
   0  12  -4    3.70    1.90
   0  12  -4    4.40    1.60
   0  12  -4    4.20    1.40
   0 -12   4    6.00    1.80
  -1  12  -4    3.20    1.40
  -1  12  -4    6.60    2.00
  -1  12  -4    6.30    1.70
   1 -12   4    4.60    1.70
  -2  12  -4   12.90    2.60
  -2  12  -4   18.00    2.40
  -2  12  -4   15.60    2.40
   2 -12   4   12.30    2.30
  -3  12  -4   -0.40    1.50
  -3  12  -4    1.70    1.30
  -3  12  -4    2.10    1.50
   3 -12   4    0.10    1.40
  -4  12  -4   32.00    3.30
  -4  12  -4   28.90    3.40
  -4  12  -4   34.80    4.10
  -5  12  -4   43.20    4.00
  -5  12  -4   34.40    4.30
  -5  12  -4   45.00    4.30
  -6  12  -4    0.20    1.90
  -6  12  -4    1.20    2.10
  -6  12  -4    2.90    1.90
  -7  12  -4    1.80    2.20
   6  11  -4   79.79    5.80
  -6 -11   4   72.59    4.10
   5  11  -4   19.90    3.40
   5  11  -4   23.20    3.40
  -5 -11   4   22.70    2.70
   4  11  -4   17.10    2.80
   4  11  -4   21.30    3.40
  -4 -11   4   19.70    2.50
   3  11  -4    0.00    0.60
   3  11  -4    0.40    1.50
   3  11  -4    1.70    1.50
  -3 -11   4    2.60    1.40
   2  11  -4    1.40    0.90
   2  11  -4   -0.50    1.40
   2  11  -4    0.40    1.30
  -2 -11   4    0.90    1.20
   1  11  -4    3.50    1.70
   1  11  -4   -0.50    1.20
   1  11  -4    3.70    1.20
  -1 -11   4    3.60    1.40
   0  11  -4    6.00    1.70
   0  11  -4    7.40    2.00
   0  11  -4    7.00    1.50
   0 -11   4    6.30    1.70
  -1  11  -4   43.60    4.10
  -1  11  -4   46.80    2.90
  -1  11  -4   44.40    3.20
   1 -11   4   46.40    3.30
  -2  11  -4   36.50    3.20
  -2  11  -4   30.30    3.60
  -2  11  -4   36.40    3.00
   2 -11   4   32.70    3.20
  -3  11  -4    1.10    1.20
  -3  11  -4    0.10    1.60
  -3  11  -4    2.00    1.50
   3 -11   4    2.00    1.40
  -4  11  -4    7.30    2.30
  -4  11  -4    9.20    2.50
  -4  11  -4   14.10    2.30
  -5  11  -4   28.90    3.50
  -5  11  -4   33.20    3.40
  -5  11  -4   39.20    4.30
  -6  11  -4   -0.60    1.80
  -6  11  -4   -1.70    1.50
  -7  11  -4   13.10    3.10
  -7  11  -4   20.10    3.30
  -8  11  -4   22.70    4.00
   7  10  -4   25.30    4.00
  -7 -10   4   32.90    3.20
   6  10  -4   15.90    3.20
  -6 -10   4   15.10    2.20
   5  10  -4    1.10    1.50
   5  10  -4    0.90    1.60
  -5 -10   4   -0.30    1.10
   4  10  -4   85.19    5.20
   4  10  -4   74.49    4.50
  -4 -10   4   79.39    3.90
   3  10  -4   -0.80    1.10
   3  10  -4   -0.60    0.70
   3  10  -4    1.20    1.50
   3  10  -4    0.10    0.60
  -3 -10   4    0.20    1.00
   2  10  -4  111.39    3.50
   2  10  -4  100.29    5.30
   2  10  -4   99.19    4.80
  -2 -10   4   96.39    4.40
   1  10  -4   39.60    2.30
   1  10  -4   37.00    3.70
   1  10  -4   36.90    3.20
  -1 -10   4   33.50    3.00
   0  10  -4  105.99    4.70
   0  10  -4  108.29    4.10
   0  10  -4  123.99    5.40
   0 -10   4  100.09    4.50
  -1  10  -4    2.90    1.50
  -1  10  -4    2.50    1.20
  -1  10  -4    2.50    1.10
   1 -10   4    1.70    1.20
  -2  10  -4   12.50    1.90
  -2  10  -4   11.30    2.30
  -2  10  -4   11.00    2.00
   2 -10   4   18.00    2.40
  -3  10  -4   -1.30    1.30
  -3  10  -4    0.70    1.20
  -3  10  -4   -0.40    1.40
   3 -10   4    2.10    1.30
  -4  10  -4    9.70    2.30
  -4  10  -4   13.20    2.10
  -4  10  -4    8.30    2.20
  -4  10  -4    7.90    2.00
   4 -10   4   11.80    2.10
  -5  10  -4    6.00    1.80
  -5  10  -4    7.70    2.00
  -5  10  -4    4.20    1.80
  -5  10  -4    6.60    2.30
  -6  10  -4   -1.10    1.40
  -6  10  -4    2.90    1.80
  -6  10  -4    0.60    1.80
  -7  10  -4    0.10    1.90
  -7  10  -4   -0.10    1.60
  -7  10  -4   -2.00    1.50
  -8  10  -4   20.40    3.50
  -8  10  -4   24.50    3.40
   7   9  -4    4.40    2.30
  -7  -9   4    6.60    1.70
   6   9  -4    0.00    1.50
   6   9  -4    2.90    1.90
  -6  -9   4   -0.10    1.10
   5   9  -4   15.70    2.80
   5   9  -4   15.80    2.70
  -5  -9   4   13.30    1.90
   4   9  -4  120.99    5.40
   4   9  -4  120.19    5.80
  -4  -9   4  111.29    4.50
   3   9  -4   74.09    2.60
   3   9  -4   70.39    4.00
   3   9  -4   73.89    2.50
   3   9  -4   74.49    4.30
  -3  -9   4   72.79    3.60
   2   9  -4   68.79    2.70
   2   9  -4   70.89    3.80
   2   9  -4   67.59    4.00
  -2  -9   4   68.69    3.50
   1   9  -4   74.19    3.80
   1   9  -4   69.39    4.00
   1   9  -4   79.49    3.10
  -1  -9   4   75.09    3.60
   0   9  -4   63.89    3.40
   0   9  -4   64.19    3.10
   0   9  -4   59.59    3.60
   0  -9   4   62.59    3.30
   0  -9   4   60.89    1.90
  -1   9  -4    3.60    1.40
  -1   9  -4    4.80    1.40
  -1   9  -4    4.30    1.30
  -1   9  -4    4.30    1.30
   1  -9   4    2.50    1.10
   1  -9   4    2.90    0.70
  -2   9  -4   31.50    2.70
  -2   9  -4   33.50    2.90
  -2   9  -4   32.80    3.00
  -2   9  -4   33.10    3.30
   2  -9   4   33.80    3.00
  -3   9  -4    1.00    1.10
  -3   9  -4    2.70    1.60
  -3   9  -4    3.30    1.60
  -3   9  -4    1.70    1.30
   3  -9   4    3.10    1.40
  -4   9  -4   22.60    2.50
  -4   9  -4   21.30    2.90
  -4   9  -4   16.50    2.50
  -4   9  -4   19.30    2.50
   4  -9   4   20.60    2.50
  -5   9  -4   38.80    4.00
  -5   9  -4   39.90    3.50
  -5   9  -4   33.00    3.40
  -5   9  -4   36.50    3.20
  -6   9  -4    0.30    1.30
  -6   9  -4    1.40    1.70
  -6   9  -4   -0.10    1.40
  -7   9  -4   -0.20    1.70
  -7   9  -4    1.30    1.60
  -7   9  -4    1.10    1.50
  -8   9  -4   11.20    2.40
  -8   9  -4    5.00    2.40
  -9   9  -4    4.50    2.00
  -9   9  -4    5.40    2.40
   8   8  -4    5.00    2.50
  -8  -8   4    4.00    1.70
   7   8  -4   29.20    3.90
   7   8  -4   26.90    3.60
  -7  -8   4   24.10    2.60
   6   8  -4    9.20    2.30
   6   8  -4   11.20    2.50
  -6  -8   4    9.60    1.70
   5   8  -4  287.67    9.50
   5   8  -4  280.07    9.00
  -5  -8   4  272.47    7.40
   4   8  -4   20.10    2.60
   4   8  -4   21.70    2.90
   4   8  -4   17.20    1.00
  -4  -8   4   16.20    2.00
   3   8  -4   10.50    2.00
   3   8  -4   11.00    1.20
   3   8  -4    8.70    1.80
   3   8  -4    9.00    1.10
  -3  -8   4   11.10    1.70
   2   8  -4   98.49    3.30
   2   8  -4   97.69    4.60
   2   8  -4   97.59    3.20
   2   8  -4   95.99    4.30
  -2  -8   4   91.89    3.80
   1   8  -4   75.29    3.00
   1   8  -4   71.99    3.60
   1   8  -4   62.99    3.70
   1   8  -4   72.59    3.10
   1   8  -4   75.49    3.00
  -1  -8   4   72.19    3.30
   0   8  -4    0.10    1.00
   0   8  -4    1.00    0.90
   0   8  -4    0.10    0.80
   0   8  -4    1.20    1.00
   0  -8   4    1.10    1.00
  -1   8  -4   13.50    2.00
  -1   8  -4    9.40    1.50
  -1   8  -4   11.40    1.60
  -1   8  -4   11.70    1.80
   1  -8   4   10.00    1.10
   1  -8   4   11.20    1.70
  -2   8  -4    5.40    1.30
  -2   8  -4    1.90    1.30
  -2   8  -4    3.60    1.20
  -2   8  -4    3.60    1.50
   2  -8   4    2.60    0.80
   2  -8   4    3.00    1.20
  -3   8  -4   77.79    3.70
  -3   8  -4   86.49    4.10
  -3   8  -4   74.09    4.20
  -3   8  -4   82.59    3.70
   3  -8   4   82.29    3.90
  -4   8  -4    6.00    1.60
  -4   8  -4    5.70    1.70
  -4   8  -4    5.60    1.50
  -4   8  -4    4.10    1.40
   4  -8   4    5.50    1.50
  -5   8  -4   61.99    3.50
  -5   8  -4   59.99    3.60
  -5   8  -4   58.69    3.80
  -5   8  -4   61.49    4.20
  -6   8  -4   19.60    2.60
  -6   8  -4   14.70    2.70
  -6   8  -4   16.70    2.60
  -7   8  -4  115.19    6.00
  -7   8  -4  117.59    5.40
  -7   8  -4  104.79    5.50
  -8   8  -4    2.50    1.90
  -8   8  -4    3.50    2.00
  -8   8  -4    5.80    1.90
  -9   8  -4    0.00    1.50
  -9   8  -4    1.90    2.00
   8   7  -4   12.70    2.90
  -8  -7   4   13.00    2.10
   7   7  -4   85.19    5.20
   7   7  -4   84.59    5.40
  -7  -7   4   89.79    4.10
   6   7  -4   28.80    3.40
   6   7  -4   31.20    3.60
  -6  -7   4   28.00    2.50
   5   7  -4  175.08    6.80
   5   7  -4  160.48    6.40
  -5  -7   4  161.88    5.30
   4   7  -4   95.39    4.50
   4   7  -4  101.69    4.90
   4   7  -4  105.79    2.70
   4   7  -4  100.59    2.60
  -4  -7   4  101.29    3.90
   3   7  -4   73.29    3.80
   3   7  -4   70.89    2.50
   3   7  -4   71.49    2.50
   3   7  -4   73.19    3.90
  -3  -7   4   72.49    3.20
  -3  -7   4   76.19    3.20
   2   7  -4   49.50    2.50
   2   7  -4   50.59    3.00
   2   7  -4   54.29    3.30
   2   7  -4   53.29    2.30
   2   7  -4   56.29    2.40
  -2  -7   4   47.50    2.70
  -2  -7   4   52.19    2.60
   1   7  -4  322.77    7.00
   1   7  -4  318.07    8.40
   1   7  -4  323.97    8.10
  -1  -7   4  318.57    7.50
  -1  -7   4  315.47    7.60
   0   7  -4   53.19    2.70
   0   7  -4   56.79    3.20
   0   7  -4   53.79    2.90
   0   7  -4   57.59    2.70
   0  -7   4   52.69    2.70
  -1   7  -4   42.60    2.80
  -1   7  -4   41.30    2.70
  -1   7  -4   47.00    2.60
  -1   7  -4   41.10    2.30
   1  -7   4   44.70    1.90
   1  -7   4   44.90    2.60
  -2   7  -4   96.79    3.80
  -2   7  -4   97.79    4.30
  -2   7  -4  100.59    4.30
  -2   7  -4   98.99    3.90
   2  -7   4  102.59    4.00
   2  -7   4   97.39    3.30
  -3   7  -4   80.99    3.60
  -3   7  -4   74.09    3.70
  -3   7  -4   77.69    4.00
  -3   7  -4   75.79    3.40
   3  -7   4   76.19    3.20
   3  -7   4   74.59    3.60
  -4   7  -4  173.38    5.40
  -4   7  -4  163.48    5.50
  -4   7  -4  157.58    5.80
  -4   7  -4  165.58    6.20
   4  -7   4  177.08    5.60
  -5   7  -4   14.20    2.10
  -5   7  -4   12.00    2.30
  -5   7  -4   15.30    2.00
  -5   7  -4   16.90    2.40
  -6   7  -4  175.68    6.70
  -6   7  -4  190.68    6.40
  -6   7  -4  172.68    6.80
  -7   7  -4    3.40    1.70
  -7   7  -4    1.80    1.40
  -7   7  -4    2.30    1.60
  -8   7  -4   15.90    3.00
  -8   7  -4   21.00    3.20
  -8   7  -4   17.20    2.60
  -9   7  -4    4.30    2.30
  -9   7  -4    6.60    2.10
   9   6  -4   48.60    5.20
  -9  -6   4   36.30    3.30
   8   6  -4    6.30    2.30
  -8  -6   4    5.80    1.60
   7   6  -4   83.99    5.10
  -7  -6   4   85.09    3.80
   6   6  -4   14.70    2.60
   6   6  -4   12.60    2.30
  -6  -6   4   11.80    1.70
   5   6  -4  103.39    5.00
   5   6  -4  119.49    5.40
  -5  -6   4  116.89    4.20
   4   6  -4    2.40    0.70
   4   6  -4    0.10    1.00
   4   6  -4    2.80    0.70
   4   6  -4    1.30    1.10
  -4  -6   4    1.40    0.90
  -4  -6   4    3.50    1.00
   3   6  -4   92.09    2.80
   3   6  -4   92.59    4.20
   3   6  -4   84.89    4.00
   3   6  -4   89.79    2.80
  -3  -6   4   84.39    3.30
  -3  -6   4   89.09    3.30
   2   6  -4  124.09    3.60
   2   6  -4  132.49    3.60
   2   6  -4  128.59    4.70
   2   6  -4  127.69    3.70
   2   6  -4  123.89    4.60
  -2  -6   4  127.19    4.20
  -2  -6   4  133.79    4.10
   1   6  -4   62.69    3.20
   1   6  -4   59.19    2.50
   1   6  -4   61.89    3.00
   1   6  -4   62.69    2.50
   1   6  -4   63.59    2.60
  -1  -6   4   64.19    2.80
  -1  -6   4   60.89    2.80
   0   6  -4  292.27    6.50
   0   6  -4  282.77    7.20
   0   6  -4  301.57    6.80
   0   6  -4  290.17    7.40
   0  -6   4  292.67    7.00
  -1   6  -4    1.00    0.90
  -1   6  -4    0.80    1.00
  -1   6  -4    1.30    0.80
  -1   6  -4    0.40    0.80
   1  -6   4    0.70    0.60
   1  -6   4    1.00    0.90
  -2   6  -4  240.48    6.60
  -2   6  -4  234.88    6.00
  -2   6  -4  237.38    6.70
  -2   6  -4  248.48    6.20
   2  -6   4  236.68    5.90
   2  -6   4  235.28    6.20
  -3   6  -4  107.59    4.50
  -3   6  -4  104.49    3.80
  -3   6  -4  107.09    4.00
  -3   6  -4  103.89    4.20
   3  -6   4  111.19    3.90
   3  -6   4  106.59    4.00
  -4   6  -4   31.20    3.00
  -4   6  -4   29.30    2.80
  -4   6  -4   29.90    2.50
  -4   6  -4   36.80    2.40
   4  -6   4   36.50    2.40
  -5   6  -4   30.70    2.60
  -5   6  -4   26.10    3.00
  -5   6  -4   28.70    2.90
  -5   6  -4   25.70    2.50
  -6   6  -4  125.39    5.00
  -6   6  -4  131.79    5.80
  -6   6  -4  144.39    6.00
  -7   6  -4   19.60    2.90
  -7   6  -4   14.60    2.10
  -7   6  -4   20.40    3.00
  -8   6  -4   26.70    3.50
  -8   6  -4   37.60    3.50
  -8   6  -4   34.40    3.90
  -9   6  -4   19.50    2.80
  -9   6  -4   17.00    3.20
   9   5  -4   43.70    4.80
  -9  -5   4   48.50    3.30
   8   5  -4    0.20    1.50
  -8  -5   4    0.00    1.10
   7   5  -4    1.30    1.50
  -7  -5   4    2.40    1.20
   6   5  -4    0.50    1.20
   6   5  -4    0.10    1.20
  -6  -5   4    0.20    0.90
   5   5  -4    1.10    0.60
   5   5  -4    0.20    1.10
   5   5  -4    1.10    0.60
   5   5  -4    1.10    1.00
  -5  -5   4   -0.10    0.80
   4   5  -4  203.48    6.40
   4   5  -4  222.08    6.80
   4   5  -4  207.88    4.60
   4   5  -4  211.98    4.60
  -4  -5   4  207.28    5.40
  -4  -5   4  211.88    5.60
  -4  -5   4  211.58    5.20
   3   5  -4    3.30    1.10
   3   5  -4    1.20    1.00
   3   5  -4    0.70    0.60
   3   5  -4    0.80    0.70
   3   5  -4    0.70    0.70
  -3  -5   4    0.30    0.60
  -3  -5   4    1.00    0.80
  -3  -5   4    1.30    0.70
   2   5  -4  350.36    8.00
   2   5  -4  410.66    7.80
   2   5  -4  423.86    9.50
   2   5  -4  425.56    9.40
   2   5  -4  419.36    7.90
  -2  -5   4  416.36    8.50
  -2  -5   4  439.06    8.60
   1   5  -4  225.68    5.30
   1   5  -4  230.28    5.20
   1   5  -4  222.38    5.10
   1   5  -4  216.28    5.90
   1   5  -4  228.78    6.10
  -1  -5   4  231.38    5.50
  -1  -5   4  211.98    5.50
   0   5  -4   48.90    2.30
   0   5  -4   50.69    2.60
   0   5  -4   49.20    2.30
   0   5  -4   47.10    2.50
   0  -5   4   45.80    2.60
   0  -5   4   49.90    2.40
  -1   5  -4 1083.59   18.50
  -1   5  -4 1085.99   19.60
  -1   5  -4 1074.39   19.40
  -1   5  -4 1081.69   17.90
   1  -5   4 1068.69   18.70
   1  -5   4 1072.29   18.70
  -2   5  -4   38.60    2.20
  -2   5  -4   41.10    2.60
  -2   5  -4   38.60    2.20
  -2   5  -4   39.40    2.50
   2  -5   4   37.90    2.10
   2  -5   4   38.80    2.20
  -3   5  -4   10.30    1.40
  -3   5  -4    8.20    1.50
  -3   5  -4   11.30    1.50
  -3   5  -4   15.10    1.70
  -3   5  -4   12.60    1.80
   3  -5   4   10.60    1.40
   3  -5   4   11.00    1.40
   3  -5   4   10.40    1.50
  -4   5  -4   36.60    3.10
  -4   5  -4   38.70    2.40
  -4   5  -4   37.30    2.70
  -4   5  -4   31.70    2.20
  -4   5  -4   35.20    2.40
   4  -5   4   30.90    2.10
   4  -5   4   36.90    2.60
  -5   5  -4    5.30    1.60
  -5   5  -4    5.10    1.60
  -5   5  -4    3.20    1.20
  -5   5  -4    5.50    1.30
  -6   5  -4   19.90    2.70
  -6   5  -4   16.70    2.10
  -6   5  -4   18.30    2.70
  -7   5  -4   -0.80    1.30
  -7   5  -4    1.50    1.50
  -7   5  -4   -0.20    1.10
  -8   5  -4   -1.00    1.40
  -8   5  -4    1.60    1.30
  -8   5  -4    1.00    1.60
  -9   5  -4    6.70    2.30
  -9   5  -4   11.10    2.20
 -10  -4   4   11.30    2.10
 -10  -4   4   12.40    3.00
   9   4  -4   13.40    2.90
  -9  -4   4   10.50    2.00
   8   4  -4   40.80    4.20
  -8  -4   4   40.40    2.80
   7   4  -4   -2.20    0.90
  -7  -4   4    0.50    0.90
   6   4  -4    5.20    0.80
   6   4  -4    5.20    1.70
   6   4  -4    4.20    1.60
   6   4  -4    4.30    0.70
  -6  -4   4    6.40    1.30
   5   4  -4   85.89    4.00
   5   4  -4   88.39    2.70
   5   4  -4   87.49    2.60
   5   4  -4   87.79    4.10
  -5  -4   4   90.39    3.40
  -5  -4   4   83.69    3.30
   4   4  -4   35.40    2.50
   4   4  -4   34.00    2.50
   4   4  -4   33.80    1.70
   4   4  -4   37.00    1.80
  -4  -4   4   35.70    2.10
  -4  -4   4   36.30    2.10
  -4  -4   4   40.00    2.00
   3   4  -4   79.09    2.70
   3   4  -4   81.19    2.70
   3   4  -4   78.99    3.40
   3   4  -4   87.09    2.70
   3   4  -4   74.39    3.40
  -3  -4   4   82.99    2.80
  -3  -4   4   82.49    2.90
  -3  -4   4   85.49    3.10
   2   4  -4   26.10    1.60
   2   4  -4   26.80    2.20
  -2  -4   4   27.10    1.60
  -2  -4   4   32.10    2.00
  -2  -4   4   29.50    1.80
  -2  -4   4   31.70    1.80
   1   4  -4  128.89    3.50
   1   4  -4  121.59    3.40
   1   4  -4  126.39    4.00
   1   4  -4  128.59    4.00
   1   4  -4  120.79    3.50
  -1  -4   4  125.39    3.70
  -1  -4   4  126.59    3.70
  -1  -4   4  124.09    3.90
   0   4  -4  297.97    6.30
   0   4  -4  295.57    6.50
   0   4  -4  306.97    6.40
   0   4  -4  312.27    7.00
   0   4  -4  295.17    6.80
   0  -4   4  299.67    6.90
   0  -4   4  300.87    6.60
  -1   4  -4    9.40    1.20
  -1   4  -4   10.60    1.50
  -1   4  -4    6.90    1.10
  -1   4  -4    8.00    1.30
   1  -4   4    6.20    1.10
   1  -4   4    9.30    1.20
   1  -4   4    8.80    1.40
  -2   4  -4 1388.16   23.00
  -2   4  -4 1377.56   22.00
  -2   4  -4 1358.96   23.70
  -2   4  -4 1391.36   22.80
  -2   4  -4 1361.46   24.00
   2  -4   4 1350.86   23.70
   2  -4   4 1361.96   22.80
  -3   4  -4  378.46    8.00
  -3   4  -4  395.16    8.20
  -3   4  -4  376.46    7.80
  -3   4  -4  379.16    8.90
  -3   4  -4  374.86    8.90
   3  -4   4  375.36    8.70
  -4   4  -4  141.39    4.40
  -4   4  -4  138.39    5.10
  -4   4  -4  131.89    4.90
  -4   4  -4  133.59    4.30
  -4   4  -4  134.09    4.10
   4  -4   4  136.49    4.90
   4  -4   4  142.09    4.20
  -5   4  -4    4.40    1.40
  -5   4  -4    6.20    1.30
  -5   4  -4    6.50    1.60
  -6   4  -4  128.69    4.60
  -6   4  -4  122.79    5.40
  -6   4  -4  126.59    5.50
  -7   4  -4    6.40    2.00
  -7   4  -4    7.70    2.00
  -7   4  -4    7.80    1.60
  -8   4  -4   15.60    2.80
  -8   4  -4   10.00    1.90
  -8   4  -4   14.50    2.80
  -9   4  -4    0.90    1.40
  -9   4  -4    1.50    1.90
 -10  -3   4    0.50    1.30
 -10  -3   4    2.10    1.90
  -9  -3   4   18.50    3.10
  -9  -3   4   34.50    3.10
   8   3  -4    3.20    1.70
  -8  -3   4    2.30    1.30
   7   3  -4    4.70    1.70
   7   3  -4    4.80    0.80
  -7  -3   4    5.50    1.30
   6   3  -4  106.29    4.80
   6   3  -4  105.89    4.80
   6   3  -4  115.09    3.10
  -6  -3   4  105.39    4.00
   5   3  -4   49.60    3.10
   5   3  -4   58.09    2.20
   5   3  -4   58.39    3.30
  -5  -3   4   56.29    2.70
  -5  -3   4   54.99    2.60
  -5  -3   4   59.09    2.70
   4   3  -4   67.19    3.20
   4   3  -4   68.59    2.50
   4   3  -4   57.89    3.10
   4   3  -4   66.99    2.40
  -4  -3   4   68.79    2.80
  -4  -3   4   61.59    2.50
  -4  -3   4   63.39    2.60
   3   3  -4   28.80    2.00
   3   3  -4   29.10    1.90
  -3  -3   4   26.60    1.70
  -3  -3   4   27.00    1.60
  -3  -3   4   26.30    1.60
   2   3  -4    1.10    0.70
   2   3  -4    1.70    0.70
   2   3  -4    1.40    0.80
   2   3  -4    2.50    0.70
  -2  -3   4    1.70    0.70
  -2  -3   4    1.60    0.70
  -2  -3   4    1.40    0.80
  -2  -3   4    1.50    0.80
   1   3  -4   73.09    2.70
   1   3  -4   72.19    2.50
   1   3  -4   77.19    2.70
  -1  -3   4   71.29    2.60
  -1  -3   4   72.49    2.50
  -1  -3   4   69.49    2.80
   0   3  -4  102.79    3.40
   0   3  -4  100.49    3.10
   0   3  -4  102.49    3.10
   0  -3   4  102.19    3.10
   0  -3   4  104.89    3.30
  -1   3  -4 2158.78   35.80
  -1   3  -4 2188.38   36.10
  -1   3  -4 2203.08   33.40
  -1   3  -4 2223.88   34.90
  -1   3  -4 2207.78   34.90
   1  -3   4 2238.68   35.80
   1  -3   4 2226.08   34.90
  -2   3  -4   14.40    1.40
  -2   3  -4   13.70    1.30
  -2   3  -4   15.80    1.70
  -2   3  -4   12.40    1.20
  -2   3  -4   13.80    1.60
  -2   3  -4   12.80    1.30
   2  -3   4   13.00    1.50
   2  -3   4   17.70    1.80
  -3   3  -4  266.67    6.80
  -3   3  -4  257.47    6.80
  -3   3  -4  257.57    5.90
  -3   3  -4  269.27    5.80
  -3   3  -4  264.37    6.10
   3  -3   4  256.07    6.80
   3  -3   4  269.47    5.80
  -4   3  -4   42.00    2.10
  -4   3  -4   39.60    2.10
  -4   3  -4   37.60    2.60
  -4   3  -4   45.60    2.80
  -4   3  -4   41.20    2.20
   4  -3   4   48.40    2.90
  -5   3  -4   13.00    1.60
  -5   3  -4   14.40    2.10
  -5   3  -4   17.10    1.80
  -5   3  -4   13.50    2.00
  -6   3  -4  262.87    8.40
  -6   3  -4  276.97    6.90
  -6   3  -4  289.47    8.50
  -7   3  -4   19.10    2.80
  -7   3  -4   11.60    1.70
  -7   3  -4   17.10    2.60
  -8   3  -4    0.50    1.50
  -8   3  -4    2.40    1.20
  -8   3  -4    3.60    1.70
  -9   3  -4    6.80    2.30
  -9   3  -4    5.20    1.70
 -10  -2   4   54.99    3.80
 -10  -2   4   47.60    4.90
  -9  -2   4   -1.10    1.30
  -9  -2   4   -0.10    1.20
   8   2  -4   14.60    1.20
  -8  -2   4   14.90    2.10
   7   2  -4   18.60    1.50
   7   2  -4   13.20    2.30
  -7  -2   4   17.10    2.10
   6   2  -4    2.10    0.80
   6   2  -4    0.40    1.10
  -6  -2   4    2.50    1.10
   5   2  -4   42.10    2.10
   5   2  -4   38.30    2.60
   5   2  -4   39.20    2.80
   5   2  -4   41.90    2.00
  -5  -2   4   42.30    2.40
  -5  -2   4   41.20    2.30
  -5  -2   4   42.00    2.20
   4   2  -4   34.10    2.30
   4   2  -4   29.80    2.10
   4   2  -4   31.30    1.80
   4   2  -4   31.00    1.70
  -4  -2   4   29.80    1.80
  -4  -2   4   28.30    1.80
  -4  -2   4   29.40    1.90
   3   2  -4  213.78    4.80
   3   2  -4  210.18    5.00
   3   2  -4  216.48    5.60
   3   2  -4  215.18    5.50
  -3  -2   4  205.08    5.10
  -3  -2   4  223.88    5.00
  -3  -2   4  221.28    5.30
  -3  -2   4  221.38    5.60
   2   2  -4  211.68    4.90
   2   2  -4  221.08    5.20
   2   2  -4  219.28    4.80
   2   2  -4  222.68    5.40
  -2  -2   4  223.68    5.10
  -2  -2   4  220.58    5.10
  -2  -2   4  218.58    5.30
  -2  -2   4  217.28    4.80
   1   2  -4    1.30    0.70
   1   2  -4    1.50    0.60
   1   2  -4    1.40    0.80
  -1  -2   4    2.00    0.80
  -1  -2   4    0.50    0.70
  -1  -2   4    2.30    0.80
   0   2  -4  232.88    4.90
   0   2  -4  229.08    5.00
   0   2  -4  228.98    5.20
   0   2  -4  232.78    5.00
   0  -2   4  232.78    5.20
   0  -2   4  229.98    5.00
  -1   2  -4  214.08    4.80
  -1   2  -4  213.98    5.20
  -1   2  -4  219.48    4.80
  -1   2  -4  217.28    4.90
   1  -2   4  221.78    5.30
  -2   2  -4   11.40    1.20
  -2   2  -4   11.30    1.40
  -2   2  -4   11.90    1.10
  -2   2  -4   10.00    1.40
  -2   2  -4   12.70    1.20
   2  -2   4   14.40    1.60
   2  -2   4   11.30    1.00
   2  -2   4   10.40    1.40
  -3   2  -4  406.76    9.00
  -3   2  -4  414.26    8.10
  -3   2  -4  413.06    9.30
  -3   2  -4  419.06    8.00
  -3   2  -4  414.86    7.80
  -3   2  -4  421.56    8.20
   3  -2   4  417.26    9.40
  -4   2  -4   13.20    1.80
  -4   2  -4   13.40    1.40
  -4   2  -4   17.00    1.50
  -4   2  -4   13.90    1.30
  -4   2  -4   13.20    1.80
   4  -2   4   11.80    1.70
  -5   2  -4  100.39    4.50
  -5   2  -4  110.59    4.60
  -5   2  -4  110.69    3.60
  -5   2  -4  115.39    3.70
  -6   2  -4   25.50    2.80
  -6   2  -4   25.90    3.00
  -6   2  -4   23.60    2.10
  -7   2  -4   45.70    4.10
  -7   2  -4   57.59    2.90
  -7   2  -4   46.80    4.20
  -8   2  -4   73.69    3.60
  -8   2  -4   76.89    4.90
  -8   2  -4   67.49    4.70
  -9   2  -4    2.30    1.40
  -9   2  -4    7.50    2.30
 -10  -1   4    9.70    2.10
 -10  -1   4   12.30    2.80
  -9  -1   4    4.30    1.70
  -9  -1   4    6.40    2.10
  -8  -1   4   14.60    2.50
  -8  -1   4   12.80    2.00
  -7  -1   4    3.30    1.20
   6   1  -4    0.20    1.00
   6   1  -4    2.80    0.90
  -6  -1   4    2.70    1.10
  -6  -1   4    2.40    1.00
   5   1  -4   97.59    4.00
   5   1  -4   98.99    3.20
   5   1  -4   97.49    3.30
   5   1  -4  102.19    4.10
  -5  -1   4   99.39    3.70
  -5  -1   4   93.19    3.50
  -5  -1   4   93.19    3.40
   4   1  -4   86.79    3.40
   4   1  -4   86.69    2.90
   4   1  -4   84.79    3.40
   4   1  -4   86.89    3.00
  -4  -1   4   86.19    3.20
  -4  -1   4   89.29    3.20
  -4  -1   4   90.19    3.00
   3   1  -4  218.18    5.40
   3   1  -4  215.38    5.10
   3   1  -4  213.98    5.20
   3   1  -4  206.38    4.80
  -3  -1   4  212.98    5.10
  -3  -1   4  216.28    5.00
  -3  -1   4  211.98    5.20
  -3  -1   4  209.08    5.30
   2   1  -4   52.19    2.00
   2   1  -4   47.70    2.00
   2   1  -4   48.30    2.10
  -2  -1   4   47.30    2.10
  -2  -1   4   44.50    2.00
  -2  -1   4   49.70    2.10
   1   1  -4  663.53   11.60
   1   1  -4  671.53   11.70
   1   1  -4  682.53   11.70
   1   1  -4  664.13   11.40
  -1  -1   4  671.73   11.70
  -1  -1   4  678.43   11.80
  -1  -1   4  655.63   11.10
   0   1  -4   95.19    2.30
   0   1  -4   94.99    2.70
   0   1  -4   93.49    2.60
   0   1  -4   97.19    2.80
   0  -1   4   76.39    2.40
   0  -1   4   96.39    2.80
  -1   1  -4    2.70    0.80
  -1   1  -4    3.10    0.70
  -1   1  -4    3.60    0.70
  -1   1  -4    3.50    0.70
   1  -1   4    5.70    0.80
   1  -1   4    3.70    0.90
   1  -1   4    3.00    0.80
  -2   1  -4    8.20    1.10
  -2   1  -4    6.80    1.20
  -2   1  -4    6.30    0.80
  -2   1  -4    7.00    0.90
   2  -1   4    6.60    1.20
   2  -1   4    7.80    1.20
  -3   1  -4  126.39    3.30
  -3   1  -4  129.59    3.30
  -3   1  -4  130.39    4.10
  -3   1  -4  123.39    4.20
   3  -1   4  131.29    4.50
  -4   1  -4    7.80    1.50
  -4   1  -4    6.30    0.90
  -4   1  -4    6.60    1.00
  -4   1  -4    6.30    1.30
   4  -1   4    8.30    1.60
  -5   1  -4    2.20    1.20
  -5   1  -4    1.00    0.70
  -5   1  -4    1.10    1.10
  -5   1  -4    3.10    0.90
  -6   1  -4   97.59    4.60
  -6   1  -4   87.39    3.30
  -6   1  -4   93.79    4.70
  -7   1  -4    1.00    1.30
  -7   1  -4   -0.70    1.30
  -7   1  -4   -0.90    0.80
  -8   1  -4   56.89    4.30
  -8   1  -4   58.59    5.10
  -8   1  -4   57.99    3.10
  -9   1  -4   41.00    2.80
  -9   1  -4   35.60    4.30
 -10   0   4   16.00    2.60
 -10   0   4   10.00    2.60
  -9   0   4    3.20    1.70
  -9   0   4    2.20    1.40
  -9   0   4    4.00    1.80
  -8   0   4   45.90    3.10
  -8   0   4   51.39    3.80
  -7   0   4    2.10    1.30
  -7   0   4    1.80    1.10
   6   0  -4    0.10    0.80
  -6   0   4   -0.90    0.80
  -6   0   4    0.50    0.90
  -6   0   4    0.40    0.80
   5   0  -4   53.39    2.50
   5   0  -4   43.90    2.20
  -5   0   4   46.40    2.60
  -5   0   4   51.49    2.50
  -5   0   4   51.59    2.60
   4   0  -4  408.46    8.70
   4   0  -4  403.86    8.40
   4   0  -4  401.36    8.00
   4   0  -4  409.46    8.80
  -4   0   4  396.06    8.70
  -4   0   4  414.56    8.20
  -4   0   4  401.86    8.50
  -4   0   4  397.46    8.50
   3   0  -4  277.47    6.20
   3   0  -4  278.57    6.20
   3   0  -4  273.47    6.10
  -3   0   4  283.17    6.30
  -3   0   4  286.67    6.20
  -3   0   4  281.07    6.00
   2   0  -4  121.69    3.00
   2   0  -4  118.19    3.40
   2   0  -4  120.79    3.20
  -2   0   4  122.19    3.20
  -2   0   4  120.09    3.40
  -2   0   4  124.49    3.30
   1   0  -4  130.59    3.40
   1   0  -4  129.79    3.10
   1   0  -4  130.89    2.60
   1   0  -4  129.19    3.40
  -1   0   4  135.09    3.20
  -1   0   4  128.29    3.20
  -1   0   4  127.29    2.60
  -1   0   4  129.09    3.40
   0   0  -4   11.00    0.70
   0   0  -4   10.50    1.00
   0   0  -4   11.20    1.00
   0   0  -4   12.70    1.10
   0   0   4   11.60    0.70
   0   0   4   10.00    1.00
   0   0   4   11.50    1.00
  -1   0  -4  200.98    4.30
  -1   0  -4  207.18    4.80
  -1   0  -4  203.28    4.20
  -1   0  -4  205.38    4.30
   1   0   4  213.08    4.80
   1   0   4  214.88    5.30
   1   0   4  208.98    3.90
  -2   0  -4    9.40    0.80
  -2   0  -4    8.30    0.80
  -2   0  -4    7.90    1.10
  -2   0  -4    8.70    1.20
   2   0   4    7.80    1.20
   2   0   4    9.40    1.30
  -3   0  -4  159.28    4.90
  -3   0  -4  151.58    4.60
  -3   0  -4  154.08    3.50
  -3   0  -4  156.48    3.50
   3   0   4  159.28    5.00
  -4   0  -4   24.00    1.30
  -4   0  -4   27.20    2.50
  -4   0  -4   27.00    1.40
  -4   0  -4   23.30    1.30
  -4   0  -4   19.60    2.10
   4   0   4   20.70    2.20
  -5   0  -4    1.30    1.10
  -5   0  -4    0.10    0.60
  -5   0  -4   -0.20    0.50
  -5   0  -4    2.50    1.20
  -6   0  -4   12.70    1.40
  -6   0  -4   14.00    2.20
  -6   0  -4   14.40    1.50
  -6   0  -4   15.40    2.40
  -7   0  -4  170.68    6.80
  -7   0  -4  161.18    4.70
  -7   0  -4  171.48    7.00
  -8   0  -4   16.00    2.90
  -8   0  -4   10.90    1.60
  -8   0  -4   12.60    2.60
  -9   0  -4   10.10    1.70
  -9   0  -4   10.30    2.60
 -10   1   4   31.20    3.40
 -10   1   4   25.50    3.50
  -9   1   4    1.80    1.40
  -9   1   4    1.60    1.50
  -9   1   4    1.40    1.60
  -8   1   4   23.00    2.60
  -8   1   4   21.90    2.90
  -8   1   4   22.20    2.80
  -7   1   4    1.10    1.30
  -7   1   4    0.30    1.00
   6  -1  -4    2.20    1.00
  -6   1   4    1.00    1.00
  -6   1   4    2.10    1.10
  -6   1   4    2.20    1.00
   5  -1  -4  142.59    4.30
   5  -1  -4  154.38    4.60
  -5   1   4  145.79    4.40
  -5   1   4  140.99    4.60
  -5   1   4  145.69    4.80
   4  -1  -4   80.89    3.10
  -4   1   4   81.39    3.20
  -4   1   4   83.29    3.20
  -4   1   4   82.29    3.00
  -4   1   4   84.39    3.10
   3  -1  -4   18.50    1.30
   3  -1  -4   21.40    1.50
  -3   1   4   17.90    1.40
  -3   1   4   15.00    1.40
  -3   1   4   17.30    1.50
  -3   1   4   17.10    1.60
   2  -1  -4  654.83   11.70
   2  -1  -4  644.84   11.60
   2  -1  -4  648.14   11.00
  -2   1   4  647.94   11.20
  -2   1   4  653.73   11.00
  -2   1   4  640.74   11.60
  -2   1   4  634.34   10.90
   1  -1  -4   15.30    1.30
   1  -1  -4   12.80    0.80
   1  -1  -4   12.00    1.10
  -1   1   4    8.20    0.90
  -1   1   4   15.10    0.90
  -1   1   4   11.90    1.10
   0  -1  -4   22.90    1.30
   0  -1  -4   27.70    1.30
   0  -1  -4   27.80    1.20
   0   1   4   25.10    1.20
   0   1   4   27.80    1.20
  -1  -1  -4  138.29    3.10
  -1  -1  -4  140.39    3.60
  -1  -1  -4  140.29    3.30
  -1  -1  -4  131.39    3.00
   1   1   4  141.89    4.10
   1   1   4  136.19    3.60
  -2  -1  -4    8.80    1.20
  -2  -1  -4    9.40    0.80
  -2  -1  -4   10.50    0.70
  -2  -1  -4   10.10    1.20
   2   1   4    9.20    1.40
  -3  -1  -4  143.89    3.00
  -3  -1  -4  141.69    4.40
  -3  -1  -4  148.29    3.00
  -3  -1  -4  145.59    4.50
   3   1   4  142.39    4.80
  -4  -1  -4   20.10    2.10
  -4  -1  -4   22.60    2.30
  -4  -1  -4   18.20    1.00
  -4  -1  -4   18.70    1.00
   4   1   4   19.10    2.30
  -5  -1  -4  124.79    3.10
  -5  -1  -4  123.79    3.10
  -5  -1  -4  125.19    5.00
  -5  -1  -4  122.59    5.10
  -6  -1  -4    2.80    0.80
  -6  -1  -4    4.30    1.60
  -6  -1  -4    4.00    1.50
  -6  -1  -4    4.90    0.90
  -7  -1  -4    3.80    1.60
  -7  -1  -4    1.30    1.50
  -7  -1  -4    1.70    0.90
  -8  -1  -4   23.70    2.00
  -8  -1  -4   32.70    3.80
  -8  -1  -4   30.60    3.70
  -9  -1  -4   30.60    4.10
  -9  -1  -4   36.20    2.50
 -10   2   4    2.70    1.90
 -10   2   4    2.10    1.80
 -10   2   4    5.90    2.00
  -9   2   4    1.10    1.40
  -9   2   4   -0.50    1.30
  -9   2   4   -0.70    1.40
  -8   2   4   15.20    2.50
  -8   2   4   14.60    2.30
  -8   2   4   12.70    2.20
  -7   2   4   31.20    2.90
  -7   2   4   29.40    3.00
  -7   2   4   27.50    2.80
   6  -2  -4   25.30    2.30
  -6   2   4   23.00    2.20
  -6   2   4   22.90    2.50
  -6   2   4   22.70    2.30
   5  -2  -4  106.69    4.00
  -5   2   4  115.19    4.00
  -5   2   4  114.79    4.20
  -5   2   4  115.39    4.20
   4  -2  -4  292.27    7.10
  -4   2   4  302.07    6.80
  -4   2   4  313.27    7.20
  -4   2   4  309.07    7.00
  -4   2   4  303.47    6.70
   3  -2  -4  130.79    4.00
  -3   2   4  133.69    3.30
  -3   2   4  133.19    4.00
  -3   2   4  126.79    3.80
  -3   2   4  133.49    3.60
   2  -2  -4 1182.48   19.80
   2  -2  -4 1195.88   19.90
   2  -2  -4 1183.38   18.70
  -2   2   4 1170.48   19.20
  -2   2   4 1170.28   18.60
  -2   2   4 1196.48   19.80
  -2   2   4 1163.58   18.80
   1  -2  -4    1.00    0.30
   1  -2  -4    0.60    0.60
   1  -2  -4    0.80    0.60
  -1   2   4    0.70    0.60
  -1   2   4    0.10    0.50
   0  -2  -4   62.69    2.10
   0  -2  -4   59.89    1.70
   0  -2  -4   61.29    1.60
   0  -2  -4   64.19    2.10
   0   2   4   62.09    1.60
   0   2   4   63.89    1.80
   0   2   4   64.99    1.90
  -1  -2  -4  611.74   10.30
  -1  -2  -4  618.94   10.30
  -1  -2  -4  611.74   11.00
   1   2   4  634.94   11.90
   1   2   4  609.24   10.90
  -2  -2  -4  123.89    2.50
  -2  -2  -4  121.69    2.50
  -2  -2  -4  114.09    3.70
   2   2   4  120.69    4.00
   2   2   4  120.79    3.60
  -3  -2  -4   88.59    3.40
  -3  -2  -4   81.29    3.40
   3   2   4   89.69    3.80
  -4  -2  -4   48.10    2.90
  -4  -2  -4   49.40    2.90
   4   2   4   48.00    3.00
  -5  -2  -4    1.20    1.20
  -5  -2  -4    5.40    1.50
  -5  -2  -4    3.30    0.60
  -5  -2  -4    3.30    0.60
  -6  -2  -4   20.40    2.70
  -6  -2  -4   21.70    1.30
  -6  -2  -4   24.30    2.90
  -6  -2  -4   22.40    1.40
  -7  -2  -4   31.90    3.50
  -7  -2  -4   29.00    1.70
  -7  -2  -4   35.90    3.70
  -8  -2  -4   11.00    1.40
  -8  -2  -4    9.20    2.40
  -8  -2  -4   12.10    2.60
  -9  -2  -4   16.50    1.80
 -10   3   4    4.60    2.00
 -10   3   4    2.00    1.70
 -10   3   4   -0.40    1.50
  -9   3   4   -1.50    1.30
  -9   3   4    0.00    1.40
  -9   3   4    1.10    1.40
  -8   3   4  106.29    5.10
  -8   3   4  113.79    5.10
  -8   3   4  111.69    5.40
  -7   3   4  133.19    5.20
  -7   3   4  150.48    5.60
  -7   3   4  147.59    5.50
  -7   3   4  139.89    5.70
   6  -3  -4   13.50    1.90
  -6   3   4   10.50    1.80
  -6   3   4   18.30    2.20
  -6   3   4   12.60    1.80
  -6   3   4   13.20    1.70
   5  -3  -4  261.47    6.90
  -5   3   4  262.97    6.50
  -5   3   4  259.27    6.90
  -5   3   4  259.97    6.60
  -5   3   4  265.57    6.80
  -5   3   4  273.77    7.10
   4  -3  -4  292.17    7.10
  -4   3   4  284.87    6.80
  -4   3   4  302.87    6.90
  -4   3   4  294.97    7.20
  -4   3   4  291.77    6.40
  -4   3   4  300.17    6.40
   3  -3  -4   44.70    2.40
  -3   3   4   45.60    1.70
  -3   3   4   47.10    2.30
  -3   3   4   44.70    1.70
  -3   3   4   50.29    2.50
  -3   3   4   46.40    2.10
   2  -3  -4 1038.00   18.00
   2  -3  -4 1035.40   17.90
  -2   3   4 1015.00   17.20
  -2   3   4 1049.00   17.00
  -2   3   4 1051.19   17.80
   1  -3  -4  385.36    7.70
   1  -3  -4  394.86    7.70
  -1   3   4  380.26    7.10
  -1   3   4  372.06    6.80
  -1   3   4  396.26    7.50
   0  -3  -4  212.38    4.80
   0  -3  -4  219.48    4.10
   0  -3  -4  224.98    4.20
   0  -3  -4  221.78    4.80
   0   3   4  217.68    4.00
   0   3   4  214.58    4.40
  -1  -3  -4   25.30    1.50
  -1  -3  -4   25.10    1.20
  -1  -3  -4   27.20    1.40
  -1  -3  -4   25.40    1.20
   1   3   4   25.70    1.70
   1   3   4   25.20    1.50
  -2  -3  -4   -0.20    0.40
  -2  -3  -4    0.40    0.40
  -2  -3  -4   -0.40    0.60
  -2  -3  -4   -0.20    0.60
   2   3   4    0.30    0.70
   2   3   4   -0.40    0.60
  -3  -3  -4  160.28    4.90
   3   3   4  150.98    5.10
   3   3   4  152.68    4.80
  -4  -3  -4   33.40    2.40
   4   3   4   34.30    2.90
  -5  -3  -4   63.69    3.60
  -5  -3  -4   60.49    3.60
  -6  -3  -4    3.60    1.60
  -6  -3  -4    2.50    1.30
  -7  -3  -4   25.60    1.40
  -7  -3  -4   21.70    3.10
  -7  -3  -4   27.20    3.30
  -8  -3  -4   14.00    2.70
  -8  -3  -4   18.20    1.60
 -10   4   4    8.50    2.30
 -10   4   4   11.10    2.60
 -10   4   4   12.30    2.80
  -9   4   4    9.90    2.20
  -9   4   4    9.00    2.40
  -9   4   4   10.40    2.30
  -8   4   4   15.30    2.40
  -8   4   4   10.00    2.10
  -8   4   4   13.40    2.50
  -7   4   4   63.99    3.60
  -7   4   4   55.99    3.60
  -7   4   4   61.99    3.90
  -7   4   4   57.89    3.30
   6  -4  -4   15.10    2.10
  -6   4   4   10.90    1.90
  -6   4   4   16.40    2.20
  -6   4   4   11.60    1.80
  -6   4   4   13.00    1.70
   5  -4  -4   70.19    3.50
  -5   4   4   72.39    3.50
  -5   4   4   76.69    3.50
  -5   4   4   77.49    3.10
  -5   4   4   70.19    3.30
  -5   4   4   75.49    3.00
   4  -4  -4   20.30    2.10
  -4   4   4   23.70    2.20
  -4   4   4   17.80    1.70
  -4   4   4   20.00    1.90
  -4   4   4   19.10    1.40
  -4   4   4   18.80    1.40
   3  -4  -4    0.00    0.70
  -3   4   4   -0.10    0.70
  -3   4   4   -0.20    0.40
  -3   4   4    0.20    0.70
  -3   4   4   -0.30    0.40
  -3   4   4   -1.00    0.70
   2  -4  -4    1.20    0.80
   2  -4  -4    0.50    0.70
  -2   4   4    1.30    0.60
  -2   4   4    0.90    0.70
  -2   4   4   -0.20    0.60
   1  -4  -4  162.48    4.30
   1  -4  -4  157.68    4.30
  -1   4   4  155.18    3.80
  -1   4   4  160.98    4.00
  -1   4   4  153.28    3.70
   0  -4  -4   13.40    0.80
   0  -4  -4   14.40    1.30
   0  -4  -4   12.70    0.80
   0  -4  -4   13.00    1.20
   0   4   4   13.80    1.20
   0   4   4   14.60    0.80
  -1  -4  -4  207.88    4.50
  -1  -4  -4  205.88    4.50
  -1  -4  -4  209.58    4.70
  -1  -4  -4  206.78    4.70
   1   4   4  209.88    5.00
   1   4   4  212.68    5.50
  -2  -4  -4  122.69    3.90
  -2  -4  -4  124.69    2.90
  -2  -4  -4  129.29    4.00
  -2  -4  -4  126.89    2.90
   2   4   4  121.19    4.10
   2   4   4  129.39    4.10
  -3  -4  -4   82.19    3.50
   3   4   4   76.19    3.60
   3   4   4   80.79    3.60
  -4  -4  -4    8.60    1.70
   4   4   4   10.70    1.90
  -5  -4  -4    2.10    1.20
  -6  -4  -4    0.70    1.20
  -6  -4  -4    1.10    1.20
  -7  -4  -4   25.30    3.30
  -7  -4  -4   22.10    3.20
  -8  -4  -4    3.60    1.90
  -8  -4  -4    2.20    0.80
 -10   5   4    8.60    2.50
 -10   5   4    1.70    1.90
 -10   5   4    4.10    2.10
  -9   5   4   21.00    3.10
  -9   5   4   21.30    3.20
  -9   5   4   33.30    3.50
  -8   5   4    8.60    1.90
  -8   5   4   11.80    2.40
  -8   5   4    8.60    2.00
  -7   5   4  139.59    5.70
  -7   5   4  141.09    5.40
  -7   5   4  141.59    5.70
  -7   5   4  143.39    5.20
   6  -5  -4   35.00    3.10
  -6   5   4   39.40    3.20
  -6   5   4   46.10    3.10
  -6   5   4   38.60    3.10
  -6   5   4   33.30    2.40
   5  -5  -4   59.99    3.30
  -5   5   4   66.19    2.70
  -5   5   4   62.29    3.20
  -5   5   4   67.69    3.40
  -5   5   4   66.39    3.50
  -5   5   4   64.39    2.70
   4  -5  -4   39.00    2.60
  -4   5   4   47.60    2.60
  -4   5   4   48.00    2.60
  -4   5   4   42.50    2.70
  -4   5   4   45.20    1.90
  -4   5   4   44.70    1.90
   3  -5  -4   43.60    2.50
  -3   5   4   43.50    2.30
  -3   5   4   43.60    1.40
  -3   5   4   43.20    1.40
  -3   5   4   39.40    2.20
  -3   5   4   45.30    2.50
   2  -5  -4  104.09    3.70
   2  -5  -4   96.39    3.70
  -2   5   4  100.89    3.20
  -2   5   4  102.79    3.10
   1  -5  -4    5.70    1.10
   1  -5  -4    8.10    1.20
  -1   5   4    9.90    1.10
  -1   5   4    9.20    1.20
  -1   5   4    7.90    1.00
   0  -5  -4    8.00    0.70
   0  -5  -4    7.60    1.10
   0  -5  -4    8.00    0.70
   0  -5  -4    8.10    1.10
   0   5   4    8.20    1.20
   0   5   4    7.80    0.60
   0   5   4    9.50    1.20
  -1  -5  -4  155.58    3.80
  -1  -5  -4  151.18    3.90
  -1  -5  -4  148.19    3.80
  -1  -5  -4  145.09    3.80
   1   5   4  146.49    4.30
   1   5   4  142.89    4.30
  -2  -5  -4   40.10    1.70
  -2  -5  -4   41.00    1.70
  -2  -5  -4   42.30    2.30
  -2  -5  -4   42.30    2.20
   2   5   4   42.60    2.40
   2   5   4   36.90    2.40
  -3  -5  -4    2.70    0.50
  -3  -5  -4    2.30    0.50
  -3  -5  -4    1.10    0.90
   3   5   4    2.30    1.20
  -4  -5  -4   10.00    1.70
   4   5   4    9.60    1.80
  -5  -5  -4   14.40    2.30
   5   5   4   15.30    2.50
  -6  -5  -4   -0.60    1.10
  -7  -5  -4   17.60    2.90
  -7  -5  -4   10.00    2.30
 -10   6   4   17.40    3.20
 -10   6   4   16.30    3.20
  -9   6   4   27.90    3.20
  -9   6   4   26.80    3.60
  -9   6   4   18.10    2.90
  -8   6   4    6.30    2.00
  -8   6   4    6.10    2.00
  -8   6   4    7.90    1.80
  -7   6   4   20.60    2.60
  -7   6   4   14.80    2.40
  -7   6   4   16.30    2.10
  -7   6   4   18.50    2.50
   6  -6  -4  107.19    4.80
  -6   6   4  103.89    3.90
  -6   6   4   96.19    4.60
  -6   6   4  102.69    4.40
  -6   6   4   99.09    4.50
   5  -6  -4   45.90    3.10
  -5   6   4   45.10    2.30
  -5   6   4   51.59    2.40
  -5   6   4   47.90    2.90
  -5   6   4   48.50    3.10
  -5   6   4   46.70    3.10
   4  -6  -4  282.87    7.70
  -4   6   4  273.67    7.10
  -4   6   4  271.77    7.10
  -4   6   4  285.87    5.80
  -4   6   4  280.57    5.70
  -4   6   4  288.87    7.60
   3  -6  -4  122.19    4.50
  -3   6   4  125.89    4.30
  -3   6   4  128.09    4.10
  -3   6   4  122.29    4.00
   2  -6  -4   94.09    3.60
   2  -6  -4   96.59    3.80
  -2   6   4   90.29    3.20
  -2   6   4   94.49    3.30
  -2   6   4   92.19    3.40
   1  -6  -4  266.47    6.70
   1  -6  -4  265.37    6.60
  -1   6   4  274.97    5.70
  -1   6   4  277.47    6.40
   0  -6  -4   95.79    2.40
   0  -6  -4   93.09    3.30
   0  -6  -4   89.39    3.20
   0  -6  -4   92.79    2.40
   0   6   4   91.69    3.30
   0   6   4   95.79    3.10
  -1  -6  -4  187.48    4.60
  -1  -6  -4  178.78    4.60
  -1  -6  -4  183.98    4.70
  -1  -6  -4  182.58    4.50
   1   6   4  185.68    5.00
   1   6   4  186.98    5.30
  -2  -6  -4  120.89    3.90
  -2  -6  -4  109.49    3.20
  -2  -6  -4  116.69    3.20
  -2  -6  -4  106.99    3.80
   2   6   4  118.09    4.20
   2   6   4  112.89    4.30
  -3  -6  -4    5.90    0.80
  -3  -6  -4    5.70    0.80
  -3  -6  -4    6.10    1.40
   3   6   4    3.20    1.30
  -4  -6  -4   20.00    2.40
   4   6   4   24.30    2.80
  -5  -6  -4  121.69    5.40
   5   6   4  127.49    5.70
  -6  -6  -4    4.50    1.80
   6   6   4    4.90    2.10
  -7  -6  -4   80.09    5.00
  -7  -6  -4   70.09    4.90
 -10   7   4    3.90    2.40
  -9   7   4   20.10    3.40
  -8   7   4   22.10    3.10
  -7   7   4   38.60    3.50
  -7   7   4   37.80    3.70
   6  -7  -4   45.50    3.30
  -6   7   4   40.60    3.50
  -6   7   4   35.00    3.10
  -6   7   4   41.90    2.50
   5  -7  -4    4.60    1.50
  -5   7   4    3.80    1.40
  -5   7   4    3.90    1.00
  -5   7   4    4.10    1.50
   4  -7  -4    8.30    1.70
  -4   7   4   10.50    1.10
  -4   7   4    8.50    1.70
  -4   7   4    8.70    1.60
   3  -7  -4   28.50    2.60
  -3   7   4   30.30    2.40
  -3   7   4   27.90    2.10
   2  -7  -4   -0.60    0.80
  -2   7   4   -0.60    0.70
  -2   7   4    0.60    0.90
   1  -7  -4  255.77    6.70
  -1   7   4  261.77    5.70
  -1   7   4  240.78    5.40
  -1   7   4  248.08    6.30
   0  -7  -4   11.90    1.50
   0  -7  -4   11.90    1.00
   0   7   4   12.90    1.30
   0   7   4   11.10    1.60
  -1  -7  -4   12.10    1.50
  -1  -7  -4   13.40    1.40
   1   7   4   12.40    1.70
   1   7   4   13.90    1.50
  -2  -7  -4   44.30    2.50
  -2  -7  -4   48.30    2.20
  -2  -7  -4   44.90    2.10
   2   7   4   49.99    3.00
  -3  -7  -4    5.70    1.00
  -3  -7  -4    5.20    1.40
  -3  -7  -4    6.70    1.00
   3   7   4    7.20    1.80
  -4  -7  -4   66.49    2.20
  -4  -7  -4   68.69    3.80
  -4  -7  -4   65.49    2.20
   4   7   4   65.49    4.10
   5   7   4   17.80    2.90
   6   7   4   35.20    4.10
  -9   8   4    0.40    1.90
  -8   8   4   45.90    4.10
  -8   8   4   50.19    4.60
  -7   8   4    3.70    1.80
  -7   8   4    1.80    1.50
   6  -8  -4   -0.50    1.20
  -6   8   4    2.10    1.30
  -6   8   4    1.10    1.60
   5  -8  -4   34.60    3.30
  -5   8   4   40.40    3.30
  -5   8   4   34.20    3.10
   4  -8  -4    2.60    1.30
  -4   8   4    2.20    1.20
  -4   8   4    1.50    1.20
   3  -8  -4    7.80    1.70
  -3   8   4    6.30    1.50
  -3   8   4    3.70    1.20
   2  -8  -4  105.39    4.40
  -2   8   4  109.59    4.10
  -2   8   4  110.89    3.80
   1  -8  -4  552.54   12.00
  -1   8   4  562.34   10.00
  -1   8   4  568.34   11.90
   0  -8  -4   37.90    2.50
   0   8   4   36.20    2.60
  -1  -8  -4   29.20    2.10
   1   8   4   34.00    2.90
  -2  -8  -4  283.27    6.80
   2   8   4  300.17    8.30
  -3  -8  -4    0.10    0.80
   3   8   4    0.00    1.30
  -4  -8  -4    1.80    0.80
   4   8   4    4.00    1.80
  -5  -8  -4   13.20    1.20
   5   8   4   14.50    2.70
   6   8   4    4.80    2.30
  -9   9   4    3.90    2.30
  -8   9   4   24.90    3.60
  -8   9   4   28.90    3.40
  -7   9   4    3.50    1.70
  -7   9   4   11.80    2.60
   6  -9  -4   72.79    4.40
  -6   9   4   69.69    4.10
  -6   9   4   71.79    4.40
   5  -9  -4   48.60    3.50
  -5   9   4   43.70    3.70
  -5   9   4   46.20    3.70
   4  -9  -4   29.30    3.10
  -4   9   4   30.10    2.90
  -4   9   4   32.10    2.90
   3  -9  -4    8.60    1.90
  -3   9   4    6.80    1.40
  -3   9   4    7.70    1.70
   2  -9  -4    6.40    1.60
  -2   9   4    5.40    1.20
  -2   9   4    3.30    1.40
   1  -9  -4    0.70    1.10
  -1   9   4    0.10    1.10
  -1   9   4    0.60    0.70
   0  -9  -4    3.60    1.20
   0   9   4    5.00    1.50
  -1  -9  -4   24.60    2.30
   1   9   4   23.10    2.60
  -2  -9  -4  212.48    5.90
   2   9   4  221.98    7.30
  -3  -9  -4    3.60    1.10
   3   9   4    5.10    1.90
  -4  -9  -4   -0.10    0.80
   4   9   4   -0.90    1.50
  -5  -9  -4   15.50    1.40
  -8  10   4    2.60    1.90
  -8  10   4    4.30    2.40
  -7  10   4    0.00    1.90
  -7  10   4   -1.70    1.40
   6 -10  -4    0.70    1.60
  -6  10   4    2.60    1.60
  -6  10   4    5.50    2.00
   5 -10  -4   21.30    2.90
  -5  10   4   24.70    2.80
  -5  10   4   31.70    3.30
   4 -10  -4   20.40    2.70
  -4  10   4   19.50    2.30
  -4  10   4   23.30    2.80
   3 -10  -4    2.50    1.40
  -3  10   4    1.40    1.30
  -3  10   4    0.20    1.10
   2 -10  -4   79.39    4.30
  -2  10   4   83.69    3.30
  -2  10   4   86.69    4.20
   1 -10  -4   45.60    3.20
  -1  10   4   42.30    1.80
  -1  10   4   43.40    3.50
   0 -10  -4    3.90    1.30
   0  10   4    4.30    1.60
  -1 -10  -4   -0.60    0.90
  -2 -10  -4   22.40    2.20
  -3 -10  -4    2.50    1.10
  -4 -10  -4   22.10    2.00
  -7  11   4    7.50    2.10
  -6  11   4   17.30    2.70
   5 -11  -4    3.30    1.80
  -5  11   4    0.60    1.30
   4 -11  -4    0.60    1.50
  -4  11   4    0.70    1.20
   3 -11  -4   42.00    3.80
  -3  11   4   38.70    2.70
   2 -11  -4    9.90    2.20
  -2  11   4   13.60    1.60
   1 -11  -4   29.20    3.00
  -1  11   4   29.50    1.30
   0 -11  -4    1.50    1.40
  -1 -11  -4    1.20    1.30
  -2 -11  -4    3.20    1.40
  -3 -11  -4   36.70    2.60
  -6  12   4   17.40    2.70
   5 -12  -4   20.20    3.20
  -5  12   4   22.40    2.90
   4 -12  -4   39.30    4.10
  -4  12   4   45.40    3.60
   3 -12  -4   -0.60    1.40
  -3  12   4   -0.30    1.10
   2 -12  -4    5.90    1.90
  -2  12   4    2.30    1.10
   1 -12  -4   34.30    3.40
   0 -12  -4   20.20    2.70
  -1 -12  -4   21.40    2.70
   4 -13  -4    0.70    1.80
  -4  13   4    4.40    1.60
   3 -13  -4    9.80    2.40
  -3  13   4   12.10    1.80
   2 -13  -4   37.60    3.90
  -2  13   4   37.90    2.00
   0  15  -5    0.00    2.00
   0  15  -5    3.80    1.60
   0 -15   5    1.30    1.80
  -1  15  -5   -0.60    1.30
  -1  15  -5    1.10    2.10
   1 -15   5    1.10    1.70
  -2  15  -5   -0.50    1.40
  -2  15  -5   -0.80    1.70
   2 -15   5    0.20    1.80
  -3  15  -5   11.30    2.40
   2  14  -5    6.40    2.50
   2  14  -5    2.70    1.10
   2  14  -5    2.50    1.90
  -2 -14   5    4.20    2.00
   1  14  -5    0.00    1.70
   1  14  -5    0.60    1.10
   1  14  -5    1.90    1.90
  -1 -14   5    0.40    1.40
   0  14  -5    0.70    1.80
   0  14  -5   -0.20    1.10
   0  14  -5    0.00    1.60
   0 -14   5    0.50    1.50
  -1  14  -5   59.29    5.60
  -1  14  -5   54.49    3.60
  -1  14  -5   58.59    4.20
   1 -14   5   58.49    4.90
  -2  14  -5   22.70    3.70
  -2  14  -5   20.90    3.00
  -2  14  -5   23.60    2.90
   2 -14   5   22.70    3.30
  -3  14  -5    2.10    2.10
  -3  14  -5    3.80    1.70
  -3  14  -5    4.50    1.80
  -4  14  -5    1.90    1.70
  -4  14  -5   -1.90    1.70
  -5  14  -5    1.60    2.20
  -5  14  -5    4.30    2.10
   4  13  -5   25.70    3.90
  -4 -13   5   29.10    3.40
   3  13  -5    1.00    1.70
   3  13  -5    0.20    1.70
  -3 -13   5   -0.30    1.30
   2  13  -5    1.40    1.00
   2  13  -5    0.20    1.70
   2  13  -5    2.40    2.00
  -2 -13   5    1.70    1.50
   1  13  -5   35.10    4.20
   1  13  -5   29.40    3.40
   1  13  -5   30.90    2.70
  -1 -13   5   34.10    3.50
   0  13  -5   34.40    3.00
   0  13  -5   37.50    3.70
   0  13  -5   27.10    3.70
   0 -13   5   30.70    3.50
  -1  13  -5    5.90    1.80
  -1  13  -5    4.00    1.90
  -1  13  -5    0.90    1.30
   1 -13   5    3.60    1.50
  -2  13  -5   -0.60    1.20
  -2  13  -5   -1.60    1.30
  -2  13  -5    1.40    1.40
   2 -13   5   -1.60    1.20
  -3  13  -5    7.20    2.00
  -3  13  -5   12.70    2.50
  -3  13  -5    8.90    2.60
  -4  13  -5   19.90    3.10
  -4  13  -5   15.20    3.10
  -4  13  -5   16.30    2.60
  -5  13  -5    4.50    2.30
  -5  13  -5    9.20    2.70
  -5  13  -5    4.10    1.90
  -6  13  -5   -1.00    1.90
   5  12  -5    9.30    2.80
  -5 -12   5   11.40    2.20
   4  12  -5   16.10    2.90
   4  12  -5   19.20    3.30
  -4 -12   5   17.70    2.60
   3  12  -5    7.70    2.50
   3  12  -5    6.20    1.10
   3  12  -5   10.10    2.30
  -3 -12   5    8.90    2.00
   2  12  -5    3.70    1.80
   2  12  -5    3.30    1.20
   2  12  -5    7.00    2.30
  -2 -12   5    3.30    1.50
   1  12  -5    3.80    1.70
   1  12  -5    2.00    1.20
   1  12  -5    2.80    1.80
  -1 -12   5    3.30    1.60
   0  12  -5    1.20    1.40
   0  12  -5   -1.40    1.30
   0  12  -5    0.80    1.10
   0 -12   5    0.70    1.30
  -1  12  -5    1.40    1.20
  -1  12  -5    1.20    1.30
  -1  12  -5   -1.20    1.40
   1 -12   5   -0.10    1.30
  -2  12  -5   10.90    2.40
  -2  12  -5   13.10    2.30
  -2  12  -5   14.40    2.20
   2 -12   5   10.90    2.20
  -3  12  -5   44.20    3.70
  -3  12  -5   40.90    3.90
  -3  12  -5   44.10    4.50
   3 -12   5   39.40    3.70
  -4  12  -5   15.40    2.60
  -4  12  -5   16.30    3.10
  -4  12  -5    8.50    2.50
  -5  12  -5    0.30    1.40
  -5  12  -5    0.10    2.00
  -5  12  -5    3.40    2.20
  -6  12  -5   13.00    3.10
  -6  12  -5   17.80    3.30
  -7  12  -5    4.00    2.50
   6  11  -5    4.70    2.40
  -6 -11   5    5.70    1.80
   5  11  -5    3.70    2.20
   5  11  -5    4.20    2.00
  -5 -11   5    4.10    1.60
   4  11  -5    3.40    1.70
   4  11  -5    4.70    2.10
  -4 -11   5    5.20    1.70
   3  11  -5   35.50    3.70
   3  11  -5   31.20    1.90
   3  11  -5   33.60    3.80
  -3 -11   5   33.30    3.10
   2  11  -5   20.10    3.10
   2  11  -5   20.40    2.80
   2  11  -5   24.60    2.10
  -2 -11   5   20.80    2.60
   1  11  -5   27.10    2.40
   1  11  -5   30.50    3.20
   1  11  -5   32.00    3.60
  -1 -11   5   28.40    3.00
   0  11  -5   31.40    3.10
   0  11  -5   36.20    3.80
   0  11  -5   30.90    2.70
   0 -11   5   32.50    3.20
  -1  11  -5   35.90    3.30
  -1  11  -5   30.70    2.80
  -1  11  -5   40.50    4.00
   1 -11   5   37.20    3.40
  -2  11  -5   54.79    3.70
  -2  11  -5   54.79    4.10
  -2  11  -5   54.79    3.40
   2 -11   5   56.19    3.70
  -3  11  -5   56.49    4.30
  -3  11  -5   50.99    3.80
  -3  11  -5   57.19    3.60
   3 -11   5   61.79    4.00
  -4  11  -5    0.30    1.70
  -4  11  -5    0.50    1.70
  -4  11  -5   -0.60    1.10
  -5  11  -5    2.40    1.90
  -5  11  -5    2.30    1.50
  -5  11  -5   -1.50    1.60
  -6  11  -5   23.30    3.50
  -6  11  -5   17.30    3.40
  -7  11  -5    6.50    2.60
   7  10  -5   53.39    5.50
  -7 -10   5   62.49    3.90
   6  10  -5   14.00    3.10
  -6 -10   5   15.30    2.40
   5  10  -5   45.10    4.30
   5  10  -5   36.20    4.20
  -5 -10   5   44.70    3.20
   4  10  -5   56.89    4.10
   4  10  -5   51.39    1.90
   4  10  -5   51.59    1.90
   4  10  -5   54.49    4.80
  -4 -10   5   58.09    3.50
   3  10  -5   -0.60    1.20
   3  10  -5    0.40    1.30
   3  10  -5   -0.40    0.80
  -3 -10   5    0.30    1.10
   2  10  -5   58.39    3.80
   2  10  -5   56.29    2.80
   2  10  -5   57.19    4.10
  -2 -10   5   52.49    3.30
   1  10  -5    0.80    1.40
   1  10  -5    0.60    1.00
   1  10  -5    2.30    1.30
  -1 -10   5    2.90    1.30
   0  10  -5   19.70    2.50
   0  10  -5   22.60    3.00
   0  10  -5   26.60    2.50
   0 -10   5   28.20    2.80
  -1  10  -5  388.66   10.90
  -1  10  -5  404.06   10.30
  -1  10  -5  403.16    9.60
   1 -10   5  410.16   10.30
  -2  10  -5   11.20    2.10
  -2  10  -5   18.70    2.30
   2 -10   5   16.40    2.30
  -3  10  -5   -1.10    1.10
  -3  10  -5    1.20    1.20
  -3  10  -5   -1.20    1.40
  -3  10  -5   -1.80    1.30
   3 -10   5    1.50    1.30
  -4  10  -5    0.00    1.40
  -4  10  -5    1.40    1.40
  -4  10  -5   -0.90    1.40
  -4  10  -5    0.10    1.10
  -5  10  -5   69.39    4.50
  -5  10  -5   64.99    4.70
  -5  10  -5   60.19    4.00
  -5  10  -5   74.29    4.20
  -6  10  -5    7.30    2.30
  -6  10  -5    4.80    1.90
  -6  10  -5    3.50    2.00
  -7  10  -5    5.20    2.50
  -7  10  -5    2.90    1.80
  -7  10  -5    2.00    2.00
  -8  10  -5    1.30    2.00
  -8  10  -5    2.40    2.20
   7   9  -5   20.10    3.60
  -7  -9   5   17.40    2.50
   6   9  -5    9.50    2.50
   6   9  -5    6.10    2.20
  -6  -9   5    5.70    1.70
   5   9  -5   14.50    2.60
   5   9  -5   14.90    2.70
  -5  -9   5   12.80    2.10
   4   9  -5   32.50    1.70
   4   9  -5   33.20    3.70
   4   9  -5   34.00    1.70
   4   9  -5   30.60    3.40
  -4  -9   5   30.30    2.70
   3   9  -5  184.38    6.80
   3   9  -5  178.68    4.70
   3   9  -5  174.98    6.80
  -3  -9   5  179.08    6.00
   2   9  -5   97.19    4.90
   2   9  -5   90.39    3.50
   2   9  -5   88.89    4.50
  -2  -9   5   97.89    4.20
   1   9  -5    0.40    1.20
   1   9  -5    1.00    1.10
   1   9  -5    0.40    0.90
  -1  -9   5    0.40    1.00
   0   9  -5  154.28    6.10
   0   9  -5  164.48    5.20
   0   9  -5  156.58    5.70
   0  -9   5  161.38    5.50
   0  -9   5  158.98    4.10
  -1   9  -5   38.70    3.60
  -1   9  -5   42.50    3.00
  -1   9  -5   40.90    2.70
  -1   9  -5   35.00    2.90
   1  -9   5   39.60    2.80
   1  -9   5   37.50    2.00
  -2   9  -5   58.49    3.40
  -2   9  -5   53.39    3.20
  -2   9  -5   59.99    3.70
  -2   9  -5   53.29    3.50
   2  -9   5   59.59    3.50
   2  -9   5   62.39    2.70
  -3   9  -5  368.26    9.00
  -3   9  -5  337.77    9.20
  -3   9  -5  349.57   10.00
  -3   9  -5  354.46    9.80
   3  -9   5  366.46    8.50
   3  -9   5  341.97    9.20
  -4   9  -5   37.10    3.30
  -4   9  -5   36.10    3.60
  -4   9  -5   36.90    3.20
  -4   9  -5   39.90    3.60
  -5   9  -5    0.00    1.50
  -5   9  -5   -0.80    1.50
  -5   9  -5    2.40    1.50
  -5   9  -5    1.90    1.40
  -6   9  -5    7.80    2.40
  -6   9  -5   10.70    2.20
  -6   9  -5   12.90    2.50
  -7   9  -5   23.20    3.30
  -7   9  -5   26.00    3.20
  -7   9  -5   17.90    3.30
  -8   9  -5    0.50    1.60
  -8   9  -5    1.40    2.00
   8   8  -5   44.50    5.10
  -8  -8   5   57.69    3.70
   7   8  -5    3.30    1.90
   7   8  -5    0.00    1.60
  -7  -8   5    0.20    1.20
   6   8  -5  121.49    6.20
   6   8  -5  117.49    5.90
  -6  -8   5  119.59    4.90
   5   8  -5    2.90    1.60
   5   8  -5    3.10    1.60
  -5  -8   5    1.90    1.20
   4   8  -5  640.44   11.00
   4   8  -5  626.44   14.70
   4   8  -5  617.64   11.00
   4   8  -5  612.84   15.00
  -4  -8   5  631.34   13.30
   3   8  -5    0.50    0.80
   3   8  -5    0.20    1.00
   3   8  -5   -0.80    1.00
  -3  -8   5    0.20    0.90
   2   8  -5  210.58    6.80
   2   8  -5  214.48    5.50
   2   8  -5  211.98    7.10
  -2  -8   5  209.28    6.30
   1   8  -5   27.40    2.60
   1   8  -5   25.60    2.80
   1   8  -5   27.40    2.30
   1   8  -5   31.50    2.10
  -1  -8   5   25.20    2.40
   0   8  -5    6.70    1.40
   0   8  -5    6.70    1.60
   0   8  -5    9.70    1.70
   0   8  -5    9.30    1.50
   0  -8   5    5.70    1.40
  -1   8  -5    9.90    1.60
  -1   8  -5    6.40    1.40
  -1   8  -5    3.70    1.40
  -1   8  -5    9.80    1.80
   1  -8   5    7.80    1.60
   1  -8   5    6.20    1.10
  -2   8  -5   18.90    2.40
  -2   8  -5   16.80    2.00
  -2   8  -5   18.90    2.20
  -2   8  -5   16.90    2.40
   2  -8   5   16.50    2.10
   2  -8   5   17.40    1.70
  -3   8  -5  101.89    4.40
  -3   8  -5  111.89    4.50
  -3   8  -5  107.69    4.90
  -3   8  -5  114.99    5.20
   3  -8   5  110.69    4.10
   3  -8   5  109.69    4.50
  -4   8  -5   49.70    3.70
  -4   8  -5   48.50    3.20
  -4   8  -5   42.90    3.70
  -4   8  -5   48.80    3.10
  -5   8  -5    6.60    1.70
  -5   8  -5    5.40    2.00
  -5   8  -5    7.70    2.00
  -6   8  -5   34.20    3.90
  -6   8  -5   31.90    3.50
  -6   8  -5   32.40    3.30
  -7   8  -5    5.40    1.70
  -7   8  -5    3.30    1.90
  -7   8  -5    3.80    2.00
  -8   8  -5    1.30    1.60
  -8   8  -5   -0.40    1.60
  -9   8  -5    1.00    2.00
  -9   8  -5   -0.50    1.40
   8   7  -5    4.60    2.10
  -8  -7   5    0.60    1.40
   7   7  -5   -2.30    1.30
   7   7  -5   -1.80    1.10
  -7  -7   5    1.10    1.20
   6   7  -5   35.50    3.70
   6   7  -5   29.80    3.60
  -6  -7   5   34.60    2.90
   5   7  -5   23.70    2.90
   5   7  -5   25.80    1.40
   5   7  -5   22.30    3.00
   5   7  -5   28.90    1.50
  -5  -7   5   26.30    2.50
   4   7  -5    1.00    1.20
   4   7  -5    0.30    0.70
   4   7  -5   -0.40    0.70
   4   7  -5    1.30    1.20
  -4  -7   5   -0.70    0.80
   3   7  -5    9.20    1.30
   3   7  -5    8.80    1.30
   3   7  -5    9.70    1.80
   3   7  -5    5.40    1.50
  -3  -7   5    7.10    1.40
   2   7  -5  124.99    4.00
   2   7  -5  113.69    4.80
   2   7  -5  113.59    4.60
   2   7  -5  116.39    3.90
   2   7  -5  122.29    3.90
  -2  -7   5  117.79    4.30
  -2  -7   5  113.99    4.10
   1   7  -5   28.30    2.70
   1   7  -5   25.50    2.40
   1   7  -5   27.40    2.20
   1   7  -5   30.00    2.00
   1   7  -5   29.80    2.30
  -1  -7   5   30.20    2.50
   0   7  -5    3.00    1.00
   0   7  -5    2.90    1.10
   0   7  -5    1.10    0.90
   0   7  -5    1.60    1.00
   0  -7   5    2.20    1.00
  -1   7  -5    1.70    1.00
  -1   7  -5   -0.40    1.10
  -1   7  -5    1.00    1.00
  -1   7  -5   -0.30    0.90
   1  -7   5    1.80    1.00
   1  -7   5    1.90    0.80
  -2   7  -5   45.50    2.70
  -2   7  -5   45.60    2.60
  -2   7  -5   41.30    3.00
  -2   7  -5   48.00    3.20
   2  -7   5   42.90    2.40
   2  -7   5   44.20    2.70
  -3   7  -5   31.60    2.70
  -3   7  -5   32.60    2.90
  -3   7  -5   33.50    2.70
  -3   7  -5   33.40    3.10
   3  -7   5   37.50    2.60
   3  -7   5   34.80    2.30
  -4   7  -5    1.50    1.10
  -4   7  -5    2.70    1.20
  -4   7  -5    2.40    1.40
  -4   7  -5    1.30    1.40
   4  -7   5    3.10    1.20
   4  -7   5    1.00    1.00
  -5   7  -5  133.89    5.20
  -5   7  -5  123.89    5.40
  -5   7  -5  127.99    5.80
  -6   7  -5    0.80    1.30
  -6   7  -5    1.30    1.50
  -6   7  -5    1.70    1.60
  -7   7  -5    3.10    1.80
  -7   7  -5    1.10    1.40
  -7   7  -5   -1.80    1.40
  -8   7  -5   13.10    2.40
  -8   7  -5    8.70    2.50
  -9   7  -5    3.60    1.90
  -9   7  -5   -0.30    1.80
   9   6  -5    5.10    2.50
  -9  -6   5    8.80    2.00
   8   6  -5    7.70    2.40
  -8  -6   5    5.70    1.70
   7   6  -5    9.10    2.30
   7   6  -5    8.80    2.20
  -7  -6   5    8.80    1.80
   6   6  -5    0.70    0.50
   6   6  -5   -2.00    1.10
   6   6  -5   -0.30    1.20
   6   6  -5   -0.40    0.50
  -6  -6   5   -1.70    0.80
   5   6  -5   21.60    1.50
   5   6  -5   24.00    1.50
   5   6  -5   21.70    2.80
   5   6  -5   24.70    2.80
  -5  -6   5   19.80    2.20
   4   6  -5   12.30    1.40
   4   6  -5   18.40    2.40
   4   6  -5   15.60    2.20
   4   6  -5   16.40    1.50
  -4  -6   5   13.40    1.70
   3   6  -5   21.50    1.70
   3   6  -5   25.00    1.90
   3   6  -5   21.60    1.80
   3   6  -5   20.70    2.40
   3   6  -5   18.00    2.20
  -3  -6   5   19.80    1.90
  -3  -6   5   22.80    2.10
   2   6  -5   16.60    2.00
   2   6  -5   18.70    2.10
   2   6  -5   17.50    1.60
  -2  -6   5   20.40    2.00
  -2  -6   5   19.30    1.90
   1   6  -5   33.50    2.10
   1   6  -5   32.00    2.10
   1   6  -5   33.10    2.40
   1   6  -5   32.90    2.30
   1   6  -5   34.30    2.10
  -1  -6   5   35.60    2.20
   0   6  -5  276.17    6.60
   0   6  -5  275.47    6.50
   0   6  -5  276.37    7.20
   0   6  -5  277.67    7.30
   0  -6   5  271.47    6.80
  -1   6  -5  115.29    4.00
  -1   6  -5  125.49    4.60
  -1   6  -5  126.19    4.60
  -1   6  -5  129.49    4.20
   1  -6   5  123.59    3.90
   1  -6   5  131.19    4.30
  -2   6  -5   59.09    3.20
  -2   6  -5   62.79    3.40
  -2   6  -5   58.79    2.90
  -2   6  -5   62.79    3.00
   2  -6   5   54.29    2.70
   2  -6   5   69.39    3.10
  -3   6  -5    4.80    1.20
  -3   6  -5    7.50    1.70
  -3   6  -5    3.10    1.30
  -3   6  -5    5.60    1.20
   3  -6   5    7.10    1.40
   3  -6   5    4.60    1.20
  -4   6  -5  145.29    5.60
  -4   6  -5  140.09    4.90
  -4   6  -5  139.49    5.40
  -4   6  -5  140.69    4.70
   4  -6   5  145.59    4.80
   4  -6   5  138.49    5.10
  -5   6  -5   77.99    3.80
  -5   6  -5   87.39    4.50
  -5   6  -5   78.09    4.30
  -6   6  -5  104.79    5.10
  -6   6  -5  108.89    5.40
  -6   6  -5  108.19    4.70
  -7   6  -5   58.79    5.00
  -7   6  -5   58.29    3.60
  -7   6  -5   62.59    4.40
  -8   6  -5    0.70    1.60
  -8   6  -5   -0.70    1.20
  -8   6  -5   -0.40    1.60
  -9   6  -5   18.40    2.80
  -9   6  -5   13.20    3.00
   9   5  -5    7.70    2.50
  -9  -5   5    9.10    2.00
   8   5  -5   26.20    3.60
  -8  -5   5   21.00    2.60
   7   5  -5   15.20    2.70
   7   5  -5   15.30    2.70
  -7  -5   5   16.10    2.10
   6   5  -5  125.39    3.30
   6   5  -5  125.39    5.70
   6   5  -5  125.19    3.30
   6   5  -5  118.39    5.50
  -6  -5   5  126.19    4.60
   5   5  -5  129.79    3.60
   5   5  -5  123.89    5.30
   5   5  -5  124.09    3.60
   5   5  -5  121.19    5.20
  -5  -5   5  119.99    4.40
   4   5  -5    8.50    1.10
   4   5  -5    7.30    1.60
   4   5  -5   11.50    1.30
   4   5  -5    8.90    1.80
   4   5  -5   12.70    1.40
  -4  -5   5    8.80    1.30
  -4  -5   5    9.70    1.40
  -4  -5   5    9.00    1.40
   3   5  -5   76.29    2.80
   3   5  -5   72.89    3.50
   3   5  -5   67.79    2.70
   3   5  -5   68.09    3.40
   3   5  -5   71.09    2.80
  -3  -5   5   69.19    3.00
  -3  -5   5   66.99    2.90
  -3  -5   5   72.89    2.90
   2   5  -5   27.50    1.90
   2   5  -5   24.70    2.30
   2   5  -5   26.90    2.40
   2   5  -5   25.80    1.80
   2   5  -5   24.10    1.70
  -2  -5   5   26.00    2.00
  -2  -5   5   26.70    1.90
   1   5  -5    0.40    0.90
   1   5  -5    0.50    0.90
   1   5  -5    0.00    0.60
   1   5  -5    0.40    0.70
   1   5  -5    1.10    0.70
  -1  -5   5    1.10    0.80
   0   5  -5  885.31   16.70
   0   5  -5  894.41   15.80
   0   5  -5  881.21   15.30
   0   5  -5  885.51   16.60
   0   5  -5  879.41   16.00
   0  -5   5  892.01   16.10
  -1   5  -5  376.66    8.80
  -1   5  -5  386.96    8.70
  -1   5  -5  372.46    7.90
  -1   5  -5  376.06    8.10
   1  -5   5  371.96    8.20
   1  -5   5  372.56    8.20
  -2   5  -5  304.87    7.00
  -2   5  -5  308.47    7.80
  -2   5  -5  312.27    7.20
  -2   5  -5  314.47    7.90
   2  -5   5  315.77    7.30
   2  -5   5  305.07    7.40
  -3   5  -5   55.99    2.80
  -3   5  -5   65.89    3.40
  -3   5  -5   63.79    2.90
  -3   5  -5   59.99    3.30
   3  -5   5   58.19    2.90
   3  -5   5   62.89    3.10
  -4   5  -5   38.30    2.50
  -4   5  -5   46.40    3.20
  -4   5  -5   40.90    2.90
  -4   5  -5   41.20    2.50
   4  -5   5   43.80    2.50
   4  -5   5   41.30    2.80
  -5   5  -5  209.38    6.20
  -5   5  -5  221.08    7.30
  -5   5  -5  212.98    7.20
   5  -5   5  217.18    7.20
  -6   5  -5   27.40    3.10
  -6   5  -5   29.90    2.70
  -6   5  -5   31.00    3.30
  -7   5  -5    5.90    1.60
  -7   5  -5    3.30    1.70
  -7   5  -5    4.60    1.90
  -8   5  -5   19.20    3.10
  -8   5  -5   16.40    2.40
  -8   5  -5   17.50    3.10
  -9   5  -5    4.40    2.30
  -9   5  -5    3.70    1.70
 -10  -4   5    5.60    1.80
 -10  -4   5    1.00    1.80
   9   4  -5   34.30    4.20
  -9  -4   5   31.70    3.10
   8   4  -5   13.50    2.80
  -8  -4   5   17.60    2.30
   7   4  -5    9.40    1.10
   7   4  -5    8.30    1.90
   7   4  -5    8.10    1.00
   7   4  -5   10.50    2.30
  -7  -4   5   10.40    1.80
   6   4  -5   23.00    1.60
   6   4  -5   16.20    2.40
   6   4  -5   19.50    2.60
  -6  -4   5   18.20    2.00
   5   4  -5   70.59    2.60
   5   4  -5   68.69    3.70
   5   4  -5   78.09    4.00
  -5  -4   5   68.39    3.20
   4   4  -5  292.87    7.90
   4   4  -5  297.77    6.40
   4   4  -5  297.07    8.00
   4   4  -5  301.87    6.70
  -4  -4   5  292.67    7.20
  -4  -4   5  304.57    7.10
  -4  -4   5  297.47    6.80
   3   4  -5  184.58    5.60
   3   4  -5  192.38    5.80
  -3  -4   5  184.58    5.00
  -3  -4   5  196.38    5.20
  -3  -4   5  192.88    4.90
   2   4  -5   13.80    1.70
   2   4  -5   12.60    1.40
   2   4  -5   12.00    1.40
   2   4  -5   10.60    1.50
  -2  -4   5   11.20    1.40
  -2  -4   5   12.90    1.40
  -2  -4   5    9.80    1.30
   1   4  -5  114.39    3.80
   1   4  -5  107.69    3.80
   1   4  -5  110.69    3.60
  -1  -4   5  113.79    3.90
  -1  -4   5  116.69    3.70
   0   4  -5   59.09    2.50
   0   4  -5   59.39    2.90
   0   4  -5   55.79    2.60
   0   4  -5   56.09    2.50
   0  -4   5   59.69    2.60
   0  -4   5   60.49    2.80
  -1   4  -5    0.20    0.80
  -1   4  -5   -0.20    0.60
  -1   4  -5    1.90    1.00
  -1   4  -5    1.90    0.80
  -1   4  -5    0.90    0.80
   1  -4   5    0.10    0.70
  -2   4  -5   43.80    2.50
  -2   4  -5   43.00    2.30
  -2   4  -5   46.10    2.40
  -2   4  -5   42.80    2.50
  -2   4  -5   40.30    2.20
  -2   4  -5   41.10    2.20
   2  -4   5   46.00    2.40
   2  -4   5   40.40    2.20
  -3   4  -5   15.60    1.90
  -3   4  -5   16.70    1.70
  -3   4  -5   13.80    1.50
  -3   4  -5   17.80    2.00
  -3   4  -5   15.40    1.60
   3  -4   5   14.70    1.90
   3  -4   5   14.20    1.50
  -4   4  -5    6.50    1.30
  -4   4  -5    7.80    1.30
  -4   4  -5    7.00    1.60
  -4   4  -5    7.00    1.30
  -4   4  -5    9.00    1.70
   4  -4   5    7.70    1.50
   4  -4   5    7.00    1.20
  -5   4  -5    2.30    1.20
  -5   4  -5    2.10    1.00
  -5   4  -5    1.50    1.10
   5  -4   5    0.80    1.10
  -6   4  -5    1.20    1.00
  -6   4  -5    0.90    1.30
  -6   4  -5   -1.50    1.10
  -7   4  -5    1.10    1.50
  -7   4  -5    1.80    1.50
  -7   4  -5    2.70    1.30
  -8   4  -5    9.50    2.50
  -8   4  -5    6.90    1.70
  -8   4  -5    9.10    2.40
  -9   4  -5   32.40    3.30
  -9   4  -5   27.30    3.90
 -10  -3   5   39.80    4.50
 -10  -3   5   46.40    3.90
  -9  -3   5    6.00    1.70
   8   3  -5   24.20    3.30
  -8  -3   5   28.20    2.80
   7   3  -5   30.90    3.40
  -7  -3   5   31.90    2.80
   6   3  -5   96.79    4.70
   6   3  -5   96.89    4.60
   6   3  -5   95.69    3.20
  -6  -3   5   95.69    3.90
   5   3  -5   29.90    2.80
   5   3  -5   35.80    3.00
   5   3  -5   30.50    2.00
   5   3  -5   30.80    1.90
  -5  -3   5   30.50    2.20
  -5  -3   5   33.60    2.20
  -5  -3   5   32.20    2.10
   4   3  -5    7.80    1.40
   4   3  -5    4.70    1.20
   4   3  -5    2.00    0.70
   4   3  -5    2.20    0.70
  -4  -3   5    6.00    1.10
  -4  -3   5    5.70    1.20
  -4  -3   5    7.70    1.20
   3   3  -5  181.48    4.50
   3   3  -5  177.28    4.80
   3   3  -5  179.38    5.30
   3   3  -5  176.48    5.10
  -3  -3   5  178.18    4.90
  -3  -3   5  175.78    4.80
  -3  -3   5  178.88    4.60
   2   3  -5   77.59    2.80
   2   3  -5   75.49    3.00
   2   3  -5   74.19    2.90
  -2  -3   5   76.69    2.90
  -2  -3   5   72.79    2.70
  -2  -3   5   76.89    3.00
   1   3  -5    4.10    0.90
   1   3  -5    4.60    1.00
   1   3  -5    4.40    1.00
  -1  -3   5    6.00    1.20
  -1  -3   5    3.00    0.90
   0   3  -5    2.90    1.00
   0   3  -5    1.10    0.80
   0   3  -5    2.10    0.80
   0  -3   5    2.90    0.90
   0  -3   5    1.40    0.80
  -1   3  -5    5.90    1.00
  -1   3  -5    3.70    0.90
  -1   3  -5    5.10    1.20
  -1   3  -5    3.30    0.90
   1  -3   5    5.40    1.00
   1  -3   5    5.70    1.10
  -2   3  -5    1.90    0.90
  -2   3  -5    0.40    0.70
  -2   3  -5    1.10    0.70
  -2   3  -5    0.70    0.60
  -2   3  -5    1.40    0.90
   2  -3   5    2.30    1.00
   2  -3   5    0.80    0.70
  -3   3  -5    3.30    0.90
  -3   3  -5    2.20    0.80
  -3   3  -5    3.00    1.10
  -3   3  -5    3.10    1.10
  -3   3  -5    3.30    0.90
   3  -3   5    3.20    0.90
   3  -3   5    3.70    1.20
  -4   3  -5    0.70    0.80
  -4   3  -5    0.90    0.80
  -4   3  -5    2.40    0.90
  -4   3  -5    3.50    1.20
  -4   3  -5    1.80    1.10
   4  -3   5    1.20    1.00
  -5   3  -5    3.20    1.00
  -5   3  -5    4.70    1.40
  -5   3  -5    2.60    1.40
   5  -3   5    1.90    1.20
  -6   3  -5   29.40    3.10
  -6   3  -5   24.80    2.90
  -6   3  -5   28.10    2.40
  -7   3  -5    3.20    1.60
  -7   3  -5    1.20    1.40
  -7   3  -5    1.50    1.10
  -8   3  -5   73.69    4.90
  -8   3  -5   72.29    4.90
  -8   3  -5   80.09    3.90
  -9   3  -5    8.80    1.90
 -10  -2   5   10.50    2.20
 -10  -2   5    8.60    2.50
  -9  -2   5    3.00    1.70
  -9  -2   5    5.00    1.70
  -8  -2   5   26.40    2.80
   7   2  -5    5.50    1.70
  -7  -2   5    6.20    1.50
   6   2  -5   14.30    2.20
   6   2  -5   13.50    2.00
  -6  -2   5   14.00    1.80
   5   2  -5    0.30    0.70
   5   2  -5    0.20    0.70
   5   2  -5   -0.90    0.80
   5   2  -5    1.70    1.00
  -5  -2   5   -0.70    0.60
  -5  -2   5    0.90    0.80
  -5  -2   5    0.00    0.80
   4   2  -5   22.30    1.90
   4   2  -5   17.60    1.90
   4   2  -5   18.80    1.70
   4   2  -5   21.60    2.10
  -4  -2   5   18.80    1.80
  -4  -2   5   19.90    1.80
  -4  -2   5   16.10    1.60
   3   2  -5  120.89    3.80
   3   2  -5  116.79    3.60
   3   2  -5  117.29    4.00
   3   2  -5  114.49    3.50
  -3  -2   5  113.39    3.80
  -3  -2   5  117.29    3.60
  -3  -2   5  118.49    3.90
   2   2  -5   97.39    3.20
   2   2  -5   90.89    3.00
   2   2  -5   93.59    3.30
  -2  -2   5   86.49    2.90
  -2  -2   5   98.89    3.30
  -2  -2   5   96.29    3.30
   1   2  -5   89.29    3.00
   1   2  -5   93.69    3.00
   1   2  -5   88.39    2.70
  -1  -2   5   88.39    3.10
  -1  -2   5   89.49    3.00
  -1  -2   5   85.79    2.70
   0   2  -5   94.49    2.80
   0   2  -5   97.99    3.20
   0   2  -5   96.59    3.10
   0   2  -5  100.19    3.10
   0  -2   5   93.29    3.00
   0  -2   5  105.39    3.30
  -1   2  -5  616.14   11.80
  -1   2  -5  638.54   11.30
  -1   2  -5  613.64   11.20
  -1   2  -5  619.54   11.40
   1  -2   5  625.24   11.80
  -2   2  -5  293.17    6.30
  -2   2  -5  285.57    6.20
  -2   2  -5  284.87    6.50
  -2   2  -5  274.37    6.80
   2  -2   5  274.37    7.00
   2  -2   5  291.67    5.80
  -3   2  -5    3.40    0.80
  -3   2  -5    5.40    1.10
  -3   2  -5    3.50    1.00
  -3   2  -5    3.70    0.90
  -3   2  -5    5.70    1.00
   3  -2   5    4.40    1.20
  -4   2  -5   24.10    1.90
  -4   2  -5   21.90    2.30
  -4   2  -5   18.90    1.70
  -4   2  -5   21.80    2.30
   4  -2   5   23.00    2.50
  -5   2  -5  127.69    5.20
  -5   2  -5  134.29    4.10
  -5   2  -5  127.49    5.10
  -5   2  -5  128.99    4.10
   5  -2   5  123.79    5.40
  -6   2  -5  104.99    5.00
  -6   2  -5   98.99    3.70
  -6   2  -5   84.49    4.70
  -7   2  -5  111.99    5.70
  -7   2  -5  104.69    4.10
  -7   2  -5  103.39    5.40
  -8   2  -5   25.30    3.60
  -8   2  -5   26.90    2.50
  -8   2  -5   27.50    3.50
  -9   2  -5    1.60    1.30
  -9   2  -5   -2.00    1.50
 -10  -1   5   15.70    3.00
 -10  -1   5   14.80    2.40
  -9  -1   5   22.00    3.20
  -9  -1   5   17.70    2.50
  -8  -1   5    0.10    1.20
  -8  -1   5   -0.20    1.00
  -7  -1   5   58.99    3.30
   6   1  -5    3.10    1.30
  -6  -1   5    5.10    1.30
  -6  -1   5    3.60    1.20
   5   1  -5    1.00    0.80
   5   1  -5    2.30    1.00
   5   1  -5    1.60    1.00
   5   1  -5    1.80    0.90
  -5  -1   5    3.00    1.00
  -5  -1   5    2.50    1.00
  -5  -1   5    2.60    0.90
   4   1  -5  156.58    4.50
   4   1  -5  153.38    4.80
   4   1  -5  153.18    4.70
   4   1  -5  160.08    4.30
  -4  -1   5  152.68    4.60
  -4  -1   5  164.08    4.50
   3   1  -5  513.05   10.30
   3   1  -5  524.25   10.10
   3   1  -5  511.55   10.10
  -3  -1   5  509.45    9.70
  -3  -1   5  529.05   10.20
  -3  -1   5  511.25   10.20
   2   1  -5   84.19    2.50
   2   1  -5   80.69    2.80
   2   1  -5   78.99    2.90
  -2  -1   5   84.09    2.90
  -2  -1   5   79.49    2.80
  -2  -1   5   84.69    2.80
   1   1  -5   32.00    1.80
   1   1  -5   35.80    1.40
   1   1  -5   35.50    1.90
   1   1  -5   36.50    1.90
  -1  -1   5   33.20    1.70
  -1  -1   5   40.70    1.90
  -1  -1   5   36.90    1.90
   0   1  -5  670.23   12.20
   0   1  -5  676.83   12.00
   0   1  -5  670.53   11.90
   0   1  -5  680.33   11.50
   0  -1   5  673.93   12.10
  -1   1  -5   15.60    1.30
  -1   1  -5   13.40    1.40
  -1   1  -5   13.30    1.20
  -1   1  -5   14.90    1.30
   1  -1   5   15.70    1.50
   1  -1   5   15.80    1.10
  -2   1  -5   82.89    2.60
  -2   1  -5   82.69    3.20
  -2   1  -5   77.39    2.50
  -2   1  -5   80.39    2.90
   2  -1   5   84.19    3.30
   2  -1   5   74.99    3.30
  -3   1  -5  252.27    5.60
  -3   1  -5  262.77    6.50
  -3   1  -5  250.87    6.80
  -3   1  -5  267.87    5.60
   3  -1   5  265.97    7.20
  -4   1  -5   63.79    3.30
  -4   1  -5   62.19    2.40
  -4   1  -5   66.99    2.50
  -4   1  -5   62.79    3.40
  -4   1  -5   63.19    2.40
   4  -1   5   60.59    3.50
  -5   1  -5   58.69    3.40
  -5   1  -5   69.79    2.60
  -5   1  -5   66.99    2.70
  -5   1  -5   64.99    3.70
   5  -1   5   60.19    3.70
  -6   1  -5   45.40    3.90
  -6   1  -5   49.90    2.50
  -6   1  -5   51.99    3.50
  -7   1  -5    0.60    1.40
  -7   1  -5    0.10    1.30
  -7   1  -5   -0.50    0.80
  -8   1  -5    2.20    1.80
  -8   1  -5    2.40    1.10
  -8   1  -5    1.90    1.80
  -9   1  -5   12.80    2.80
  -9   1  -5   11.00    1.90
 -10   0   5   -0.30    1.50
 -10   0   5    0.80    1.50
  -9   0   5    2.10    1.50
  -9   0   5   -0.50    1.20
  -8   0   5   55.79    3.60
  -8   0   5   58.39    3.90
  -7   0   5    0.20    1.10
  -7   0   5    1.10    1.20
  -6   0   5   40.60    2.80
  -6   0   5   41.60    2.70
  -6   0   5   40.50    2.60
   5   0  -5   67.29    3.20
   5   0  -5   60.69    2.80
   5   0  -5   54.49    2.90
   5   0  -5   57.29    2.80
  -5   0   5   61.99    3.00
  -5   0   5   60.89    2.90
   4   0  -5  267.57    6.50
   4   0  -5  260.17    6.40
   4   0  -5  263.57    6.40
  -4   0   5  257.87    6.50
  -4   0   5  272.57    6.50
  -4   0   5  269.67    6.30
   3   0  -5  336.47    7.20
   3   0  -5  340.47    7.00
   3   0  -5  326.57    7.30
  -3   0   5  344.37    7.10
  -3   0   5  346.37    7.10
  -3   0   5  327.47    7.40
   2   0  -5  265.27    5.30
   2   0  -5  269.17    5.70
   2   0  -5  277.07    6.20
  -2   0   5  277.47    5.90
  -2   0   5  276.17    6.20
  -2   0   5  271.27    5.70
   1   0  -5  153.88    4.10
   1   0  -5  163.58    3.80
   1   0  -5  164.18    4.20
   1   0  -5  160.88    3.00
  -1   0   5  157.38    3.80
  -1   0   5  160.58    3.10
  -1   0   5  160.78    4.10
  -1   0   5  162.88    3.80
   0   0  -5   76.49    2.50
   0   0  -5   73.89    2.40
   0   0  -5   72.89    1.80
   0   0  -5   71.19    2.40
   0   0   5   73.29    2.40
   0   0   5   74.29    2.30
  -1   0  -5    2.00    0.70
  -1   0  -5    2.50    0.80
  -1   0  -5    0.50    0.60
  -1   0  -5    1.50    0.60
   1   0   5    1.50    0.70
  -2   0  -5    0.40    0.70
  -2   0  -5    0.90    0.50
  -2   0  -5    0.30    0.50
  -2   0  -5   -1.00    0.50
   2   0   5   -0.60    0.70
   2   0   5    0.00    0.70
  -3   0  -5   61.19    2.80
  -3   0  -5   61.59    2.10
  -3   0  -5   59.39    2.90
  -3   0  -5   62.29    2.10
   3   0   5   53.79    3.00
  -4   0  -5    5.30    0.80
  -4   0  -5    4.30    1.20
  -4   0  -5    4.80    1.30
  -4   0  -5    5.30    0.90
   4   0   5    6.00    1.40
  -5   0  -5    9.40    1.10
  -5   0  -5    8.10    1.80
  -5   0  -5    8.90    1.90
  -5   0  -5    9.70    1.20
   5   0   5    9.90    1.90
  -6   0  -5  196.68    7.00
  -6   0  -5  186.18    7.00
  -6   0  -5  191.98    4.90
  -7   0  -5    0.20    1.30
  -7   0  -5    0.10    1.20
  -7   0  -5   -0.60    0.80
  -8   0  -5   10.00    1.60
  -8   0  -5    5.30    2.10
  -8   0  -5    8.60    2.30
  -9   0  -5    6.90    2.40
  -9   0  -5    9.20    1.60
 -10   1   5    7.10    2.00
 -10   1   5    4.90    2.00
 -10   1   5    3.60    1.90
  -9   1   5   10.70    2.40
  -9   1   5    8.90    2.00
  -9   1   5    6.40    2.10
  -8   1   5   34.10    3.20
  -8   1   5   33.10    3.50
  -7   1   5   69.49    3.70
  -7   1   5   81.09    4.20
   6  -1  -5   33.60    2.70
  -6   1   5   36.20    2.80
  -6   1   5   33.30    2.40
  -6   1   5   26.40    2.60
   5  -1  -5    0.60    0.80
  -5   1   5    0.60    0.80
  -5   1   5   -0.70    0.80
  -5   1   5   -0.70    0.70
   4  -1  -5  700.23   13.20
   4  -1  -5  689.43   13.40
  -4   1   5  731.43   13.50
  -4   1   5  721.43   13.20
  -4   1   5  691.33   13.50
  -4   1   5  697.93   12.90
   3  -1  -5  265.47    5.80
   3  -1  -5  274.37    6.50
  -3   1   5  273.17    6.20
  -3   1   5  276.37    5.80
  -3   1   5  277.27    5.90
  -3   1   5  264.97    6.40
   2  -1  -5   99.39    3.40
   2  -1  -5   98.39    2.70
   2  -1  -5  112.59    3.50
  -2   1   5  106.59    3.40
  -2   1   5  102.49    2.70
  -2   1   5  106.69    2.40
  -2   1   5  101.39    3.10
   1  -1  -5   77.79    2.70
   1  -1  -5   71.69    2.10
   1  -1  -5   68.59    2.50
  -1   1   5   72.89    2.10
  -1   1   5   70.69    2.40
   0  -1  -5  235.38    5.20
   0  -1  -5  240.98    5.20
   0  -1  -5  231.88    5.00
   0   1   5  246.98    5.00
   0   1   5  240.48    4.90
  -1  -1  -5    1.70    0.60
  -1  -1  -5    2.70    0.70
  -1  -1  -5    3.10    0.60
  -1  -1  -5    3.00    0.70
   1   1   5    2.10    0.70
   1   1   5    2.20    0.90
  -2  -1  -5  313.27    5.90
  -2  -1  -5  311.47    5.90
  -2  -1  -5  312.77    6.80
  -2  -1  -5  304.47    7.10
   2   1   5  322.27    7.20
   2   1   5  308.27    7.70
  -3  -1  -5   58.49    1.90
  -3  -1  -5   56.39    2.70
  -3  -1  -5   58.19    2.90
  -3  -1  -5   58.39    1.90
   3   1   5   61.09    3.20
  -4  -1  -5   26.60    1.30
  -4  -1  -5   23.90    2.40
  -4  -1  -5   21.70    2.30
  -4  -1  -5   25.90    1.30
   4   1   5   26.60    2.70
  -5  -1  -5  219.88    4.80
  -5  -1  -5  210.28    4.60
  -5  -1  -5  215.88    7.00
  -5  -1  -5  217.48    7.10
  -6  -1  -5   51.29    3.60
  -6  -1  -5   48.90    3.50
  -6  -1  -5   48.70    2.10
  -7  -1  -5   -1.10    0.70
  -7  -1  -5    3.20    1.60
  -7  -1  -5   -1.10    1.10
  -8  -1  -5   73.79    5.00
  -8  -1  -5   82.39    3.20
 -10   2   5   33.10    3.90
 -10   2   5   36.80    3.80
 -10   2   5   41.10    4.20
  -9   2   5    3.00    1.60
  -9   2   5    0.60    1.30
  -9   2   5   -0.90    1.30
  -8   2   5   80.89    4.30
  -8   2   5   80.09    4.40
  -8   2   5   79.49    4.50
  -7   2   5    8.20    1.80
  -7   2   5    7.20    1.70
  -7   2   5    7.90    1.70
  -7   2   5    6.60    1.70
   6  -2  -5  149.79    5.20
  -6   2   5  156.88    5.40
  -6   2   5  146.49    5.20
  -6   2   5  155.68    5.10
   5  -2  -5    1.90    1.00
  -5   2   5   -0.50    0.80
  -5   2   5   -0.60    0.80
  -5   2   5    0.50    0.80
   4  -2  -5   56.39    2.80
  -4   2   5   50.69    2.70
  -4   2   5   51.89    2.50
  -4   2   5   50.39    2.60
  -4   2   5   54.59    2.30
   3  -2  -5  158.58    4.60
  -3   2   5  147.89    3.60
  -3   2   5  145.49    3.70
  -3   2   5  152.88    4.30
  -3   2   5  144.99    4.40
   2  -2  -5  789.52   14.10
   2  -2  -5  782.22   12.60
   2  -2  -5  769.72   14.00
  -2   2   5  775.32   13.90
  -2   2   5  753.72   12.60
  -2   2   5  763.92   13.20
  -2   2   5  767.02   12.60
   1  -2  -5    0.30    0.40
   1  -2  -5    0.40    0.70
   1  -2  -5    0.70    0.70
  -1   2   5    0.30    0.60
  -1   2   5   -0.30    0.60
  -1   2   5    0.30    0.40
   0  -2  -5   25.00    1.50
   0  -2  -5   23.40    1.20
   0  -2  -5   22.40    1.40
   0   2   5   22.00    1.20
  -1  -2  -5   10.70    1.10
  -1  -2  -5   10.00    1.00
  -1  -2  -5   10.70    1.00
  -1  -2  -5   10.10    1.00
   1   2   5   10.50    1.50
  -2  -2  -5   12.60    1.40
  -2  -2  -5   11.40    0.90
  -2  -2  -5    9.60    0.90
  -2  -2  -5   12.30    1.40
   2   2   5    9.30    1.50
  -3  -2  -5   18.50    2.00
  -3  -2  -5   16.00    1.80
  -3  -2  -5   16.10    1.00
  -3  -2  -5   15.70    0.90
   3   2   5   15.50    2.00
  -4  -2  -5  247.48    7.10
  -4  -2  -5  246.58    7.00
  -4  -2  -5  257.77    4.80
  -4  -2  -5  251.07    4.70
   4   2   5  230.38    7.40
  -5  -2  -5    5.80    0.80
  -5  -2  -5    3.80    0.70
  -5  -2  -5    4.40    1.40
  -5  -2  -5    5.70    0.80
  -5  -2  -5    1.30    1.20
  -6  -2  -5   10.90    1.10
  -6  -2  -5   12.70    1.20
  -6  -2  -5   10.20    2.10
  -6  -2  -5   13.20    2.20
  -7  -2  -5    0.00    1.30
  -7  -2  -5    0.30    0.70
  -7  -2  -5    0.80    1.40
  -8  -2  -5   -0.70    1.40
  -8  -2  -5   -2.10    0.70
 -10   3   5    7.30    2.10
 -10   3   5    7.00    2.40
 -10   3   5    8.90    2.30
  -9   3   5   10.00    2.30
  -9   3   5    9.30    2.20
  -9   3   5    8.40    2.10
  -8   3   5    4.40    1.50
  -8   3   5   -0.80    1.20
  -8   3   5    1.60    1.40
  -7   3   5  292.97    8.60
  -7   3   5  312.97    8.20
  -7   3   5  294.07    8.50
  -7   3   5  305.97    8.40
   6  -3  -5  137.09    5.00
  -6   3   5  123.09    5.00
  -6   3   5  122.09    4.50
  -6   3   5  125.79    4.70
  -6   3   5  129.49    4.90
   5  -3  -5   24.80    2.40
  -5   3   5   24.80    2.00
  -5   3   5   23.00    2.20
  -5   3   5   27.40    1.90
  -5   3   5   26.00    2.50
  -5   3   5   26.80    2.40
   4  -3  -5   12.70    1.70
  -4   3   5   14.50    1.80
  -4   3   5   12.60    1.20
  -4   3   5   14.10    1.30
  -4   3   5   15.50    1.70
  -4   3   5   13.90    1.50
   3  -3  -5    1.60    0.90
  -3   3   5    0.70    0.80
  -3   3   5    0.50    0.50
  -3   3   5    0.80    0.80
  -3   3   5    0.80    0.60
   2  -3  -5   43.00    2.30
   2  -3  -5   45.80    2.30
  -2   3   5   43.50    2.10
  -2   3   5   42.50    1.50
  -2   3   5   40.10    2.10
   1  -3  -5   89.79    3.10
   1  -3  -5   88.09    3.00
  -1   3   5   89.29    2.80
  -1   3   5   86.39    1.90
  -1   3   5   88.09    2.70
   0  -3  -5    6.20    0.70
   0  -3  -5    7.70    1.00
   0  -3  -5    6.50    0.70
   0  -3  -5    7.70    1.00
   0   3   5    5.80    0.70
  -1  -3  -5   10.20    1.00
  -1  -3  -5   12.90    1.20
  -1  -3  -5   14.30    1.20
  -1  -3  -5   12.60    1.20
   1   3   5   11.60    1.50
   1   3   5    9.60    1.10
  -2  -3  -5   57.19    1.90
  -2  -3  -5   61.99    2.70
  -2  -3  -5   57.59    2.60
  -2  -3  -5   55.89    1.80
   2   3   5   56.39    2.50
   2   3   5   56.39    3.00
  -3  -3  -5  102.09    3.90
  -3  -3  -5  107.99    2.50
  -3  -3  -5  103.99    2.50
   3   3   5  102.09    4.30
  -4  -3  -5    0.10    0.90
  -4  -3  -5   -0.10    0.90
   4   3   5    0.00    1.00
  -5  -3  -5  108.39    5.00
  -5  -3  -5  103.79    4.80
  -6  -3  -5    0.40    1.30
  -6  -3  -5    1.10    1.30
  -7  -3  -5    3.80    1.70
  -7  -3  -5    3.10    1.70
  -7  -3  -5    3.40    0.80
  -8  -3  -5    4.30    0.90
  -8  -3  -5    2.40    1.90
 -10   4   5    7.20    2.50
 -10   4   5    2.90    1.90
 -10   4   5    4.10    2.00
  -9   4   5    0.90    1.50
  -9   4   5   -1.60    1.50
  -9   4   5    0.90    1.50
  -8   4   5    3.30    1.70
  -8   4   5    4.60    1.90
  -8   4   5    4.60    1.60
  -7   4   5    5.80    1.60
  -7   4   5    3.30    1.50
  -7   4   5    2.60    1.50
  -7   4   5    4.90    1.40
   6  -4  -5  622.34   13.50
  -6   4   5  612.34   13.30
  -6   4   5  615.84   13.60
  -6   4   5  626.34   12.60
  -6   4   5  617.64   12.90
   5  -4  -5    5.00    1.40
  -5   4   5    3.00    1.00
  -5   4   5    3.30    1.20
  -5   4   5    4.00    1.00
  -5   4   5    3.90    1.40
  -5   4   5    6.50    1.40
   4  -4  -5    6.30    1.40
  -4   4   5    7.70    1.00
  -4   4   5   10.20    1.50
  -4   4   5    7.60    1.00
  -4   4   5    8.40    1.30
  -4   4   5    7.00    1.40
   3  -4  -5   12.40    1.60
  -3   4   5   10.10    1.20
  -3   4   5   11.50    1.50
  -3   4   5    9.90    1.50
   2  -4  -5   24.60    2.10
   2  -4  -5   22.60    2.00
  -2   4   5   21.90    1.80
  -2   4   5   24.30    1.30
   1  -4  -5  521.05   10.50
   1  -4  -5  544.75   10.50
  -1   4   5  540.85    9.90
  -1   4   5  535.65    9.40
  -1   4   5  543.25    9.50
   0  -4  -5   23.90    1.10
   0  -4  -5   26.00    1.60
   0  -4  -5   24.50    1.10
   0  -4  -5   27.00    1.70
   0   4   5   24.10    1.40
  -1  -4  -5    6.50    1.00
  -1  -4  -5    5.00    0.80
  -1  -4  -5    6.00    0.90
  -1  -4  -5    7.20    1.00
   1   4   5    6.00    1.00
   1   4   5    7.20    1.30
  -2  -4  -5   38.10    1.60
  -2  -4  -5   38.10    2.10
  -2  -4  -5   35.70    1.60
  -2  -4  -5   36.90    2.10
   2   4   5   41.30    2.50
   2   4   5   32.60    2.10
  -3  -4  -5    2.00    0.50
  -3  -4  -5    2.60    0.60
  -3  -4  -5    4.10    1.20
   3   4   5    2.60    1.10
   3   4   5    4.20    1.20
  -4  -4  -5   -0.60    0.90
  -5  -4  -5   12.00    2.10
  -5  -4  -5   19.40    2.50
  -6  -4  -5  185.28    7.10
  -6  -4  -5  181.88    7.20
  -7  -4  -5    1.50    1.60
  -7  -4  -5    1.80    1.60
 -10   5   5   15.30    3.00
 -10   5   5   24.40    3.70
  -9   5   5    9.20    2.10
  -9   5   5    7.00    2.20
  -9   5   5    6.00    2.10
  -8   5   5    1.30    1.60
  -8   5   5    1.40    1.70
  -8   5   5    4.20    1.60
  -7   5   5   67.39    3.40
  -7   5   5   67.49    3.90
  -7   5   5   65.59    4.10
  -7   5   5   60.19    3.90
   6  -5  -5    0.20    1.10
  -6   5   5   -0.20    1.20
  -6   5   5   -0.90    0.90
  -6   5   5   -0.90    1.20
  -6   5   5   -0.70    1.00
   5  -5  -5    4.80    1.40
  -5   5   5    5.00    1.50
  -5   5   5    6.00    1.10
  -5   5   5    5.40    1.10
  -5   5   5    6.60    1.40
  -5   5   5    4.20    1.30
   4  -5  -5    3.40    1.10
  -4   5   5    3.00    1.10
  -4   5   5    3.80    0.70
  -4   5   5    3.70    1.30
  -4   5   5    4.10    1.20
  -4   5   5    3.10    0.70
   3  -5  -5   30.60    2.50
  -3   5   5   26.40    1.80
  -3   5   5   33.00    2.60
  -3   5   5   27.70    2.20
   2  -5  -5  134.49    4.50
   2  -5  -5  147.29    4.60
  -2   5   5  136.99    4.00
  -2   5   5  139.09    3.60
  -2   5   5  138.49    4.30
   1  -5  -5   34.30    2.10
   1  -5  -5   35.90    2.10
  -1   5   5   35.50    1.70
  -1   5   5   35.30    1.70
   0  -5  -5   98.79    3.40
   0  -5  -5   97.29    2.20
   0  -5  -5  104.49    3.40
   0   5   5  102.69    3.60
   0   5   5   95.19    3.00
  -1  -5  -5   11.70    1.20
  -1  -5  -5   10.10    1.20
  -1  -5  -5   11.80    1.30
  -1  -5  -5   11.40    1.20
   1   5   5   11.20    1.60
   1   5   5   12.10    1.40
  -2  -5  -5   14.50    1.60
  -2  -5  -5   15.20    1.20
  -2  -5  -5   15.60    1.30
  -2  -5  -5   14.10    1.60
   2   5   5   15.60    1.80
   2   5   5   14.70    1.90
  -3  -5  -5    0.50    0.60
  -3  -5  -5    1.60    1.00
  -3  -5  -5    1.30    0.60
   3   5   5    0.90    1.10
   3   5   5   -0.50    0.90
  -4  -5  -5  355.66    9.30
   4   5   5  366.16    9.60
  -5  -5  -5   59.49    3.80
  -6  -5  -5   14.80    2.60
  -6  -5  -5   11.60    2.30
  -7  -5  -5    1.30    1.60
  -7  -5  -5    0.50    1.50
 -10   6   5    6.80    2.50
  -9   6   5   34.20    4.00
  -8   6   5    2.50    1.80
  -8   6   5    2.40    1.70
  -7   6   5    0.80    1.50
  -7   6   5   -0.20    1.20
  -7   6   5    0.30    1.40
   6  -6  -5    0.40    1.20
  -6   6   5   -1.10    0.80
  -6   6   5   -1.10    1.10
  -6   6   5    0.10    1.20
  -6   6   5    0.50    1.20
   5  -6  -5  111.49    4.80
  -5   6   5  111.99    4.80
  -5   6   5  117.19    3.50
  -5   6   5  116.29    4.40
  -5   6   5  111.49    4.50
   4  -6  -5  159.18    5.60
  -4   6   5  161.98    3.40
  -4   6   5  159.98    5.10
  -4   6   5  162.48    4.90
   3  -6  -5    0.70    0.90
  -3   6   5   -0.10    0.80
  -3   6   5    0.40    0.80
   2  -6  -5    0.40    0.90
  -2   6   5    1.10    0.80
  -2   6   5    0.50    0.70
   1  -6  -5  278.97    7.00
  -1   6   5  277.67    5.70
  -1   6   5  274.57    6.20
   0  -6  -5  197.08    5.40
   0  -6  -5  200.28    5.30
   0   6   5  218.78    5.60
   0   6   5  201.98    5.20
  -1  -6  -5    0.60    0.70
  -1  -6  -5    1.10    0.70
  -1  -6  -5   -0.20    0.70
   1   6   5   -0.70    0.80
   1   6   5   -0.30    0.80
  -2  -6  -5   24.00    2.00
  -2  -6  -5   24.90    1.60
  -2  -6  -5   27.60    1.60
   2   6   5   24.10    2.30
   2   6   5   22.80    2.30
  -3  -6  -5   11.00    1.10
  -3  -6  -5   13.70    1.80
  -3  -6  -5   11.50    1.10
   3   6   5   13.50    2.00
  -4  -6  -5   20.00    2.40
   4   6   5   23.90    2.80
   5   6   5   20.80    2.90
  -6  -6  -5   12.10    2.40
  -9   7   5   19.10    3.30
  -8   7   5   -1.00    1.60
  -8   7   5   -0.20    1.40
  -7   7   5   17.40    2.60
  -7   7   5   24.00    3.00
   6  -7  -5   34.80    3.40
  -6   7   5   39.00    3.40
  -6   7   5   25.50    2.90
   5  -7  -5   85.09    4.30
  -5   7   5   86.49    4.00
  -5   7   5   87.89    4.10
   4  -7  -5   12.90    2.10
  -4   7   5   10.30    1.70
  -4   7   5   10.80    1.70
   3  -7  -5   10.00    1.80
  -3   7   5    6.70    1.30
  -3   7   5   11.70    1.50
   2  -7  -5   38.10    2.70
  -2   7   5   42.40    2.30
  -2   7   5   41.00    2.30
   1  -7  -5   10.60    1.60
  -1   7   5   10.30    1.40
  -1   7   5   10.20    1.20
  -1   7   5   11.00    1.50
   0  -7  -5  481.35   10.30
   0   7   5  478.65   10.10
   0   7   5  489.05   10.00
  -1  -7  -5  121.39    4.00
   1   7   5  118.59    4.30
   1   7   5  119.09    4.10
  -2  -7  -5   20.70    1.80
   2   7   5   18.20    2.10
   2   7   5   20.80    2.30
  -3  -7  -5   21.10    1.70
   3   7   5   23.60    2.70
  -4  -7  -5    1.40    0.70
   4   7   5    4.00    1.70
   5   7   5    1.00    1.70
  -9   8   5    1.20    2.00
  -8   8   5    4.20    2.00
  -8   8   5    6.70    2.20
  -7   8   5    0.60    1.60
  -7   8   5    0.00    1.40
   6  -8  -5    7.80    2.10
  -6   8   5    9.00    2.00
  -6   8   5    8.40    2.10
   5  -8  -5    5.40    1.70
  -5   8   5    6.10    1.70
  -5   8   5    2.60    1.50
   4  -8  -5   13.50    2.20
  -4   8   5   12.30    1.80
  -4   8   5   11.70    1.80
   3  -8  -5   94.09    4.40
  -3   8   5  100.59    3.90
  -3   8   5   98.79    3.90
   2  -8  -5   18.10    2.20
  -2   8   5   16.30    1.80
  -2   8   5   22.20    2.10
   1  -8  -5  447.06   10.30
  -1   8   5  447.56    8.10
  -1   8   5  450.35    9.90
   0  -8  -5    2.20    1.10
   0   8   5    1.20    1.10
  -1  -8  -5    0.20    0.90
   1   8   5    0.20    1.00
  -2  -8  -5   11.80    1.60
   2   8   5   16.00    2.20
  -3  -8  -5   14.20    1.50
  -4  -8  -5    2.50    0.80
  -8   9   5    7.90    2.40
  -8   9   5    9.20    2.60
  -7   9   5   21.40    2.90
  -7   9   5   34.10    3.70
   6  -9  -5    5.70    1.90
  -6   9   5    9.80    2.30
  -6   9   5   10.90    2.20
   5  -9  -5  154.48    6.40
  -5   9   5  154.68    5.80
  -5   9   5  152.88    5.80
   4  -9  -5   15.90    2.50
  -4   9   5   13.20    2.00
  -4   9   5   16.90    2.20
   3  -9  -5   64.79    3.80
  -3   9   5   68.69    3.30
  -3   9   5   66.59    3.50
   2  -9  -5    0.50    1.20
  -2   9   5   -0.90    0.80
   1  -9  -5   40.10    2.90
  -1   9   5   45.20    1.80
   0  -9  -5    5.80    1.50
  -1  -9  -5   12.70    1.80
  -2  -9  -5  116.99    4.20
  -3  -9  -5   18.40    1.90
  -4  -9  -5   17.90    1.70
  -8  10   5    7.90    2.30
  -7  10   5   21.20    3.10
   6 -10  -5   11.30    2.50
  -6  10   5   13.50    2.50
   5 -10  -5   34.40    3.70
  -5  10   5   39.70    3.40
   4 -10  -5   21.00    2.80
  -4  10   5   17.30    2.20
   3 -10  -5   43.50    3.80
  -3  10   5   39.10    2.60
   2 -10  -5   15.80    2.30
  -2  10   5   20.90    1.90
   1 -10  -5   40.90    3.40
   0 -10  -5  108.49    4.60
  -1 -10  -5   10.80    1.90
  -2 -10  -5    0.60    1.00
  -3 -10  -5   39.00    2.50
  -7  11   5    0.80    1.60
  -6  11   5    9.20    2.10
   5 -11  -5    0.90    1.60
  -5  11   5   -1.10    1.20
   4 -11  -5    5.60    1.90
  -4  11   5    2.90    1.40
   3 -11  -5    0.30    1.40
  -3  11   5    0.30    1.10
   2 -11  -5   34.80    3.50
  -2  11   5   28.60    1.90
   1 -11  -5   92.99    4.70
   0 -11  -5    8.80    1.90
  -1 -11  -5    9.00    1.80
  -2 -11  -5   25.50    2.60
   5 -12  -5    5.10    2.30
  -5  12   5    6.30    1.80
   4 -12  -5   -1.50    1.30
  -4  12   5   -0.20    1.20
   3 -12  -5    0.30    1.50
  -3  12   5    2.10    1.30
   2 -12  -5   12.50    2.40
  -2  12   5    9.70    1.20
   1 -12  -5   46.20    4.10
   0 -12  -5   17.70    2.50
   0  15  -6   13.70    3.20
   0  15  -6   11.00    2.10
   0 -15   6   14.20    2.80
  -1  15  -6   13.40    2.40
  -1  15  -6   14.00    3.20
   1 -15   6   10.30    2.70
  -2  15  -6    4.90    2.40
  -2  15  -6    6.30    2.00
   2  14  -6    1.80    1.20
   2  14  -6    2.00    2.10
  -2 -14   6   -0.40    1.50
   1  14  -6    4.80    2.40
   1  14  -6    7.10    1.70
   1  14  -6    7.50    2.30
  -1 -14   6    7.70    2.30
   0  14  -6    3.00    2.10
   0  14  -6    0.10    1.60
   0  14  -6    3.10    1.50
   0 -14   6    1.40    1.60
  -1  14  -6    2.00    1.70
  -1  14  -6   -1.10    1.70
  -1  14  -6    0.60    1.40
   1 -14   6    0.80    1.60
  -2  14  -6    4.00    2.10
  -2  14  -6    3.50    1.60
  -2  14  -6    5.10    2.00
   2 -14   6    5.40    2.10
  -3  14  -6   44.20    4.40
  -3  14  -6   49.70    5.20
  -3  14  -6   48.60    4.30
  -4  14  -6   21.30    3.20
  -4  14  -6   22.70    3.90
   4  13  -6   16.60    3.40
  -4 -13   6   13.20    2.40
   3  13  -6   10.80    1.50
   3  13  -6    2.90    2.20
  -3 -13   6   12.00    2.50
   2  13  -6   13.30    3.10
   2  13  -6   10.00    2.50
   2  13  -6   10.20    1.70
  -2 -13   6   12.40    2.40
   1  13  -6   11.70    1.90
   1  13  -6   11.10    2.70
   1  13  -6   17.70    2.90
  -1 -13   6   18.50    2.80
   0  13  -6   24.50    2.70
   0  13  -6   28.90    3.90
   0  13  -6   23.90    3.10
   0 -13   6   23.50    3.20
  -1  13  -6    0.70    1.80
  -1  13  -6    0.90    1.30
  -1  13  -6    2.60    1.70
   1 -13   6    3.30    1.70
  -2  13  -6   26.20    3.30
  -2  13  -6   19.00    2.60
  -2  13  -6   21.50    3.50
   2 -13   6   29.10    3.50
  -3  13  -6   27.50    3.20
  -3  13  -6   23.30    3.60
  -3  13  -6   20.60    3.10
  -4  13  -6    3.70    1.80
  -4  13  -6    8.90    2.60
  -5  13  -6   -0.80    1.40
  -5  13  -6    1.40    1.90
  -6  13  -6    1.50    2.30
   5  12  -6    2.00    2.00
  -5 -12   6    4.00    1.80
   4  12  -6    0.60    0.60
   4  12  -6   -0.30    1.70
   4  12  -6   -1.30    1.50
  -4 -12   6    0.40    1.40
   3  12  -6   20.90    3.30
   3  12  -6   28.10    3.50
   3  12  -6   19.30    1.90
  -3 -12   6   28.00    3.20
   2  12  -6   78.69    5.20
   2  12  -6   84.69    3.60
   2  12  -6   91.79    5.10
  -2 -12   6   75.69    4.60
   1  12  -6   88.19    5.40
   1  12  -6   78.09    4.70
   1  12  -6   81.09    3.80
  -1 -12   6   80.09    4.50
   0  12  -6    3.40    1.80
   0  12  -6    2.10    1.50
   0  12  -6    3.30    1.40
   0 -12   6    3.90    1.60
  -1  12  -6   -0.90    1.20
  -1  12  -6    3.10    1.40
  -1  12  -6    3.30    1.80
   1 -12   6    2.70    1.60
  -2  12  -6    6.60    2.20
  -2  12  -6    8.80    1.90
  -2  12  -6    9.70    2.20
   2 -12   6    7.10    2.00
  -3  12  -6    8.80    2.30
  -3  12  -6   12.10    2.60
  -3  12  -6   11.40    2.20
  -4  12  -6    0.80    1.60
  -4  12  -6   -0.70    1.70
  -4  12  -6   -0.90    1.70
  -5  12  -6   28.80    3.90
  -5  12  -6   36.10    3.70
  -5  12  -6   30.90    4.20
  -6  12  -6    1.00    2.00
  -7  12  -6   22.30    4.00
   6  11  -6    0.20    1.90
  -6 -11   6   -0.80    1.20
   5  11  -6    0.70    1.70
  -5 -11   6    0.50    1.30
   4  11  -6   19.10    3.00
   4  11  -6   16.50    1.50
   4  11  -6   14.60    2.90
  -4 -11   6   18.70    2.60
   3  11  -6   26.50    3.50
   3  11  -6   26.90    2.20
   3  11  -6   30.20    3.50
  -3 -11   6   26.60    2.90
   2  11  -6  183.88    7.10
   2  11  -6  173.38    7.40
   2  11  -6  175.38    5.40
  -2 -11   6  177.18    6.50
   1  11  -6   16.00    2.10
   1  11  -6   16.80    2.50
   1  11  -6   12.70    2.50
  -1 -11   6   17.10    2.50
   0  11  -6   16.80    2.20
   0  11  -6   16.70    2.50
   0  11  -6   12.40    2.50
   0 -11   6   19.00    2.60
  -1  11  -6    6.10    2.00
  -1  11  -6    4.20    1.60
  -1  11  -6    5.10    1.60
   1 -11   6    5.50    1.70
  -2  11  -6   -1.40    1.30
  -2  11  -6    1.30    1.20
  -2  11  -6    1.60    1.40
   2 -11   6    0.10    1.30
  -3  11  -6    0.20    1.40
  -3  11  -6    1.20    1.30
  -3  11  -6    0.90    1.60
  -4  11  -6    5.50    2.10
  -4  11  -6    5.80    2.20
  -4  11  -6    7.20    1.90
  -5  11  -6    0.70    1.90
  -5  11  -6    1.50    1.80
  -6  11  -6   -0.10    1.80
  -6  11  -6   -1.10    1.80
  -7  11  -6    2.80    2.30
   7  10  -6    1.60    1.80
  -7 -10   6    2.00    1.50
   6  10  -6   16.10    3.20
  -6 -10   6   13.20    2.30
   5  10  -6   19.60    3.10
   5  10  -6   23.90    3.50
  -5 -10   6   13.90    2.30
   4  10  -6  110.59    5.60
   4  10  -6   90.09    5.30
   4  10  -6   99.89    3.30
  -4 -10   6   98.79    4.70
   3  10  -6    0.50    0.90
   3  10  -6    0.90    1.50
   3  10  -6    1.70    1.50
  -3 -10   6    1.60    1.30
   2  10  -6   25.10    3.00
   2  10  -6   28.80    2.40
   2  10  -6   23.30    3.20
  -2 -10   6   25.40    2.70
   1  10  -6    9.80    2.00
   1  10  -6   10.80    1.70
   1  10  -6   20.50    2.90
  -1 -10   6   12.70    2.10
   0  10  -6   25.60    2.90
   0  10  -6   29.50    2.70
   0  10  -6   35.20    3.60
   0 -10   6   30.30    3.00
  -1  10  -6    7.70    1.90
  -1  10  -6    4.70    1.60
  -1  10  -6    4.60    1.70
   1 -10   6    6.90    1.20
   1 -10   6    3.60    1.50
  -2  10  -6  117.79    5.50
  -2  10  -6  113.69    4.80
  -2  10  -6  120.19    5.70
   2 -10   6  123.69    5.30
   2 -10   6  127.69    4.20
  -3  10  -6    5.20    2.00
  -3  10  -6    5.50    1.80
  -3  10  -6    3.30    1.80
  -3  10  -6    5.60    1.70
   3 -10   6    3.20    1.20
   3 -10   6    3.00    1.50
  -4  10  -6   14.20    2.70
  -4  10  -6    9.60    2.40
  -4  10  -6   10.90    2.10
  -4  10  -6   10.40    2.10
  -5  10  -6    1.00    1.80
  -5  10  -6    0.90    1.50
  -5  10  -6    1.90    1.80
  -6  10  -6    5.60    2.20
  -6  10  -6    1.20    1.50
  -6  10  -6    2.90    2.00
  -7  10  -6    1.40    2.00
  -7  10  -6    8.20    2.20
  -8  10  -6   24.50    4.00
   7   9  -6   48.90    5.00
  -7  -9   6   35.60    3.40
   6   9  -6    3.50    1.90
   6   9  -6    3.70    1.90
  -6  -9   6    4.70    1.70
   5   9  -6    1.00    0.70
   5   9  -6    1.40    1.60
   5   9  -6    0.60    1.40
  -5  -9   6    1.00    1.30
   4   9  -6   68.29    4.40
   4   9  -6   73.99    4.60
   4   9  -6   65.79    2.80
  -4  -9   6   66.99    3.70
   3   9  -6   32.00    3.50
   3   9  -6   29.60    3.20
   3   9  -6   35.80    2.20
  -3  -9   6   36.00    3.10
   2   9  -6   81.39    3.50
   2   9  -6   81.49    4.50
   2   9  -6   83.89    4.30
  -2  -9   6   87.19    4.10
   1   9  -6   23.20    2.90
   1   9  -6   17.50    2.00
   1   9  -6   21.40    2.50
  -1  -9   6   16.70    2.20
   0   9  -6   57.49    3.80
   0   9  -6   60.19    3.20
   0   9  -6   62.99    3.70
   0  -9   6   56.79    3.40
  -1   9  -6    1.50    1.30
  -1   9  -6   -0.10    0.90
  -1   9  -6    1.20    1.20
  -1   9  -6    0.10    1.10
   1  -9   6    0.50    0.80
   1  -9   6    1.90    1.30
  -2   9  -6   21.30    2.70
  -2   9  -6   28.60    3.10
  -2   9  -6   24.70    2.60
  -2   9  -6   29.40    2.90
   2  -9   6   25.00    2.30
   2  -9   6   26.90    2.80
  -3   9  -6   -0.20    1.30
  -3   9  -6    2.30    1.30
  -3   9  -6    0.80    1.20
  -3   9  -6    1.40    1.60
   3  -9   6    1.10    1.00
   3  -9   6    3.70    1.40
  -4   9  -6   21.30    2.60
  -4   9  -6   29.20    3.30
  -4   9  -6   20.50    2.90
  -4   9  -6   27.10    3.00
   4  -9   6   23.10    2.60
  -5   9  -6   33.90    3.40
  -5   9  -6   26.50    3.40
  -5   9  -6   24.80    3.10
  -6   9  -6    5.60    2.00
  -6   9  -6    4.10    1.90
  -6   9  -6    7.90    2.20
  -7   9  -6   11.70    2.40
  -7   9  -6   10.00    2.70
  -7   9  -6    8.10    2.40
  -8   9  -6   14.50    2.80
  -8   9  -6   16.90    3.40
   8   8  -6   53.89    5.30
  -8  -8   6   50.49    3.70
   7   8  -6   29.40    3.90
  -7  -8   6   30.40    3.10
   6   8  -6   19.80    3.10
   6   8  -6   22.70    3.30
  -6  -8   6   26.60    2.80
   5   8  -6   56.59    3.90
   5   8  -6   56.89    4.20
   5   8  -6   62.29    2.50
  -5  -8   6   60.99    3.50
   4   8  -6   44.60    2.40
   4   8  -6   51.29    3.70
   4   8  -6   44.70    3.90
  -4  -8   6   42.60    2.90
   3   8  -6    2.70    1.00
   3   8  -6    5.40    1.70
   3   8  -6    3.10    1.40
  -3  -8   6    2.90    1.20
   2   8  -6   92.29    4.50
   2   8  -6   84.79    3.50
   2   8  -6   81.99    4.20
  -2  -8   6   80.09    3.80
   1   8  -6   68.09    3.10
   1   8  -6   63.79    3.70
   1   8  -6   64.09    3.20
   1   8  -6   61.19    3.50
  -1  -8   6   62.79    3.30
   0   8  -6   38.30    2.80
   0   8  -6   40.80    2.60
   0   8  -6   40.40    2.70
   0  -8   6   35.70    2.60
  -1   8  -6    1.20    1.10
  -1   8  -6   -0.60    0.90
  -1   8  -6    2.10    1.30
  -1   8  -6   -0.80    0.80
   1  -8   6   -0.30    0.70
   1  -8   6    0.90    1.10
  -2   8  -6   17.70    2.60
  -2   8  -6   19.00    2.30
  -2   8  -6   20.50    2.60
  -2   8  -6   18.60    2.20
   2  -8   6   17.70    2.20
   2  -8   6   18.50    1.90
  -3   8  -6   -0.40    1.00
  -3   8  -6    1.20    1.50
  -3   8  -6    0.90    1.10
  -3   8  -6    0.50    1.40
   3  -8   6    0.40    1.10
   3  -8   6   -1.10    0.80
  -4   8  -6  253.77    7.80
  -4   8  -6  262.97    7.50
  -4   8  -6  271.57    8.60
  -4   8  -6  265.87    8.50
   4  -8   6  271.97    7.80
  -5   8  -6   20.40    2.60
  -5   8  -6   17.80    2.70
  -5   8  -6   31.10    3.60
  -6   8  -6    5.10    2.10
  -6   8  -6    6.30    1.80
  -6   8  -6    4.90    1.90
  -7   8  -6   19.30    3.10
  -7   8  -6   18.80    2.80
  -7   8  -6   17.10    3.10
  -8   8  -6   20.60    3.60
  -8   8  -6   16.30    2.80
   8   7  -6   14.70    3.10
  -8  -7   6   10.90    2.10
   7   7  -6   16.00    3.00
   7   7  -6   15.10    2.80
  -7  -7   6   20.70    2.50
   6   7  -6   -1.20    1.20
   6   7  -6    0.30    0.70
   6   7  -6    0.70    1.40
  -6  -7   6    0.90    1.20
   5   7  -6   14.30    2.30
   5   7  -6   12.40    2.40
   5   7  -6   15.80    1.60
  -5  -7   6   15.70    2.10
   4   7  -6    0.00    1.20
   4   7  -6   -0.60    1.00
   4   7  -6    0.10    0.80
  -4  -7   6   -0.40    0.90
   3   7  -6   13.50    2.10
   3   7  -6   11.00    2.00
   3   7  -6   10.60    1.50
  -3  -7   6    9.40    1.60
   2   7  -6  154.08    5.60
   2   7  -6  156.38    5.70
   2   7  -6  157.28    4.80
   2   7  -6  157.68    4.90
  -2  -7   6  163.28    5.20
   1   7  -6  132.29    4.30
   1   7  -6  129.29    4.90
   1   7  -6  132.69    4.40
   1   7  -6  132.39    5.10
  -1  -7   6  135.79    4.80
   0   7  -6   37.30    2.50
   0   7  -6   34.40    3.00
   0   7  -6   30.80    2.80
   0   7  -6   34.10    2.30
   0  -7   6   34.30    2.40
  -1   7  -6   26.50    2.30
  -1   7  -6   23.20    2.50
  -1   7  -6   21.80    2.20
  -1   7  -6   25.70    2.60
   1  -7   6   23.80    2.10
   1  -7   6   18.70    2.10
  -2   7  -6  346.97    8.30
  -2   7  -6  348.87    9.40
  -2   7  -6  360.26    8.60
  -2   7  -6  338.57    9.10
   2  -7   6  355.96    8.70
   2  -7   6  344.47    8.40
  -3   7  -6   20.00    2.60
  -3   7  -6   22.70    2.40
  -3   7  -6   26.80    2.50
  -3   7  -6   27.80    2.90
   3  -7   6   26.00    2.50
   3  -7   6   22.70    2.40
  -4   7  -6    9.40    1.70
  -4   7  -6   10.80    2.20
  -4   7  -6    9.60    1.70
  -4   7  -6    8.80    1.90
   4  -7   6    6.20    1.60
  -5   7  -6   99.29    5.10
  -5   7  -6  117.99    4.90
  -5   7  -6  116.79    5.60
   5  -7   6  118.59    5.30
  -6   7  -6   -0.50    1.40
  -6   7  -6    2.50    1.70
  -6   7  -6   -0.50    1.10
  -7   7  -6    1.00    1.60
  -7   7  -6   -2.20    1.50
  -7   7  -6   -1.80    1.30
  -8   7  -6   10.90    2.80
  -8   7  -6   13.50    2.40
  -9   7  -6   13.50    3.10
  -9   7  -6   10.10    2.40
   9   6  -6   31.60    4.30
  -9  -6   6   42.90    3.80
   8   6  -6   77.99    5.30
  -8  -6   6   89.89    4.50
   7   6  -6  155.68    7.00
   7   6  -6  163.88    3.60
   7   6  -6  156.98    6.90
   7   6  -6  154.28    3.60
  -7  -6   6  154.48    5.80
   6   6  -6   37.70    2.00
   6   6  -6   38.90    3.80
   6   6  -6   45.20    4.10
  -6  -6   6   40.50    2.80
   5   6  -6   13.90    2.40
   5   6  -6   16.20    2.40
   5   6  -6   13.70    1.50
  -5  -6   6   14.40    2.00
   4   6  -6   81.69    4.20
   4   6  -6   89.39    3.30
   4   6  -6   90.89    4.40
  -4  -6   6   88.59    3.80
   3   6  -6   45.90    3.00
   3   6  -6   47.10    3.00
   3   6  -6   44.70    2.40
  -3  -6   6   46.90    2.70
  -3  -6   6   44.80    2.70
   2   6  -6  196.98    5.40
   2   6  -6  198.98    6.10
   2   6  -6  193.48    5.30
   2   6  -6  201.38    5.50
   2   6  -6  215.98    5.70
   2   6  -6  183.28    6.10
  -2  -6   6  182.68    5.60
   1   6  -6   88.39    3.90
   1   6  -6   89.69    3.50
   1   6  -6   90.79    3.50
   1   6  -6   90.59    3.90
   1   6  -6   85.59    3.40
  -1  -6   6   84.29    3.60
   0   6  -6  124.79    4.20
   0   6  -6  122.19    4.60
   0   6  -6  116.29    4.50
   0   6  -6  121.49    4.20
   0   6  -6  120.79    4.10
   0  -6   6  127.09    4.40
  -1   6  -6   46.00    2.70
  -1   6  -6   38.70    2.80
  -1   6  -6   40.90    2.80
  -1   6  -6   44.50    2.50
   1  -6   6   46.50    2.50
   1  -6   6   45.60    2.60
  -2   6  -6    5.60    1.30
  -2   6  -6    2.50    1.10
  -2   6  -6    5.90    1.50
  -2   6  -6    4.50    1.50
   2  -6   6    4.70    1.20
   2  -6   6    3.90    1.20
  -3   6  -6  360.26    9.50
  -3   6  -6  374.26    8.50
  -3   6  -6  378.26    8.80
  -3   6  -6  370.06    9.60
   3  -6   6  353.06    9.10
   3  -6   6  376.66    8.70
  -4   6  -6   75.19    4.20
  -4   6  -6   79.39    3.70
  -4   6  -6   82.89    3.70
  -4   6  -6   87.69    4.40
   4  -6   6   82.49    4.10
  -5   6  -6   61.79    3.40
  -5   6  -6   62.39    4.20
  -5   6  -6   62.59    4.00
   5  -6   6   70.09    4.00
  -6   6  -6   29.80    2.90
  -6   6  -6   37.10    3.70
  -6   6  -6   32.40    3.60
  -7   6  -6   17.20    2.40
  -7   6  -6   10.00    2.40
  -7   6  -6   12.30    2.50
  -8   6  -6    4.50    2.20
  -8   6  -6   -0.10    1.40
  -9   6  -6    7.70    2.70
  -9   6  -6    9.90    2.30
   9   5  -6   10.10    2.60
  -9  -5   6   13.20    2.40
   8   5  -6   13.50    2.70
  -8  -5   6   12.70    2.10
   7   5  -6   34.80    3.70
   7   5  -6   38.80    3.90
   7   5  -6   39.70    2.00
  -7  -5   6   33.10    3.00
   6   5  -6    2.20    1.40
   6   5  -6    2.60    0.90
   6   5  -6    1.90    1.40
  -6  -5   6    2.90    1.30
   5   5  -6  121.09    5.20
   5   5  -6  129.49    4.00
   5   5  -6  120.89    5.30
  -5  -5   6  121.69    4.60
   4   5  -6   14.00    2.00
   4   5  -6   16.10    2.20
   4   5  -6   14.90    1.60
   4   5  -6   17.90    1.80
  -4  -5   6   14.50    1.90
  -4  -5   6   17.10    1.90
   3   5  -6   15.40    1.60
   3   5  -6   11.70    1.80
   3   5  -6   13.90    1.80
   3   5  -6   14.00    1.60
  -3  -5   6   16.10    1.80
  -3  -5   6   14.10    1.70
   2   5  -6    9.30    1.40
   2   5  -6   10.70    1.70
   2   5  -6   11.90    1.70
  -2  -5   6   10.40    1.50
   1   5  -6   88.39    3.60
   1   5  -6   86.69    3.70
   1   5  -6   84.79    3.30
   1   5  -6   85.29    3.20
  -1  -5   6   90.69    3.50
   0   5  -6   32.30    2.10
   0   5  -6   33.40    2.30
   0   5  -6   39.40    2.60
   0   5  -6   33.40    2.10
   0  -5   6   29.00    2.10
  -1   5  -6  324.47    7.90
  -1   5  -6  313.27    7.40
  -1   5  -6  313.67    8.00
  -1   5  -6  324.17    7.40
  -1   5  -6  313.97    7.50
   1  -5   6  331.07    7.70
  -2   5  -6 1089.79   18.70
  -2   5  -6 1084.29   20.40
  -2   5  -6 1121.99   19.40
  -2   5  -6 1075.49   20.40
   2  -5   6 1091.59   19.40
   2  -5   6 1092.89   20.30
  -3   5  -6    2.50    1.00
  -3   5  -6    1.30    1.10
  -3   5  -6    2.40    1.20
  -3   5  -6    2.50    1.00
   3  -5   6    1.30    1.00
   3  -5   6    1.60    0.80
  -4   5  -6    8.00    1.80
  -4   5  -6    9.60    1.80
  -4   5  -6    8.40    1.50
   4  -5   6    7.60    1.60
  -5   5  -6    4.70    1.30
  -5   5  -6    4.40    1.60
  -5   5  -6    1.90    1.40
   5  -5   6    2.70    1.20
  -6   5  -6    1.00    1.20
  -6   5  -6    1.80    1.50
  -6   5  -6    3.70    1.60
  -7   5  -6   75.39    4.00
  -7   5  -6   78.09    4.80
  -7   5  -6   86.99    5.10
  -8   5  -6    0.50    1.50
  -8   5  -6    0.70    1.30
  -9   5  -6    2.60    1.60
  -9   5  -6    2.70    2.00
 -10  -4   6    2.90    1.70
 -10  -4   6    1.60    1.90
   9   4  -6    6.40    2.30
  -9  -4   6    5.30    1.70
   8   4  -6    7.00    1.10
   8   4  -6    7.90    2.30
  -8  -4   6    5.40    1.70
   7   4  -6    1.00    1.30
   7   4  -6    4.50    1.70
  -7  -4   6    1.30    1.20
   6   4  -6   14.80    2.40
   6   4  -6   16.60    2.40
  -6  -4   6   15.20    2.10
   5   4  -6    0.70    1.10
   5   4  -6   -0.20    0.90
  -5  -4   6    1.10    1.00
   4   4  -6  120.49    4.70
   4   4  -6  111.69    4.50
  -4  -4   6  115.89    4.00
  -4  -4   6  127.69    4.30
  -4  -4   6  119.09    4.30
   3   4  -6    5.90    1.20
   3   4  -6    6.10    1.20
   3   4  -6    5.90    1.30
   3   4  -6    6.30    1.40
  -3  -4   6    6.00    1.20
  -3  -4   6    6.60    1.20
   2   4  -6  494.15   10.80
   2   4  -6  500.35   10.20
   2   4  -6  517.35   10.70
  -2  -4   6  505.95    9.80
  -2  -4   6  498.75   10.30
   1   4  -6  168.68    4.80
   1   4  -6  162.48    4.70
   1   4  -6  169.08    5.10
  -1  -4   6  171.28    4.90
   0   4  -6   43.40    2.60
   0   4  -6   48.20    2.50
   0   4  -6   45.70    2.30
   0  -4   6   44.40    2.40
  -1   4  -6  253.67    6.30
  -1   4  -6  244.48    6.30
  -1   4  -6  247.38    6.60
  -1   4  -6  249.18    6.00
   1  -4   6  249.58    6.10
  -2   4  -6    2.20    1.10
  -2   4  -6    2.40    0.90
  -2   4  -6    0.90    0.80
  -2   4  -6    2.70    0.90
  -2   4  -6    1.10    0.80
  -2   4  -6    1.20    0.90
   2  -4   6    2.10    0.80
   2  -4   6    3.10    1.10
  -3   4  -6   36.70    2.70
  -3   4  -6   41.50    2.80
  -3   4  -6   37.30    2.20
  -3   4  -6   37.10    2.30
  -3   4  -6   37.80    2.20
   3  -4   6   35.80    2.60
   3  -4   6   41.20    2.30
  -4   4  -6    1.30    1.10
  -4   4  -6    1.50    1.10
  -4   4  -6    0.20    0.80
   4  -4   6   -0.80    0.80
  -5   4  -6   83.99    3.60
  -5   4  -6   79.19    4.30
  -5   4  -6   80.39    4.20
   5  -4   6   84.09    4.50
  -6   4  -6    9.00    2.10
  -6   4  -6    9.80    2.20
  -6   4  -6   11.80    1.80
  -7   4  -6   -2.10    1.20
  -7   4  -6    0.70    1.50
  -7   4  -6    0.80    1.10
  -8   4  -6   -0.10    1.70
  -8   4  -6    4.30    1.50
  -9   4  -6    0.00    1.30
  -9   4  -6   -1.30    1.50
 -10  -3   6   18.40    2.70
 -10  -3   6   17.20    3.10
  -9  -3   6    5.60    1.80
   8   3  -6    5.30    1.90
  -8  -3   6    5.50    1.60
   7   3  -6  110.69    5.50
   7   3  -6  119.59    5.60
  -7  -3   6  130.79    5.00
   6   3  -6    0.80    1.20
   6   3  -6    2.20    1.20
  -6  -3   6    0.30    0.90
   5   3  -6   12.00    1.90
   5   3  -6    8.20    1.30
   5   3  -6   13.30    1.50
   5   3  -6   19.00    2.30
  -5  -3   6    9.00    1.60
  -5  -3   6   17.90    2.00
   4   3  -6    8.90    1.60
   4   3  -6    9.20    1.60
   4   3  -6    9.00    1.30
   4   3  -6    8.80    1.30
  -4  -3   6    8.10    1.40
  -4  -3   6    8.80    1.50
   3   3  -6  162.58    5.10
   3   3  -6  171.78    5.00
   3   3  -6  170.88    4.90
  -3  -3   6  178.98    4.90
  -3  -3   6  170.58    5.00
   2   3  -6   58.79    2.80
   2   3  -6   56.19    2.60
   2   3  -6   53.69    2.50
  -2  -3   6   58.19    2.50
  -2  -3   6   57.89    2.70
   1   3  -6   39.50    2.10
   1   3  -6   33.20    2.10
   1   3  -6   35.90    2.10
  -1  -3   6   39.80    2.20
  -1  -3   6   34.50    2.20
   0   3  -6   -0.40    0.80
   0   3  -6   -0.70    0.70
   0   3  -6    1.30    0.80
   0  -3   6   -0.20    0.80
   0  -3   6    0.80    0.70
  -1   3  -6  251.87    6.00
  -1   3  -6  248.78    6.40
  -1   3  -6  244.28    5.90
  -1   3  -6  254.07    6.00
   1  -3   6  246.68    5.80
  -2   3  -6   39.90    2.50
  -2   3  -6   41.90    2.20
  -2   3  -6   41.40    2.40
  -2   3  -6   41.90    2.20
   2  -3   6   40.00    2.60
   2  -3   6   41.30    2.10
  -3   3  -6    1.50    0.90
  -3   3  -6    1.50    0.80
  -3   3  -6    0.30    0.90
  -3   3  -6    2.10    0.80
  -3   3  -6    1.10    1.00
  -3   3  -6    2.00    0.80
   3  -3   6    1.70    1.00
  -4   3  -6   38.60    2.90
  -4   3  -6   37.00    3.10
  -4   3  -6   33.20    2.10
  -4   3  -6   38.50    2.30
   4  -3   6   34.00    3.10
  -5   3  -6   28.90    2.90
  -5   3  -6   30.30    3.00
  -5   3  -6   24.20    2.10
   5  -3   6   28.00    3.00
  -6   3  -6   53.49    3.70
  -6   3  -6   48.80    2.80
  -6   3  -6   47.60    4.10
  -7   3  -6    2.60    1.90
  -7   3  -6    5.20    2.00
  -8   3  -6   35.10    3.00
  -8   3  -6   30.30    3.80
  -9   3  -6   10.60    2.10
  -9   3  -6   20.20    3.50
 -10  -2   6   12.90    2.80
 -10  -2   6    8.50    2.10
  -9  -2   6   56.29    3.70
  -9  -2   6   50.99    4.70
   8   2  -6   28.70    3.50
  -8  -2   6   32.00    3.10
   7   2  -6   67.39    4.10
  -7  -2   6   62.69    3.50
   6   2  -6    0.60    1.00
   6   2  -6    0.40    1.00
  -6  -2   6   -0.80    0.80
   5   2  -6    0.90    1.00
   5   2  -6    4.40    1.10
   5   2  -6    2.80    1.00
   5   2  -6    4.00    1.20
  -5  -2   6    2.00    1.00
  -5  -2   6    3.40    1.10
   4   2  -6   17.40    1.80
   4   2  -6   15.50    1.80
   4   2  -6   12.00    1.60
  -4  -2   6   14.60    1.80
  -4  -2   6   15.10    1.70
   3   2  -6  178.08    5.30
   3   2  -6  196.58    5.30
   3   2  -6  186.98    5.10
  -3  -2   6  198.48    5.40
  -3  -2   6  191.68    5.10
   2   2  -6   26.20    1.70
   2   2  -6   26.60    1.80
   2   2  -6   26.70    1.80
  -2  -2   6   26.00    2.10
  -2  -2   6   28.20    1.80
  -2  -2   6   30.20    2.00
   1   2  -6   58.09    2.50
   1   2  -6   54.49    2.20
   1   2  -6   54.69    2.50
  -1  -2   6   55.39    2.50
  -1  -2   6   57.89    2.60
   0   2  -6  190.28    5.10
   0   2  -6  190.08    4.50
   0   2  -6  192.28    5.00
   0   2  -6  180.68    4.80
   0  -2   6  205.38    5.10
   0  -2   6  196.58    4.90
  -1   2  -6  170.08    4.50
  -1   2  -6  176.48    5.00
  -1   2  -6  179.98    4.70
  -1   2  -6  180.98    4.70
   1  -2   6  179.18    5.00
   1  -2   6  173.78    4.30
  -2   2  -6  163.58    4.40
  -2   2  -6  152.58    4.50
  -2   2  -6  158.18    4.30
  -2   2  -6  152.38    4.80
   2  -2   6  161.08    4.00
   2  -2   6  153.08    5.10
  -3   2  -6    6.80    1.10
  -3   2  -6    4.10    0.90
  -3   2  -6    4.80    1.20
  -3   2  -6    3.90    1.20
   3  -2   6    3.70    1.30
  -4   2  -6  132.49    4.00
  -4   2  -6  131.89    4.10
  -4   2  -6  128.69    5.10
  -4   2  -6  134.99    4.90
  -4   2  -6  135.49    4.10
   4  -2   6  141.19    5.40
  -5   2  -6  149.59    4.40
  -5   2  -6  134.69    5.70
  -5   2  -6  149.29    5.60
   5  -2   6  139.39    5.80
  -6   2  -6   44.10    2.50
  -6   2  -6   46.60    3.40
  -6   2  -6   38.20    3.60
  -7   2  -6   31.20    2.60
  -7   2  -6   34.40    3.70
  -7   2  -6   32.80    3.60
  -8   2  -6  191.58    6.10
  -8   2  -6  205.38    8.20
  -9   2  -6    2.40    2.10
  -9   2  -6    9.40    1.90
 -10  -1   6    3.10    1.80
 -10  -1   6    4.00    1.90
  -9  -1   6   47.40    4.00
  -9  -1   6   49.80    4.60
  -8  -1   6   -0.60    1.10
  -8  -1   6    2.70    1.40
  -7  -1   6    2.30    1.30
   6   1  -6    2.90    1.40
   6   1  -6    2.00    1.10
  -6  -1   6    1.00    1.00
  -6  -1   6    1.10    1.00
   5   1  -6   11.90    1.70
   5   1  -6   10.90    1.50
   5   1  -6   13.30    1.80
   5   1  -6   12.10    1.60
  -5  -1   6   12.40    1.70
  -5  -1   6   10.30    1.50
   4   1  -6  122.49    4.10
   4   1  -6  120.89    4.20
   4   1  -6  123.59    4.20
  -4  -1   6  122.39    4.30
  -4  -1   6  131.59    4.10
   3   1  -6   35.80    2.20
   3   1  -6   32.80    1.90
   3   1  -6   40.50    2.10
  -3  -1   6   36.10    2.00
  -3  -1   6   36.00    2.10
  -3  -1   6   36.30    2.20
   2   1  -6   87.79    3.20
   2   1  -6   80.89    2.50
   2   1  -6   84.69    3.00
  -2  -1   6   80.09    2.90
  -2  -1   6   79.49    3.10
  -2  -1   6   80.79    3.00
   1   1  -6   -0.20    0.70
   1   1  -6    0.20    0.40
   1   1  -6    0.20    0.70
   1   1  -6    0.70    0.70
  -1  -1   6    0.00    0.70
  -1  -1   6    1.40    0.80
  -1  -1   6    0.80    0.70
   0   1  -6   11.30    1.40
   0   1  -6   11.40    1.30
   0   1  -6   13.80    1.40
   0   1  -6   12.20    1.00
   0  -1   6   13.00    1.40
  -1   1  -6   52.29    2.00
  -1   1  -6   46.60    2.10
  -1   1  -6   47.50    2.10
  -1   1  -6   51.39    2.40
   1  -1   6   48.30    1.90
   1  -1   6   51.19    2.50
  -2   1  -6   92.19    3.60
  -2   1  -6   97.09    3.10
  -2   1  -6   98.79    3.10
  -2   1  -6   92.29    3.20
   2  -1   6  100.19    4.00
  -3   1  -6    8.50    1.40
  -3   1  -6    5.90    1.00
  -3   1  -6    8.00    1.30
  -3   1  -6    8.00    1.10
   3  -1   6    6.40    1.50
  -4   1  -6    7.30    1.50
  -4   1  -6    8.10    1.20
  -4   1  -6    7.30    1.10
  -4   1  -6    7.10    1.60
   4  -1   6    7.50    1.70
  -5   1  -6   54.09    3.50
  -5   1  -6   51.79    2.40
  -5   1  -6   54.69    3.40
   5  -1   6   46.50    3.40
  -6   1  -6   98.79    3.60
  -6   1  -6  103.19    5.10
  -6   1  -6  112.79    5.20
  -7   1  -6    0.10    1.30
  -7   1  -6    3.30    1.60
  -7   1  -6    2.50    1.10
  -8   1  -6    9.60    2.50
  -8   1  -6    6.20    1.50
 -10   0   6    0.70    1.50
 -10   0   6    1.40    1.50
  -9   0   6    2.60    1.50
  -9   0   6    0.00    1.30
  -8   0   6    9.30    1.90
  -8   0   6    4.40    1.70
  -7   0   6   -0.40    1.10
  -7   0   6    0.50    1.20
  -6   0   6    7.50    1.50
  -6   0   6    5.60    1.40
  -6   0   6    9.10    1.70
   5   0  -6  132.89    4.50
   5   0  -6  125.09    4.50
  -5   0   6  132.89    4.70
  -5   0   6  137.69    4.50
   4   0  -6  351.56    8.20
   4   0  -6  350.56    8.00
   4   0  -6  359.36    8.00
  -4   0   6  376.46    8.50
  -4   0   6  369.56    8.10
  -4   0   6  354.46    7.90
   3   0  -6  346.17    7.80
   3   0  -6  348.57    7.10
   3   0  -6  343.17    7.40
  -3   0   6  352.56    7.40
  -3   0   6  340.77    7.80
  -3   0   6  345.17    7.50
   2   0  -6   53.09    2.40
   2   0  -6   51.49    2.10
   2   0  -6   52.59    1.70
  -2   0   6   49.20    2.40
  -2   0   6   48.50    2.30
  -2   0   6   51.39    2.20
   1   0  -6  408.16    6.90
   1   0  -6  427.36    8.50
   1   0  -6  419.46    8.40
   1   0  -6  409.36    8.00
  -1   0   6  416.16    8.30
  -1   0   6  401.46    7.90
  -1   0   6  420.66    7.90
   0   0  -6    3.50    0.80
   0   0  -6    2.70    0.90
   0   0  -6    2.90    0.50
   0   0  -6    1.80    0.80
   0   0   6    2.60    0.80
   0   0   6    2.40    0.80
  -1   0  -6    6.70    0.80
  -1   0  -6    6.60    1.00
  -1   0  -6    6.60    1.10
  -1   0  -6    7.30    1.00
   1   0   6    6.90    1.10
  -2   0  -6   72.09    2.70
  -2   0  -6   71.79    2.50
  -2   0  -6   64.29    2.90
  -2   0  -6   72.69    2.50
   2   0   6   75.89    3.50
  -3   0  -6   15.80    1.80
  -3   0  -6   17.40    1.40
  -3   0  -6   17.40    1.40
  -3   0  -6   17.50    2.00
   3   0   6   18.00    2.20
  -4   0  -6   -0.50    0.80
  -4   0  -6    0.40    0.60
  -4   0  -6    1.70    1.00
  -4   0  -6   -0.10    0.60
   4   0   6   -0.60    0.90
  -5   0  -6   53.79    3.40
  -5   0  -6   58.69    2.50
  -5   0  -6   57.29    2.40
  -5   0  -6   50.59    3.50
   5   0   6   47.90    3.60
  -6   0  -6    0.70    0.80
  -6   0  -6    0.10    1.20
  -6   0  -6    0.30    1.20
  -7   0  -6   18.50    1.90
  -7   0  -6   17.80    2.80
  -7   0  -6   19.90    3.00
  -8   0  -6   27.10    2.30
  -8   0  -6   33.00    4.00
 -10   1   6    1.10    1.80
 -10   1   6   -1.70    1.40
 -10   1   6    1.20    1.60
  -9   1   6   12.10    2.40
  -9   1   6   11.30    2.30
  -9   1   6   13.20    2.50
  -8   1   6    9.60    2.20
  -8   1   6    8.70    2.00
  -7   1   6   76.29    4.00
  -7   1   6   79.59    4.20
   6  -1  -6    3.70    1.30
  -6   1   6    3.00    1.30
  -6   1   6    1.60    1.10
  -6   1   6    4.10    1.30
   5  -1  -6    3.40    1.10
  -5   1   6    1.30    0.90
  -5   1   6    0.30    0.80
  -5   1   6    0.00    0.80
   4  -1  -6   62.39    3.00
   4  -1  -6   64.09    2.60
  -4   1   6   64.49    2.60
  -4   1   6   57.89    2.90
  -4   1   6   64.19    3.00
  -4   1   6   60.99    2.60
   3  -1  -6   46.60    2.50
   3  -1  -6   49.90    2.00
  -3   1   6   45.10    2.40
  -3   1   6   48.30    2.50
  -3   1   6   44.70    2.00
  -3   1   6   44.10    1.80
   2  -1  -6    7.50    0.90
   2  -1  -6    5.10    1.10
  -2   1   6    8.80    1.30
  -2   1   6    9.70    1.30
  -2   1   6    7.00    0.60
  -2   1   6    7.40    1.00
   1  -1  -6  872.41   15.00
   1  -1  -6  850.51   15.00
   1  -1  -6  821.52   14.10
  -1   1   6  849.61   14.00
  -1   1   6  795.02   14.70
  -1   1   6  857.21   14.20
   0  -1  -6   14.30    1.20
   0  -1  -6   12.80    1.30
   0  -1  -6   12.40    1.30
   0   1   6   12.90    1.20
   0   1   6   12.10    1.20
  -1  -1  -6   60.19    2.30
  -1  -1  -6   62.49    2.00
  -1  -1  -6   61.19    2.50
  -1  -1  -6   62.99    2.40
   1   1   6   61.09    3.00
   1   1   6   67.29    2.60
  -2  -1  -6   20.30    1.60
  -2  -1  -6   19.80    1.30
  -2  -1  -6   20.30    1.30
  -2  -1  -6   19.10    1.80
   2   1   6   18.80    2.10
  -3  -1  -6  124.39    3.30
  -3  -1  -6  123.79    4.10
  -3  -1  -6  120.99    3.20
  -3  -1  -6  118.09    4.30
   3   1   6  116.89    4.80
  -4  -1  -6   35.80    3.00
  -4  -1  -6   36.60    1.80
  -4  -1  -6   43.10    2.80
  -4  -1  -6   39.10    1.80
   4   1   6   28.70    3.00
  -5  -1  -6   24.50    1.60
  -5  -1  -6   26.70    1.60
  -5  -1  -6   24.80    1.50
  -5  -1  -6   27.50    2.90
  -5  -1  -6   26.30    2.80
   5   1   6   23.70    2.90
  -6  -1  -6    5.20    1.70
  -6  -1  -6    2.60    0.90
  -6  -1  -6    2.30    1.40
  -7  -1  -6    2.90    1.00
  -7  -1  -6    3.00    1.70
  -7  -1  -6    4.60    1.70
  -8  -1  -6    0.30    1.50
  -8  -1  -6    0.40    1.00
 -10   2   6   13.00    2.50
 -10   2   6   13.70    2.80
 -10   2   6    8.00    2.30
  -9   2   6    0.70    1.40
  -9   2   6    2.50    1.80
  -9   2   6   -0.50    1.40
  -8   2   6    0.80    1.30
  -8   2   6   -0.40    1.20
  -8   2   6   -0.60    1.20
  -7   2   6    2.20    1.50
  -7   2   6    3.60    1.40
  -7   2   6    5.30    1.60
   6  -2  -6   10.50    1.80
  -6   2   6    8.60    1.70
  -6   2   6    7.40    1.50
  -6   2   6    6.20    1.60
   5  -2  -6   74.89    3.50
  -5   2   6   73.39    3.50
  -5   2   6   72.89    3.40
  -5   2   6   65.89    3.10
   4  -2  -6   72.79    3.40
  -4   2   6   76.59    2.80
  -4   2   6   78.89    3.50
  -4   2   6   78.39    3.20
  -4   2   6   69.79    2.60
   3  -2  -6  134.29    4.40
   3  -2  -6  135.69    3.40
  -3   2   6  134.99    4.10
  -3   2   6  131.49    3.30
  -3   2   6  138.49    4.40
  -3   2   6  129.69    3.30
   2  -2  -6    0.60    0.40
   2  -2  -6    0.50    0.70
   2  -2  -6   -0.30    0.70
  -2   2   6   -0.10    0.70
  -2   2   6    1.10    0.50
  -2   2   6    2.40    0.80
   1  -2  -6   -0.10    0.60
   1  -2  -6    0.20    0.70
   1  -2  -6   -0.80    0.40
  -1   2   6    0.80    0.40
  -1   2   6   -0.20    0.60
  -1   2   6    1.10    0.60
   0  -2  -6   23.80    1.60
   0  -2  -6   25.70    1.60
   0  -2  -6   26.00    1.40
   0   2   6   25.70    1.40
  -1  -2  -6   33.50    1.70
  -1  -2  -6   36.00    1.80
  -1  -2  -6   35.40    1.50
  -1  -2  -6   33.70    1.80
   1   2   6   33.00    2.40
  -2  -2  -6   -0.40    0.50
  -2  -2  -6    0.80    0.70
  -2  -2  -6   -0.10    0.80
  -2  -2  -6    0.10    0.50
   2   2   6   -0.60    0.80
  -3  -2  -6  135.49    3.40
  -3  -2  -6  137.79    4.50
  -3  -2  -6  132.29    4.70
  -3  -2  -6  136.59    3.40
   3   2   6  130.59    5.10
  -4  -2  -6   62.89    2.10
  -4  -2  -6   62.99    3.30
  -4  -2  -6   63.29    2.10
  -4  -2  -6   62.09    3.40
   4   2   6   58.49    3.70
  -5  -2  -6   31.90    3.10
  -5  -2  -6   29.00    3.00
  -5  -2  -6   30.80    1.60
  -5  -2  -6   34.30    1.70
   5   2   6   33.80    3.50
  -6  -2  -6   12.10    1.20
  -6  -2  -6   15.50    2.60
  -6  -2  -6   14.20    2.40
  -7  -2  -6    0.50    1.50
  -7  -2  -6    2.10    0.90
  -7  -2  -6    3.70    1.70
  -8  -2  -6    7.70    2.40
  -8  -2  -6   10.80    1.40
 -10   3   6   10.40    2.50
 -10   3   6   10.70    2.50
 -10   3   6   10.00    2.70
  -9   3   6   18.70    2.80
  -9   3   6   24.00    3.30
  -9   3   6   21.50    2.90
  -8   3   6   76.29    4.10
  -8   3   6   73.39    4.20
  -8   3   6   73.79    4.40
  -7   3   6   31.80    3.10
  -7   3   6   31.80    2.80
  -7   3   6   27.30    2.90
  -7   3   6   32.10    3.00
   6  -3  -6  194.08    6.40
  -6   3   6  190.68    6.10
  -6   3   6  193.38    6.10
  -6   3   6  187.08    6.30
  -6   3   6  194.08    5.80
   5  -3  -6    0.50    1.00
  -5   3   6    1.10    1.10
  -5   3   6    1.30    0.90
  -5   3   6    1.40    1.00
  -5   3   6    1.30    0.90
   4  -3  -6  215.18    6.30
  -4   3   6  222.48    6.20
  -4   3   6  213.58    4.90
  -4   3   6  205.08    5.70
  -4   3   6  213.38    5.20
   3  -3  -6    0.70    0.80
  -3   3   6   -0.40    0.70
  -3   3   6    0.10    0.50
  -3   3   6   -0.30    0.60
  -3   3   6    0.20    0.80
   2  -3  -6   56.69    2.70
   2  -3  -6   50.49    2.60
  -2   3   6   52.79    2.40
   1  -3  -6  269.87    6.40
   1  -3  -6  276.87    6.50
  -1   3   6  269.07    6.00
  -1   3   6  280.77    5.80
   0  -3  -6   98.89    2.60
   0  -3  -6  101.69    3.30
   0  -3  -6  100.49    2.30
   0  -3  -6  102.09    3.30
  -1  -3  -6   40.50    1.90
  -1  -3  -6   40.50    1.90
  -1  -3  -6   43.10    1.90
  -1  -3  -6   36.50    1.70
   1   3   6   37.90    2.40
  -2  -3  -6  271.87    6.60
  -2  -3  -6  269.97    5.60
  -2  -3  -6  270.07    5.70
  -2  -3  -6  277.27    6.50
  -2  -3  -6  272.47    6.60
   2   3   6  278.17    7.60
  -3  -3  -6    3.10    1.10
  -3  -3  -6    3.10    0.70
  -3  -3  -6    3.30    0.70
  -3  -3  -6    3.40    1.10
   3   3   6    6.20    1.50
  -4  -3  -6   26.00    2.60
  -4  -3  -6   30.40    1.40
  -4  -3  -6   27.50    1.40
  -4  -3  -6   27.70    2.60
   4   3   6   27.20    2.90
  -5  -3  -6   13.30    2.20
  -5  -3  -6   13.20    1.10
  -5  -3  -6   12.40    1.10
  -5  -3  -6   13.50    2.20
  -6  -3  -6    9.60    2.10
  -6  -3  -6    9.70    2.20
  -7  -3  -6    1.60    1.60
  -7  -3  -6    1.20    1.60
  -7  -3  -6    3.60    0.80
 -10   4   6    2.60    1.90
 -10   4   6    2.40    1.90
  -9   4   6   13.50    2.60
  -9   4   6   12.90    2.30
  -9   4   6   13.00    2.60
  -8   4   6   99.49    5.10
  -8   4   6   92.69    4.50
  -8   4   6  109.49    5.40
  -7   4   6   37.20    3.30
  -7   4   6   34.30    2.80
  -7   4   6   36.90    3.50
  -7   4   6   29.60    3.00
   6  -4  -6  336.67    9.10
  -6   4   6  334.77    8.50
  -6   4   6  312.57    8.50
  -6   4   6  374.36    9.40
  -6   4   6  334.07    8.10
   5  -4  -6   41.10    2.80
  -5   4   6   44.20    2.80
  -5   4   6   43.30    2.60
  -5   4   6   45.10    3.00
  -5   4   6   48.40    2.30
  -5   4   6   42.40    2.20
   4  -4  -6   77.69    3.70
  -4   4   6   71.59    3.30
  -4   4   6   75.39    2.90
  -4   4   6   78.29    2.40
  -4   4   6   77.99    3.60
  -4   4   6   79.29    2.40
   3  -4  -6   15.10    1.90
  -3   4   6   16.00    1.30
  -3   4   6   16.20    1.80
  -3   4   6   14.80    1.70
   2  -4  -6  185.78    5.40
   2  -4  -6  178.98    5.30
  -2   4   6  184.18    5.00
  -2   4   6  188.08    4.80
  -2   4   6  174.88    3.70
   1  -4  -6  189.58    5.20
   1  -4  -6  180.68    5.10
  -1   4   6  174.88    3.50
  -1   4   6  183.78    4.30
   0  -4  -6   11.10    1.40
   0  -4  -6   11.90    0.90
   0  -4  -6   11.80    0.90
   0  -4  -6   11.60    1.40
   0   4   6   13.20    1.00
  -1  -4  -6  397.56    7.90
  -1  -4  -6  391.06    7.90
  -1  -4  -6  386.26    7.90
  -1  -4  -6  400.16    7.80
   1   4   6  385.66    9.20
   1   4   6  388.76    7.90
  -2  -4  -6    1.90    0.90
  -2  -4  -6    0.20    0.60
  -2  -4  -6    1.50    0.90
  -2  -4  -6    0.50    0.60
   2   4   6    0.40    0.90
   2   4   6    0.20    0.90
  -3  -4  -6   26.10    1.40
  -3  -4  -6   25.00    1.40
  -3  -4  -6   23.20    2.20
  -3  -4  -6   25.90    2.40
   3   4   6   23.30    2.60
  -4  -4  -6   13.70    2.10
  -4  -4  -6   13.80    1.10
  -4  -4  -6   14.40    1.00
  -4  -4  -6   15.60    2.10
   4   4   6   11.00    2.10
  -5  -4  -6   21.30    2.70
  -5  -4  -6   20.60    2.70
  -6  -4  -6   19.80    2.80
  -6  -4  -6   18.70    2.70
  -7  -4  -6   23.80    3.40
  -7  -4  -6   17.10    2.90
 -10   5   6   -0.30    1.90
  -9   5   6   -0.80    1.50
  -9   5   6    1.00    1.70
  -8   5   6    4.20    1.90
  -8   5   6    2.60    1.80
  -7   5   6    3.10    1.60
  -7   5   6    4.00    1.50
  -7   5   6    5.90    1.90
   6  -5  -6  113.99    4.90
  -6   5   6  104.29    4.60
  -6   5   6  109.39    5.00
  -6   5   6  104.19    3.80
  -6   5   6  107.39    4.40
   5  -5  -6    5.80    1.60
  -5   5   6    5.60    1.00
  -5   5   6    6.10    1.60
  -5   5   6    3.70    1.20
   4  -5  -6   -0.60    0.80
  -4   5   6    0.60    0.90
  -4   5   6    0.50    1.00
  -4   5   6   -1.60    0.90
   3  -5  -6   91.39    3.90
  -3   5   6   92.69    2.90
  -3   5   6   92.89    3.50
   2  -5  -6   -1.10    0.60
  -2   5   6   -0.30    0.70
  -2   5   6   -0.10    0.50
   1  -5  -6   93.69    3.60
  -1   5   6   95.69    2.90
  -1   5   6   95.49    2.60
   0  -5  -6    4.60    1.10
   0  -5  -6    5.00    1.10
   0   5   6    4.40    1.20
   0   5   6    6.60    0.90
  -1  -5  -6  145.59    3.90
  -1  -5  -6  151.28    4.20
  -1  -5  -6  153.58    4.30
   1   5   6  150.88    5.10
   1   5   6  143.79    4.10
  -2  -5  -6   11.40    1.20
  -2  -5  -6   14.80    1.40
  -2  -5  -6   12.90    1.50
   2   5   6   12.10    1.70
   2   5   6   15.00    2.10
  -3  -5  -6    0.00    0.60
  -3  -5  -6    0.00    0.60
  -3  -5  -6    0.40    1.00
   3   5   6    1.10    1.20
   3   5   6    1.30    1.00
  -4  -5  -6    1.10    0.60
  -4  -5  -6    1.60    1.30
  -4  -5  -6    2.50    1.30
  -5  -5  -6   14.10    2.40
  -5  -5  -6   12.70    2.30
  -6  -5  -6   26.30    3.30
 -10   6   6   -0.40    2.00
  -9   6   6   25.20    3.50
  -8   6   6    3.90    1.90
  -8   6   6    5.40    2.00
  -7   6   6    9.80    2.00
  -7   6   6   10.30    2.20
   6  -6  -6   41.00    3.60
  -6   6   6   38.70    3.40
  -6   6   6   37.90    3.30
   5  -6  -6    1.50    1.20
  -5   6   6    3.70    1.30
  -5   6   6    2.20    1.20
   4  -6  -6   59.79    3.40
  -4   6   6   48.20    2.90
  -4   6   6   57.39    2.90
   3  -6  -6   21.20    2.30
  -3   6   6   22.90    1.80
  -3   6   6   21.30    2.10
   2  -6  -6   49.30    2.90
  -2   6   6   55.19    2.30
  -2   6   6   56.19    2.50
   1  -6  -6  183.68    5.50
  -1   6   6  181.58    4.50
  -1   6   6  174.58    4.20
   0  -6  -6  221.08    6.00
   0   6   6  236.68    6.40
   0   6   6  227.68    5.50
  -1  -6  -6    0.90    0.90
   1   6   6    1.10    0.90
   1   6   6    0.80    1.10
  -2  -6  -6   19.10    1.70
   2   6   6   23.80    2.30
   2   6   6   19.40    2.30
  -3  -6  -6  116.79    3.30
   3   6   6  106.39    4.80
   3   6   6  118.19    4.70
  -4  -6  -6   29.90    1.50
  -9   7   6   51.19    4.70
  -8   7   6    2.40    1.90
  -8   7   6    2.00    1.70
  -7   7   6    8.10    2.00
  -7   7   6    8.60    2.20
   6  -7  -6    4.60    1.70
  -6   7   6    4.30    1.70
  -6   7   6    3.60    1.50
   5  -7  -6  167.38    6.40
  -5   7   6  173.68    5.60
  -5   7   6  169.28    5.80
   4  -7  -6   39.00    3.30
  -4   7   6   33.60    2.40
  -4   7   6   32.80    2.80
   3  -7  -6    9.40    1.90
  -3   7   6    9.40    1.60
   2  -7  -6   20.30    2.30
  -2   7   6   21.20    1.80
   1  -7  -6   32.40    2.70
  -1   7   6   31.50    1.60
  -1   7   6   39.00    2.40
   0   7   6   60.79    3.00
  -1  -7  -6   63.89    3.00
   1   7   6   66.49    3.30
  -2  -7  -6    6.00    1.20
  -3  -7  -6   85.29    3.00
  -4  -7  -6   42.90    1.90
  -8   8   6   11.70    2.60
  -7   8   6   23.10    2.90
   6  -8  -6   21.40    2.90
  -6   8   6   19.10    2.70
   5  -8  -6   37.80    3.60
  -5   8   6   39.40    3.30
   4  -8  -6   53.39    3.60
  -4   8   6   50.99    3.10
   3  -8  -6   16.00    2.30
  -3   8   6   15.10    1.90
   2  -8  -6   90.59    4.20
  -2   8   6   88.29    3.30
   1  -8  -6    0.40    1.00
  -1   8   6    4.00    0.80
   0  -8  -6   11.00    1.70
  -1  -8  -6   29.40    2.40
  -2  -8  -6   10.00    1.50
  -3  -8  -6   21.40    1.90
  -4  -8  -6    2.70    0.90
  -8   9   6    0.40    1.60
  -7   9   6   -2.20    1.20
   6  -9  -6    7.30    2.20
  -6   9   6    8.90    2.10
   5  -9  -6   62.79    4.10
  -5   9   6   60.39    3.70
   4  -9  -6   10.30    2.10
  -4   9   6    9.30    1.80
   3  -9  -6   14.10    2.40
  -3   9   6   13.20    1.80
   2  -9  -6    6.60    1.60
  -2   9   6    8.30    1.30
   1  -9  -6    4.20    1.40
   0  -9  -6   24.00    2.50
  -1  -9  -6   17.60    2.10
  -3  -9  -6    1.20    1.00
  -7  10   6   12.30    2.60
   6 -10  -6    1.60    1.80
  -6  10   6    0.40    1.40
   5 -10  -6    5.00    1.90
  -5  10   6    8.10    1.90
   4 -10  -6    0.10    1.40
  -4  10   6    0.20    1.10
   3 -10  -6   45.80    4.00
  -3  10   6   43.20    2.70
   2 -10  -6    0.20    1.20
  -2  10   6    0.50    0.80
   1 -10  -6    0.70    1.20
   0 -10  -6    4.10    1.60
  -1 -10  -6   56.79    3.40
  -2 -10  -6    1.40    1.10
  -6  11   6   -0.20    1.40
   5 -11  -6    1.60    1.80
  -5  11   6    1.00    1.40
   4 -11  -6   84.19    5.20
  -4  11   6   95.19    4.20
   3 -11  -6    4.50    1.90
  -3  11   6    4.80    1.40
   2 -11  -6   -0.90    1.20
  -2  11   6    0.60    0.80
   1 -11  -6   14.40    2.40
   0 -11  -6    8.80    2.00
  -1 -11  -6    1.30    1.30
   3 -12  -6   18.80    3.00
  -3  12   6   21.20    2.10
   2 -12  -6   25.80    3.20
  -1  15  -7    6.90    2.00
   2  14  -7    3.80    2.40
   2  14  -7    2.90    1.40
  -2 -14   7    4.50    1.90
   1  14  -7    3.50    1.50
   1  14  -7    5.70    2.40
  -1 -14   7    4.50    2.10
   0  14  -7   21.90    3.20
   0  14  -7   24.00    2.80
   0  14  -7   15.90    3.30
   0 -14   7   16.90    3.00
  -1  14  -7    7.60    2.60
  -1  14  -7    5.30    1.80
  -1  14  -7    9.40    2.30
   1 -14   7    5.90    2.20
  -2  14  -7    0.10    1.50
  -2  14  -7    3.80    2.00
  -2  14  -7    1.30    1.80
  -3  14  -7    2.90    2.10
  -3  14  -7    1.60    1.70
  -4  14  -7    9.20    2.40
  -4  14  -7    9.20    2.90
   4  13  -7    6.60    2.50
   4  13  -7    6.80    1.10
   3  13  -7   12.40    2.90
   3  13  -7    9.70    1.60
  -3 -13   7    9.00    2.30
   2  13  -7    3.00    1.90
   2  13  -7    1.60    1.30
   2  13  -7    4.50    2.20
  -2 -13   7    3.00    1.80
   1  13  -7   -1.10    1.50
   1  13  -7    0.70    1.30
   1  13  -7    0.20    1.60
  -1 -13   7    0.90    1.60
   0  13  -7    3.50    1.80
   0  13  -7   -0.50    1.60
   0  13  -7   -0.20    1.20
   0 -13   7    0.80    1.50
  -1  13  -7   70.89    5.00
  -1  13  -7   77.69    4.80
   1 -13   7   72.59    4.70
  -2  13  -7    6.30    1.90
  -2  13  -7    6.20    2.30
  -2  13  -7    8.20    2.20
  -3  13  -7    0.00    1.50
  -3  13  -7    0.70    1.80
  -3  13  -7    0.80    1.80
  -4  13  -7    0.10    2.10
  -4  13  -7   -0.10    1.60
  -4  13  -7    2.60    1.80
  -5  13  -7    2.60    2.20
   5  12  -7   76.09    5.50
  -5 -12   7   75.79    4.70
   4  12  -7   18.30    3.40
   4  12  -7   16.10    1.70
  -4 -12   7   17.40    2.70
   3  12  -7   15.60    2.80
   3  12  -7   10.90    2.60
   3  12  -7   14.70    1.90
  -3 -12   7   18.80    2.80
   2  12  -7   -0.20    1.10
   2  12  -7    0.90    1.60
   2  12  -7    2.50    1.70
  -2 -12   7    0.40    1.40
   1  12  -7    3.30    1.50
   1  12  -7    2.80    1.70
   1  12  -7    4.50    1.80
  -1 -12   7    3.70    1.70
   0  12  -7    0.70    1.60
   0  12  -7    1.00    1.50
   0  12  -7    0.80    1.30
   0 -12   7   -0.20    1.30
  -1  12  -7    0.50    1.20
  -1  12  -7   -0.50    1.30
  -1  12  -7   -0.20    1.40
   1 -12   7   -1.00    1.30
  -2  12  -7  146.39    6.90
  -2  12  -7  141.39    5.90
  -2  12  -7  159.28    6.80
   2 -12   7  155.18    6.50
  -3  12  -7    6.70    2.30
  -3  12  -7    8.90    2.50
  -3  12  -7    8.50    2.20
  -4  12  -7    0.90    1.80
  -4  12  -7   -0.20    1.40
  -4  12  -7   -1.40    1.90
  -5  12  -7   -0.50    1.80
  -5  12  -7    2.10    2.30
  -6  12  -7   28.90    4.20
   6  11  -7   14.20    3.20
  -6 -11   7   14.70    2.70
   5  11  -7    1.00    1.70
   5  11  -7    1.00    0.80
  -5 -11   7    0.90    1.50
   4  11  -7   19.50    3.20
   4  11  -7   20.50    3.30
   4  11  -7   18.60    1.90
  -4 -11   7   18.40    2.70
   3  11  -7   22.60    3.50
   3  11  -7   27.00    2.40
   3  11  -7   33.30    3.80
  -3 -11   7   28.20    3.10
   2  11  -7   44.40    2.80
   2  11  -7   45.00    4.20
   2  11  -7   50.29    4.70
  -2 -11   7   43.60    3.80
   1  11  -7   51.49    4.70
   1  11  -7   45.30    3.10
   1  11  -7   45.30    4.00
  -1 -11   7   45.50    3.90
   0  11  -7    8.80    1.80
   0  11  -7   10.20    2.10
   0  11  -7    7.90    2.10
   0 -11   7    7.40    2.00
  -1  11  -7   59.89    4.20
  -1  11  -7   60.29    3.60
  -1  11  -7   56.99    4.00
   1 -11   7   48.40    4.00
  -2  11  -7    4.10    1.60
  -2  11  -7    4.00    1.80
  -2  11  -7    3.70    1.80
   2 -11   7    4.00    1.80
  -3  11  -7    4.90    2.00
  -3  11  -7    6.40    2.20
  -3  11  -7    6.00    1.70
  -4  11  -7   26.00    3.60
  -4  11  -7   22.30    3.30
  -4  11  -7   23.80    3.10
  -5  11  -7   61.49    5.20
  -5  11  -7   53.69    5.10
  -6  11  -7   -1.00    1.80
  -7  11  -7   21.30    3.70
   7  10  -7    1.10    2.00
  -7 -10   7    2.10    1.70
   6  10  -7    3.50    2.10
  -6 -10   7    2.80    1.60
   5  10  -7   30.20    3.80
   5  10  -7   28.30    1.90
   5  10  -7   29.70    3.80
  -5 -10   7   27.60    3.00
   4  10  -7   48.20    4.60
   4  10  -7   49.80    2.70
   4  10  -7   57.69    4.80
  -4 -10   7   51.69    3.50
   3  10  -7  260.97    6.90
   3  10  -7  258.57    8.90
   3  10  -7  271.97    9.30
  -3 -10   7  267.97    8.20
   2  10  -7  106.19    4.30
   2  10  -7  108.19    5.40
   2  10  -7  116.19    5.70
  -2 -10   7  112.39    5.00
   1  10  -7   53.49    3.10
   1  10  -7   54.39    4.00
   1  10  -7   51.49    3.60
  -1 -10   7   57.89    3.60
   0  10  -7    9.70    2.20
   0  10  -7    9.30    1.80
   0  10  -7    8.30    1.90
   0 -10   7   10.00    1.50
   0 -10   7    9.90    2.00
  -1  10  -7   22.50    3.00
  -1  10  -7   16.30    2.30
  -1  10  -7   17.30    2.50
   1 -10   7   22.10    2.10
   1 -10   7   16.40    2.50
  -2  10  -7   18.90    2.80
  -2  10  -7   28.50    2.90
  -2  10  -7   23.90    3.10
   2 -10   7   28.30    2.50
   2 -10   7   25.70    2.90
  -3  10  -7   -2.40    1.50
  -3  10  -7    0.30    1.30
  -3  10  -7    3.20    1.50
  -3  10  -7   -1.20    1.40
   3 -10   7    0.60    1.10
  -4  10  -7    7.00    2.30
  -4  10  -7    7.70    2.10
  -4  10  -7    7.30    1.90
  -4  10  -7    7.10    2.40
   4 -10   7    4.50    1.50
  -5  10  -7   -0.30    1.40
  -5  10  -7    0.90    1.80
  -5  10  -7    1.20    1.70
  -6  10  -7   28.40    3.90
  -6  10  -7   31.80    3.60
  -6  10  -7   33.40    4.00
  -7  10  -7   -2.10    1.80
  -7  10  -7    1.00    1.70
   7   9  -7   -0.80    1.60
  -7  -9   7    0.10    1.50
   6   9  -7   -1.50    1.30
   6   9  -7    3.40    1.80
   6   9  -7    0.90    0.70
  -6  -9   7   -1.20    1.20
   5   9  -7   50.79    4.60
   5   9  -7   61.19    2.70
   5   9  -7   57.79    5.00
  -5  -9   7   48.80    3.50
   4   9  -7  349.77    7.90
   4   9  -7  323.47   10.20
   4   9  -7  339.57   10.50
  -4  -9   7  329.17    9.20
   3   9  -7   22.10    2.20
   3   9  -7   22.90    3.00
   3   9  -7   15.70    2.50
  -3  -9   7   19.30    2.40
   2   9  -7   38.00    3.70
   2   9  -7   40.40    3.60
   2   9  -7   37.10    2.60
  -2  -9   7   38.60    3.30
   1   9  -7  123.79    5.50
   1   9  -7  118.69    5.30
   1   9  -7  120.49    4.60
  -1  -9   7  123.79    5.00
   0   9  -7  173.38    6.40
   0   9  -7  170.68    5.60
   0   9  -7  169.08    6.50
   0  -9   7  164.98    6.00
  -1   9  -7  162.98    5.60
  -1   9  -7  162.98    6.40
  -1   9  -7  150.68    6.10
  -1   9  -7  161.98    5.80
   1  -9   7  166.98    5.20
   1  -9   7  153.18    5.80
  -2   9  -7    7.10    2.00
  -2   9  -7    7.20    1.70
  -2   9  -7    3.10    1.80
  -2   9  -7   11.10    1.90
   2  -9   7    4.10    1.40
   2  -9   7    8.40    1.60
  -3   9  -7    0.40    1.20
  -3   9  -7    2.70    1.30
  -3   9  -7    1.50    1.50
  -3   9  -7    1.40    1.70
   3  -9   7    2.00    1.20
  -4   9  -7   52.89    4.50
  -4   9  -7   59.49    3.90
  -4   9  -7   44.40    3.70
  -4   9  -7   47.90    4.50
   4  -9   7   48.90    3.30
  -5   9  -7   -1.50    1.40
  -5   9  -7   -1.80    1.50
  -5   9  -7   -0.60    1.30
  -6   9  -7   -1.90    1.60
  -6   9  -7    0.30    1.40
  -6   9  -7   -0.70    1.70
  -7   9  -7   15.20    2.80
  -7   9  -7   21.50    3.50
  -8   9  -7   25.30    3.90
  -8   9  -7   23.60    3.30
   8   8  -7    6.80    2.50
  -8  -8   7    9.30    2.20
   7   8  -7    2.90    2.00
  -7  -8   7    3.60    1.70
   6   8  -7    5.30    2.00
   6   8  -7    8.60    1.20
   6   8  -7   15.80    3.00
  -6  -8   7    7.90    1.90
   5   8  -7  112.79    5.70
   5   8  -7  121.39    5.90
   5   8  -7  109.89    3.80
  -5  -8   7  112.19    4.90
   4   8  -7   33.30    2.30
   4   8  -7   32.70    3.60
   4   8  -7   24.50    3.00
  -4  -8   7   34.60    3.10
   3   8  -7   18.80    2.00
   3   8  -7   17.30    2.40
   3   8  -7   17.30    2.70
  -3  -8   7   15.80    2.20
   2   8  -7   37.70    3.40
   2   8  -7   33.80    2.70
   2   8  -7   40.80    3.60
  -2  -8   7   35.80    3.00
   1   8  -7    1.00    1.00
   1   8  -7    1.70    1.30
   1   8  -7    1.20    1.00
   1   8  -7    0.70    1.00
  -1  -8   7    0.30    1.00
   0   8  -7   14.30    1.90
   0   8  -7   13.80    1.90
   0   8  -7   12.60    2.10
   0   8  -7   11.90    2.10
   0  -8   7   14.30    2.00
  -1   8  -7  170.28    5.60
  -1   8  -7  172.98    6.40
  -1   8  -7  178.28    5.80
  -1   8  -7  175.68    6.30
   1  -8   7  169.68    5.80
   1  -8   7  171.88    5.40
  -2   8  -7   31.50    3.20
  -2   8  -7   33.60    3.00
  -2   8  -7   33.30    3.40
  -2   8  -7   29.90    2.80
   2  -8   7   30.50    2.70
   2  -8   7   33.80    3.00
  -3   8  -7   25.10    2.60
  -3   8  -7   22.80    3.00
  -3   8  -7   22.30    2.60
  -3   8  -7   22.40    2.80
   3  -8   7   21.70    2.40
  -4   8  -7   -0.10    1.50
  -4   8  -7   -1.10    1.00
  -4   8  -7   -1.90    1.20
   4  -8   7    1.60    1.20
  -5   8  -7  233.38    8.40
  -5   8  -7  227.88    7.50
  -5   8  -7  217.18    8.10
   5  -8   7  217.18    7.70
  -6   8  -7    9.50    2.50
  -6   8  -7    7.10    1.90
  -6   8  -7    6.90    2.30
  -7   8  -7   64.09    5.50
  -7   8  -7   59.09    4.10
  -8   8  -7    9.30    2.80
  -8   8  -7   10.90    2.40
   8   7  -7   14.90    3.10
  -8  -7   7   11.60    2.30
   7   7  -7   39.90    4.40
   7   7  -7   46.60    4.50
   7   7  -7   41.20    2.00
  -7  -7   7   35.70    3.40
   6   7  -7    8.90    2.20
   6   7  -7    5.10    1.20
   6   7  -7    3.80    1.80
  -6  -7   7    3.90    1.60
   5   7  -7   10.70    1.50
   5   7  -7   10.50    2.30
   5   7  -7   10.30    2.10
  -5  -7   7   10.50    1.80
   4   7  -7   24.80    2.20
   4   7  -7   27.40    3.10
   4   7  -7   28.10    3.10
  -4  -7   7   26.00    2.70
   3   7  -7   24.90    2.90
   3   7  -7   23.10    2.70
   3   7  -7   26.20    2.30
  -3  -7   7   26.00    2.60
   2   7  -7    3.30    1.30
   2   7  -7    2.20    1.10
   2   7  -7    1.60    1.00
   2   7  -7    0.90    1.00
   2   7  -7    0.80    0.90
  -2  -7   7    1.80    1.10
   1   7  -7   51.59    2.90
   1   7  -7   53.79    3.30
   1   7  -7   52.49    3.30
   1   7  -7   49.00    2.80
   1   7  -7   50.59    3.00
  -1  -7   7   50.89    3.00
   0   7  -7  124.79    4.90
   0   7  -7  122.19    5.00
   0   7  -7  133.49    4.70
   0   7  -7  124.29    4.40
   0  -7   7  124.09    4.70
  -1   7  -7  264.67    7.70
  -1   7  -7  265.57    7.00
  -1   7  -7  266.77    7.90
  -1   7  -7  267.37    7.10
   1  -7   7  251.77    6.90
   1  -7   7  267.27    7.30
  -2   7  -7   10.50    1.70
  -2   7  -7   13.30    2.30
  -2   7  -7   10.40    1.70
  -2   7  -7    7.40    1.80
   2  -7   7   12.20    1.80
   2  -7   7    9.30    1.60
  -3   7  -7  158.28    5.40
  -3   7  -7  160.68    6.00
  -3   7  -7  157.28    5.50
  -3   7  -7  150.48    6.00
   3  -7   7  152.08    5.60
  -4   7  -7   31.10    2.90
  -4   7  -7   24.70    3.10
  -4   7  -7   28.80    3.20
   4  -7   7   25.50    2.90
  -5   7  -7   59.69    3.60
  -5   7  -7   56.09    4.00
  -5   7  -7   58.99    4.20
   5  -7   7   54.29    3.70
  -6   7  -7   51.29    4.50
  -6   7  -7   70.49    4.60
  -6   7  -7   60.09    3.80
  -7   7  -7    3.20    2.10
  -7   7  -7    1.50    1.90
  -7   7  -7    4.90    1.70
  -8   7  -7    5.50    1.90
  -8   7  -7    3.10    2.10
   9   6  -7   -1.70    1.60
  -9  -6   7   -0.10    1.40
   8   6  -7   -0.30    0.60
   8   6  -7   -0.30    1.50
  -8  -6   7   -1.50    1.20
   7   6  -7   -0.60    1.40
   7   6  -7    1.20    1.40
   7   6  -7    1.50    0.90
  -7  -6   7    1.10    1.30
   6   6  -7    2.30    1.40
   6   6  -7    1.50    1.50
   6   6  -7    1.00    0.90
  -6  -6   7    0.50    1.10
   5   6  -7    1.50    1.00
   5   6  -7    1.40    1.10
   5   6  -7    2.40    1.40
  -5  -6   7    2.00    1.20
   4   6  -7   -0.20    1.00
   4   6  -7   -1.00    0.90
   4   6  -7    1.10    0.90
  -4  -6   7    0.80    1.10
   3   6  -7   75.69    3.90
   3   6  -7   88.09    3.50
   3   6  -7   85.59    3.50
   3   6  -7   80.89    4.10
  -3  -6   7   73.29    3.60
   2   6  -7   21.60    2.40
   2   6  -7   22.70    2.40
   2   6  -7   23.60    2.20
   2   6  -7   23.50    2.10
  -2  -6   7   20.40    2.20
   1   6  -7    3.70    1.20
   1   6  -7    5.00    1.10
   1   6  -7    6.20    1.30
   1   6  -7    4.80    1.40
   1   6  -7    2.80    1.00
  -1  -6   7    3.40    1.20
   0   6  -7   96.59    3.80
   0   6  -7  105.09    4.00
   0   6  -7   98.49    4.00
   0   6  -7  100.79    4.20
   0   6  -7  102.99    4.40
   0  -6   7  103.69    4.10
  -1   6  -7   46.20    2.70
  -1   6  -7   49.99    2.90
  -1   6  -7   46.10    3.00
  -1   6  -7   47.60    3.20
  -1   6  -7   51.59    2.80
   1  -6   7   46.70    2.80
  -2   6  -7   48.20    2.80
  -2   6  -7   50.09    3.20
  -2   6  -7   47.40    2.90
  -2   6  -7   45.40    3.10
   2  -6   7   45.10    2.80
   2  -6   7   49.20    2.80
  -3   6  -7   44.00    2.80
  -3   6  -7   39.20    2.80
  -3   6  -7   44.30    3.20
  -3   6  -7   46.00    3.20
   3  -6   7   38.20    2.80
  -4   6  -7   67.39    3.50
  -4   6  -7   70.39    4.10
  -4   6  -7   65.89    4.00
   4  -6   7   71.49    3.90
  -5   6  -7    0.70    1.20
  -5   6  -7   -1.50    1.10
  -5   6  -7    0.50    1.10
   5  -6   7    0.80    1.30
  -6   6  -7    2.80    1.60
  -6   6  -7    3.90    1.50
  -6   6  -7    1.00    1.40
  -7   6  -7    1.80    1.70
  -7   6  -7    1.20    1.70
  -7   6  -7    0.20    1.20
  -8   6  -7   23.60    3.70
  -8   6  -7   22.70    2.90
   9   5  -7    7.90    2.50
  -9  -5   7    9.30    2.20
   8   5  -7   -0.10    1.40
   8   5  -7   -0.30    1.40
   8   5  -7   -0.20    0.80
  -8  -5   7    1.10    1.40
   7   5  -7   20.00    1.90
   7   5  -7   25.30    3.30
   7   5  -7   22.40    3.00
  -7  -5   7   23.90    2.80
   6   5  -7   33.00    3.50
   6   5  -7   30.50    3.30
  -6  -5   7   32.10    2.90
   5   5  -7   68.59    4.00
   5   5  -7   75.79    4.20
  -5  -5   7   79.89    3.80
   4   5  -7    1.70    1.20
   4   5  -7    1.30    1.10
  -4  -5   7    0.00    0.80
  -4  -5   7    0.40    1.00
   3   5  -7    0.20    0.80
   3   5  -7    0.50    0.90
   3   5  -7    1.40    1.00
  -3  -5   7   -0.30    0.80
  -3  -5   7    0.10    0.80
   2   5  -7    2.40    1.10
   2   5  -7    3.50    1.10
   2   5  -7    3.70    1.20
  -2  -5   7    5.70    1.30
   1   5  -7  103.79    3.90
   1   5  -7  106.29    4.00
   1   5  -7   99.09    4.10
  -1  -5   7   96.79    3.80
   0   5  -7   67.39    3.10
   0   5  -7   67.39    3.10
   0   5  -7   68.79    3.50
   0   5  -7   69.99    3.30
   0  -5   7   67.29    3.20
  -1   5  -7   10.70    1.80
  -1   5  -7   13.50    1.90
  -1   5  -7   14.80    1.80
  -1   5  -7   14.70    1.80
   1  -5   7   16.10    1.80
  -2   5  -7   85.99    3.60
  -2   5  -7   81.99    3.50
  -2   5  -7   91.69    3.70
  -2   5  -7   76.19    3.80
  -2   5  -7   90.89    3.90
   2  -5   7   86.59    3.90
   2  -5   7   92.79    3.60
  -3   5  -7    4.10    1.20
  -3   5  -7    2.90    1.30
  -3   5  -7    4.80    1.30
  -3   5  -7    3.40    1.40
   3  -5   7    4.80    1.40
  -4   5  -7    9.30    1.60
  -4   5  -7   10.60    2.10
  -4   5  -7    8.70    1.90
   4  -5   7    9.10    1.90
  -5   5  -7    6.40    1.50
  -5   5  -7    4.10    1.60
  -5   5  -7    7.00    1.80
   5  -5   7    2.30    1.50
  -6   5  -7    5.30    1.90
  -6   5  -7    2.70    1.30
  -6   5  -7    1.90    1.50
  -7   5  -7   22.40    2.70
  -7   5  -7   24.90    3.40
  -7   5  -7   20.70    3.20
  -8   5  -7   17.30    3.10
  -8   5  -7   19.30    2.70
 -10  -4   7   -1.70    1.40
   9   4  -7   30.90    1.90
   9   4  -7   37.20    4.40
  -9  -4   7   26.70    3.10
   8   4  -7   10.00    2.40
   8   4  -7   14.50    2.70
  -8  -4   7   15.30    2.40
   7   4  -7   38.70    3.90
   7   4  -7   37.40    3.80
  -7  -4   7   43.10    3.10
   6   4  -7    1.80    1.30
   6   4  -7    1.30    1.30
  -6  -4   7   -0.20    1.00
   5   4  -7   18.10    2.40
   5   4  -7   18.40    2.40
  -5  -4   7   17.20    2.00
  -5  -4   7   16.20    2.10
   4   4  -7  153.08    4.90
   4   4  -7  144.79    5.30
   4   4  -7  156.68    5.60
  -4  -4   7  143.69    5.00
  -4  -4   7  144.79    4.80
   3   4  -7   28.20    2.60
   3   4  -7   31.50    2.20
   3   4  -7   30.30    2.60
  -3  -4   7   27.80    2.40
  -3  -4   7   30.70    2.40
   2   4  -7    1.60    0.90
   2   4  -7    1.60    1.00
   2   4  -7    0.30    0.80
  -2  -4   7    1.00    0.90
   1   4  -7   21.40    2.10
   1   4  -7   26.30    2.10
   1   4  -7   22.10    2.10
  -1  -4   7   19.50    2.00
   0   4  -7   52.79    2.90
   0   4  -7   47.70    2.50
   0   4  -7   47.60    2.60
   0  -4   7   45.70    2.50
  -1   4  -7   85.69    3.80
  -1   4  -7   84.59    3.50
  -1   4  -7   87.19    3.40
   1  -4   7   84.69    3.30
  -2   4  -7  263.27    6.70
  -2   4  -7  260.87    6.60
  -2   4  -7  260.77    6.90
  -2   4  -7  259.67    6.40
  -2   4  -7  257.37    7.30
   2  -4   7  254.87    7.30
  -3   4  -7    1.20    1.10
  -3   4  -7    1.20    0.80
  -3   4  -7    1.50    0.90
  -3   4  -7    1.30    0.90
  -3   4  -7    0.90    1.00
   3  -4   7    1.80    1.10
  -4   4  -7    4.40    1.40
  -4   4  -7    4.50    1.50
  -4   4  -7    7.50    1.40
   4  -4   7    7.20    1.70
  -5   4  -7   28.00    3.10
  -5   4  -7   34.80    2.50
  -5   4  -7   27.20    3.00
  -6   4  -7   59.49    4.10
  -6   4  -7   61.89    4.30
  -6   4  -7   64.99    3.50
   6  -4   7   56.89    4.20
  -7   4  -7   33.20    3.80
  -7   4  -7   37.00    4.00
  -7   4  -7   34.40    3.00
  -8   4  -7   27.60    3.80
  -8   4  -7   24.50    2.80
 -10  -3   7    3.90    1.90
 -10  -3   7    4.70    2.30
   9   3  -7   84.59    5.40
  -9  -3   7   72.59    4.40
   8   3  -7   18.30    2.90
  -8  -3   7   20.10    2.60
   7   3  -7   18.00    2.70
   7   3  -7   21.50    2.80
  -7  -3   7   17.30    2.40
   6   3  -7   66.69    3.80
   6   3  -7   60.49    3.70
  -6  -3   7   65.39    3.60
   5   3  -7   15.30    2.10
   5   3  -7   16.60    2.20
  -5  -3   7   17.30    2.10
  -5  -3   7   18.80    2.00
   4   3  -7   20.40    2.20
   4   3  -7   18.30    2.10
   4   3  -7   20.80    2.10
  -4  -3   7   20.60    2.20
  -4  -3   7   17.00    1.90
   3   3  -7    4.10    1.10
   3   3  -7    4.50    1.20
  -3  -3   7    5.10    1.10
  -3  -3   7    3.70    1.20
   2   3  -7    6.40    1.30
   2   3  -7    4.90    1.10
   2   3  -7    4.60    1.10
  -2  -3   7    4.40    1.20
  -2  -3   7    4.20    1.10
   1   3  -7   28.30    1.90
   1   3  -7   32.20    2.20
   1   3  -7   33.50    2.10
  -1  -3   7   32.20    2.10
   0   3  -7   49.99    2.30
   0   3  -7   49.20    2.70
   0   3  -7   53.19    2.60
   0  -3   7   53.99    2.60
  -1   3  -7  261.57    6.90
  -1   3  -7  265.37    6.40
  -1   3  -7  254.07    6.40
  -1   3  -7  249.88    6.20
  -2   3  -7    1.90    0.90
  -2   3  -7    2.80    1.10
  -2   3  -7    3.90    1.20
  -2   3  -7    2.80    1.00
   2  -3   7    2.50    1.10
   2  -3   7    4.00    1.00
  -3   3  -7   35.20    3.00
  -3   3  -7   32.00    2.10
  -3   3  -7   29.90    2.20
  -3   3  -7   32.10    2.40
   3  -3   7   29.10    2.80
  -4   3  -7   60.89    3.60
  -4   3  -7   63.69    3.00
  -4   3  -7   62.29    3.00
  -4   3  -7   58.39    3.30
   4  -3   7   57.59    3.60
  -5   3  -7   28.10    3.00
  -5   3  -7   22.30    2.10
  -5   3  -7   25.30    3.00
   5  -3   7   22.30    2.80
  -6   3  -7   10.10    1.70
  -6   3  -7    7.50    2.00
  -6   3  -7   12.50    2.30
   6  -3   7    5.80    2.00
  -7   3  -7   17.10    2.20
  -7   3  -7   13.50    2.60
  -7   3  -7   12.70    2.50
  -8   3  -7    0.70    1.30
  -8   3  -7    2.40    1.90
 -10  -2   7    1.50    1.80
 -10  -2   7   -0.80    1.50
  -9  -2   7    1.70    1.60
  -9  -2   7    0.10    1.40
   8   2  -7   14.00    2.50
  -8  -2   7   11.20    2.10
   7   2  -7   39.10    3.60
   7   2  -7   29.30    3.20
  -7  -2   7   28.00    2.80
   6   2  -7    0.20    1.00
   6   2  -7   -0.90    0.90
  -6  -2   7    1.50    1.10
   5   2  -7    3.30    1.20
   5   2  -7    5.30    1.30
   5   2  -7    5.10    1.40
  -5  -2   7    4.50    1.30
  -5  -2   7    3.10    1.10
   4   2  -7   24.60    2.20
   4   2  -7   27.70    2.40
   4   2  -7   25.40    2.40
  -4  -2   7   28.90    2.40
  -4  -2   7   25.70    2.40
   3   2  -7   97.19    3.30
   3   2  -7   86.69    3.50
   3   2  -7   86.59    3.50
  -3  -2   7   98.99    3.60
  -3  -2   7   92.79    3.70
   2   2  -7    5.00    0.90
   2   2  -7    5.60    1.10
   2   2  -7    6.50    1.20
  -2  -2   7    4.50    1.10
  -2  -2   7    4.10    1.20
  -2  -2   7    6.60    1.30
   1   2  -7   76.69    3.10
   1   2  -7   73.19    2.50
   1   2  -7   70.89    3.00
  -1  -2   7   72.99    3.00
  -1  -2   7   75.99    3.00
   0   2  -7  151.88    4.50
   0   2  -7  149.09    4.40
   0   2  -7  151.78    3.90
   0   2  -7  147.99    4.60
   0  -2   7  146.59    4.20
   0  -2   7  152.38    4.50
  -1   2  -7    0.80    0.70
  -1   2  -7    3.00    0.90
  -1   2  -7    1.50    0.90
  -1   2  -7    2.30    0.90
   1  -2   7    2.10    0.80
  -2   2  -7   17.00    1.70
  -2   2  -7   16.10    1.90
  -2   2  -7   15.90    1.70
  -2   2  -7   16.20    1.60
   2  -2   7   17.00    2.10
  -3   2  -7    5.70    1.40
  -3   2  -7    3.50    1.00
  -3   2  -7    4.40    1.10
  -3   2  -7    4.20    1.10
   3  -2   7    4.10    1.40
  -4   2  -7   20.10    2.30
  -4   2  -7   19.90    1.80
  -4   2  -7   21.40    2.50
  -4   2  -7   21.50    1.90
   4  -2   7   20.50    2.60
  -5   2  -7   32.50    3.10
  -5   2  -7   27.40    3.00
  -5   2  -7   24.30    2.10
   5  -2   7   30.20    3.30
  -6   2  -7    8.60    2.10
  -6   2  -7    3.90    1.70
  -6   2  -7    6.00    1.30
   6  -2   7    2.90    1.60
  -7   2  -7   62.49    4.60
  -7   2  -7   67.59    3.50
  -7   2  -7   69.89    4.50
  -8   2  -7    8.60    2.50
  -8   2  -7    8.50    1.70
 -10  -1   7    3.10    1.80
 -10  -1   7    8.20    2.10
  -9  -1   7   10.60    2.40
  -9  -1   7   10.00    2.20
  -8  -1   7   -0.20    1.30
  -8  -1   7    0.80    1.30
  -7  -1   7    0.20    1.10
   6   1  -7    4.80    1.50
   6   1  -7    2.70    1.20
  -6  -1   7    4.80    1.40
  -6  -1   7    3.30    1.30
   5   1  -7   35.60    2.50
   5   1  -7   29.30    2.60
   5   1  -7   32.60    2.40
  -5  -1   7   29.30    2.60
  -5  -1   7   30.00    2.50
   4   1  -7  218.38    6.10
   4   1  -7  216.08    5.80
   4   1  -7  214.58    6.10
  -4  -1   7  214.88    5.90
  -4  -1   7  222.98    6.30
   3   1  -7    4.80    1.10
   3   1  -7    4.00    1.10
   3   1  -7    5.30    1.00
  -3  -1   7    6.10    1.20
  -3  -1   7    5.00    1.10
  -3  -1   7    2.80    1.10
   2   1  -7  251.07    5.40
   2   1  -7  267.67    6.60
   2   1  -7  257.57    6.20
  -2  -1   7  261.27    6.20
  -2  -1   7  268.17    6.30
  -2  -1   7  263.17    6.50
   1   1  -7   40.20    2.20
   1   1  -7   38.90    2.30
   1   1  -7   39.70    2.10
   1   1  -7   36.50    1.50
  -1  -1   7   41.30    2.10
  -1  -1   7   38.80    2.20
   0   1  -7   58.59    2.00
   0   1  -7   58.59    2.60
   0   1  -7   57.59    2.60
   0   1  -7   51.69    2.50
   0  -1   7   54.79    2.50
   0  -1   7   57.29    2.40
  -1   1  -7   59.39    2.30
  -1   1  -7   56.39    2.80
  -1   1  -7   62.89    2.60
  -1   1  -7   57.59    2.60
   1  -1   7   61.19    2.30
  -2   1  -7   29.70    1.80
  -2   1  -7   32.60    2.00
  -2   1  -7   34.20    2.30
  -2   1  -7   30.70    1.90
   2  -1   7   26.10    2.60
  -3   1  -7  128.89    4.90
  -3   1  -7  138.89    4.10
  -3   1  -7  138.29    4.50
  -3   1  -7  142.79    4.20
   3  -1   7  140.89    5.40
  -4   1  -7   13.10    1.50
  -4   1  -7   12.40    1.90
  -4   1  -7   17.20    2.20
   4  -1   7   12.60    2.20
  -5   1  -7   15.70    1.70
  -5   1  -7   14.00    2.30
  -5   1  -7   14.40    2.10
   5  -1   7   15.90    2.50
  -6   1  -7    2.80    1.60
  -6   1  -7    4.00    1.10
  -6   1  -7    2.30    1.40
  -7   1  -7   38.00    2.50
  -7   1  -7   41.40    4.20
  -7   1  -7   42.60    4.10
  -8   1  -7   30.30    3.80
  -8   1  -7   26.20    2.50
 -10   0   7    0.00    1.60
 -10   0   7    1.00    1.60
  -9   0   7   39.30    4.00
  -9   0   7   40.70    3.80
  -8   0   7   15.90    2.50
  -8   0   7   20.30    2.70
  -7   0   7    8.30    1.80
  -7   0   7    8.90    1.90
   6   0  -7  189.98    6.20
  -6   0   7  202.68    6.20
  -6   0   7  202.98    6.40
  -6   0   7  206.88    6.70
   5   0  -7  580.54   12.20
   5   0  -7  561.74   12.00
  -5   0   7  558.34   12.30
  -5   0   7  582.04   11.80
   4   0  -7    0.20    0.70
   4   0  -7    1.30    0.80
   4   0  -7    2.20    0.90
  -4   0   7   -0.20    0.80
  -4   0   7   -0.80    0.80
   3   0  -7  335.37    6.90
   3   0  -7  340.77    8.10
   3   0  -7  325.47    7.40
  -3   0   7  353.76    8.10
  -3   0   7  335.37    7.60
  -3   0   7  345.67    7.40
   2   0  -7  427.66    9.20
   2   0  -7  421.26    8.60
   2   0  -7  427.06    7.60
  -2   0   7  429.06    8.60
  -2   0   7  430.16    9.10
  -2   0   7  420.16    8.70
   1   0  -7  456.65    9.40
   1   0  -7  473.45    9.50
   1   0  -7  448.66    9.00
  -1   0   7  469.55    8.90
  -1   0   7  460.55    8.90
   0   0  -7    8.20    1.30
   0   0  -7    8.90    1.30
   0   0  -7   10.80    0.80
   0   0  -7    9.50    1.30
   0   0   7    9.30    1.20
   0   0   7    9.40    1.20
  -1   0  -7   42.50    2.10
  -1   0  -7   41.20    2.10
  -1   0  -7   42.10    2.20
  -1   0  -7   42.50    1.80
   1   0   7   41.60    2.30
  -2   0  -7  112.39    4.10
  -2   0  -7  112.39    3.50
  -2   0  -7  116.49    3.60
  -2   0  -7  119.79    3.50
   2   0   7  124.29    4.80
  -3   0  -7   38.80    2.60
  -3   0  -7   38.60    2.00
  -3   0  -7   37.40    2.00
  -3   0  -7   36.30    2.30
   3   0   7   32.90    3.10
  -4   0  -7   40.20    2.10
  -4   0  -7   39.60    3.30
  -4   0  -7   37.90    2.10
  -4   0  -7   42.60    2.80
   4   0   7   36.60    3.40
  -5   0  -7    0.60    1.10
  -5   0  -7    3.90    1.40
  -5   0  -7    0.70    0.80
  -5   0  -7    1.30    0.70
   5   0   7    1.40    1.40
  -6   0  -7   42.00    3.80
  -6   0  -7   32.90    2.00
  -6   0  -7   31.10    3.40
  -7   0  -7   33.10    2.20
  -7   0  -7   32.80    3.70
  -7   0  -7   29.60    3.60
  -8   0  -7   -0.10    1.60
  -8   0  -7   -0.20    1.00
 -10   1   7   38.30    4.20
 -10   1   7   51.89    4.60
 -10   1   7   41.70    4.30
  -9   1   7    1.00    1.60
  -9   1   7    1.00    1.50
  -8   1   7    6.60    1.90
  -8   1   7    9.00    2.00
  -7   1   7   -1.50    1.00
  -7   1   7    0.50    1.20
  -7   1   7    1.00    1.30
   6  -1  -7 1212.08   22.50
  -6   1   7 1196.18   22.80
  -6   1   7 1218.18   21.60
  -6   1   7 1204.08   22.60
   5  -1  -7  284.17    7.70
   5  -1  -7  295.07    7.30
  -5   1   7  274.37    7.40
  -5   1   7  296.17    7.20
  -5   1   7  284.57    7.90
   4  -1  -7    4.10    1.00
   4  -1  -7    4.10    1.20
  -4   1   7    3.30    0.90
  -4   1   7    3.90    1.00
  -4   1   7    3.00    1.00
  -4   1   7    5.30    1.30
   3  -1  -7    5.70    1.20
   3  -1  -7    4.30    0.90
  -3   1   7    4.30    1.10
  -3   1   7    4.10    0.90
  -3   1   7    5.70    1.30
   2  -1  -7    1.40    0.90
   2  -1  -7    0.40    0.60
  -2   1   7    0.00    0.80
  -2   1   7    0.70    0.60
  -2   1   7   -0.40    0.70
   1  -1  -7   79.99    2.60
   1  -1  -7   75.29    3.10
   1  -1  -7   83.69    3.20
  -1   1   7   77.39    2.90
  -1   1   7   80.59    2.80
  -1   1   7   82.09    2.60
   0  -1  -7   36.80    2.10
   0  -1  -7   41.30    2.00
   0  -1  -7   38.40    2.10
   0   1   7   42.20    2.00
  -1  -1  -7   21.00    1.80
  -1  -1  -7   21.60    1.50
  -1  -1  -7   26.70    1.70
  -1  -1  -7   20.10    1.30
   1   1   7   24.30    2.40
   1   1   7   21.10    1.80
  -2  -1  -7   56.39    2.30
  -2  -1  -7   57.79    2.80
  -2  -1  -7   54.79    2.30
  -2  -1  -7   55.89    2.40
   2   1   7   53.79    3.20
  -3  -1  -7    6.00    1.40
  -3  -1  -7    5.50    1.30
  -3  -1  -7    6.80    1.10
  -3  -1  -7    8.40    1.10
   3   1   7    7.20    1.70
  -4  -1  -7   49.50    3.00
  -4  -1  -7   50.69    3.20
  -4  -1  -7   46.30    2.20
  -4  -1  -7   48.90    2.20
   4   1   7   49.80    3.50
  -5  -1  -7    3.00    1.40
  -5  -1  -7    2.60    1.30
  -5  -1  -7    4.20    1.00
   5   1   7    1.20    1.40
  -6  -1  -7   73.39    2.80
  -6  -1  -7   79.19    4.60
  -6  -1  -7   78.79    4.50
  -7  -1  -7   27.30    3.50
  -7  -1  -7   23.40    2.00
  -7  -1  -7   24.70    3.30
  -8  -1  -7    1.50    1.00
  -8  -1  -7    1.10    1.90
 -10   2   7   24.50    3.40
 -10   2   7   19.80    3.20
 -10   2   7   25.10    3.30
  -9   2   7    5.10    1.80
  -9   2   7    5.60    2.00
  -9   2   7    3.40    1.80
  -8   2   7   13.90    2.40
  -8   2   7   12.50    2.30
  -7   2   7   46.40    3.30
  -7   2   7   47.60    3.30
  -7   2   7   48.20    3.50
   6  -2  -7   69.79    3.70
  -6   2   7   61.09    3.70
  -6   2   7   56.39    3.30
  -6   2   7   59.89    3.30
   5  -2  -7  614.94   13.10
  -5   2   7  613.14   13.10
  -5   2   7  599.14   12.40
  -5   2   7  607.14   12.20
   4  -2  -7   78.99    3.70
   4  -2  -7   81.19    2.90
  -4   2   7   80.59    3.60
  -4   2   7   79.99    2.80
  -4   2   7   84.59    3.50
  -4   2   7   80.09    2.90
   3  -2  -7  135.99    3.50
   3  -2  -7  131.59    4.60
  -3   2   7  140.19    3.50
  -3   2   7  131.79    3.10
  -3   2   7  128.69    4.40
  -3   2   7  130.09    4.30
   2  -2  -7   64.19    3.00
   2  -2  -7   65.29    2.10
   2  -2  -7   65.19    3.00
  -2   2   7   65.39    2.00
  -2   2   7   70.79    2.80
   1  -2  -7   69.59    2.10
   1  -2  -7   66.69    2.90
   1  -2  -7   61.09    2.80
  -1   2   7   67.29    2.70
  -1   2   7   66.09    2.10
  -1   2   7   65.59    2.50
   0  -2  -7   75.79    2.60
   0  -2  -7   76.09    3.00
   0  -2  -7   75.59    2.90
   0   2   7   75.09    2.50
  -1  -2  -7   71.69    2.80
  -1  -2  -7   77.89    2.80
  -1  -2  -7   67.59    2.20
  -1  -2  -7   69.59    2.70
   1   2   7   71.99    3.50
  -2  -2  -7   10.30    1.30
  -2  -2  -7    9.80    1.20
  -2  -2  -7    6.60    1.30
  -2  -2  -7    8.80    1.20
   2   2   7    7.10    1.60
  -3  -2  -7   79.49    2.70
  -3  -2  -7   86.79    3.50
  -3  -2  -7   81.79    3.70
  -3  -2  -7   79.99    2.70
   3   2   7   75.59    4.10
  -4  -2  -7   17.40    1.50
  -4  -2  -7   16.50    2.10
  -4  -2  -7   17.10    2.30
  -4  -2  -7   18.80    1.50
   4   2   7   17.80    2.60
  -5  -2  -7    3.40    1.50
  -5  -2  -7    7.40    1.10
  -5  -2  -7    5.50    1.70
   5   2   7    5.30    1.80
  -6  -2  -7   18.70    2.70
  -6  -2  -7   18.70    2.80
  -6  -2  -7   16.80    1.50
  -7  -2  -7   66.89    4.50
  -7  -2  -7   65.19    4.70
  -7  -2  -7   67.59    2.60
 -10   3   7   -0.50    1.70
 -10   3   7    0.90    1.90
  -9   3   7    2.50    1.70
  -9   3   7    0.60    1.30
  -9   3   7    0.80    1.70
  -8   3   7    0.10    1.40
  -8   3   7    1.30    1.30
  -8   3   7    0.00    1.50
  -7   3   7   99.99    4.60
  -7   3   7   86.69    4.00
  -7   3   7   87.29    4.60
  -7   3   7   91.79    4.50
   6  -3  -7   31.60    3.10
  -6   3   7   34.50    3.00
  -6   3   7   33.10    3.20
  -6   3   7   32.00    2.70
   5  -3  -7   46.70    3.10
  -5   3   7   41.00    2.70
  -5   3   7   44.60    2.50
  -5   3   7   44.60    3.00
  -5   3   7   45.40    2.30
   4  -3  -7   17.40    2.10
  -4   3   7   20.50    1.40
  -4   3   7   19.50    1.60
  -4   3   7   18.40    2.10
  -4   3   7   16.40    2.10
   3  -3  -7    2.20    1.00
  -3   3   7    1.40    0.60
  -3   3   7    1.40    1.00
  -3   3   7    0.40    0.80
  -3   3   7    2.40    0.60
   2  -3  -7   18.80    2.00
   2  -3  -7   17.70    1.90
  -2   3   7   18.30    1.70
  -2   3   7   20.50    1.90
   1  -3  -7  190.68    5.30
   1  -3  -7  190.88    3.70
   1  -3  -7  186.38    5.30
  -1   3   7  192.08    4.60
   0  -3  -7    2.30    0.90
   0  -3  -7    3.00    0.70
   0  -3  -7    2.10    0.90
  -1  -3  -7    6.10    1.10
  -1  -3  -7    5.50    1.00
  -1  -3  -7    4.30    0.80
  -1  -3  -7    4.20    1.00
   1   3   7    3.00    1.20
  -2  -3  -7    2.60    1.00
  -2  -3  -7    0.70    0.70
  -2  -3  -7    4.00    1.00
  -2  -3  -7    2.80    0.90
   2   3   7    1.30    1.10
  -3  -3  -7   32.40    2.70
  -3  -3  -7   36.90    1.90
  -3  -3  -7   44.00    2.60
  -3  -3  -7   34.40    1.80
   3   3   7   37.00    3.30
  -4  -3  -7  115.99    3.30
  -4  -3  -7  115.99    3.30
  -4  -3  -7  126.89    4.80
  -4  -3  -7  115.79    4.90
   4   3   7  122.49    5.60
  -5  -3  -7  152.88    3.90
  -5  -3  -7  162.98    6.20
  -5  -3  -7  161.88    6.30
  -6  -3  -7   21.30    3.00
  -6  -3  -7   21.40    3.00
  -6  -3  -7   23.80    1.40
  -7  -3  -7   21.50    1.50
 -10   4   7    1.50    1.90
  -9   4   7   61.59    5.00
  -9   4   7   61.09    4.50
  -8   4   7    6.40    1.90
  -8   4   7    2.00    1.70
  -7   4   7   12.30    1.90
  -7   4   7   12.00    2.00
  -7   4   7   17.00    2.50
  -7   4   7   10.00    2.20
   6  -4  -7    2.40    1.40
  -6   4   7    1.00    1.20
  -6   4   7   -0.30    0.90
  -6   4   7   -0.10    1.20
  -6   4   7    0.90    1.20
   5  -4  -7    2.00    1.20
  -5   4   7    4.00    1.50
  -5   4   7    2.60    0.90
  -5   4   7    1.90    1.20
  -5   4   7    2.20    1.10
   4  -4  -7   66.89    3.50
  -4   4   7   63.59    3.30
  -4   4   7   65.39    2.00
  -4   4   7   64.79    3.20
  -4   4   7   58.99    2.50
   3  -4  -7   31.30    2.70
  -3   4   7   33.30    1.40
  -3   4   7   32.80    2.30
   2  -4  -7   -0.50    0.80
  -2   4   7    1.50    0.80
   1  -4  -7   84.69    3.50
  -1   4   7   78.69    2.70
   0  -4  -7  195.78    5.30
   0  -4  -7  190.98    4.00
   0  -4  -7  188.28    5.30
   0  -4  -7  186.18    4.00
  -1  -4  -7  350.76    7.70
  -1  -4  -7  349.67    7.70
  -1  -4  -7  369.66    7.50
   1   4   7  366.66    9.20
  -2  -4  -7    8.60    1.20
  -2  -4  -7    7.50    1.30
  -2  -4  -7    9.20    1.50
   2   4   7    5.90    1.60
  -3  -4  -7   85.69    2.80
  -3  -4  -7   83.49    2.80
  -3  -4  -7   88.09    3.80
  -3  -4  -7   94.49    3.80
   3   4   7   81.19    4.30
  -4  -4  -7    1.30    0.70
  -4  -4  -7    0.70    1.30
  -4  -4  -7    0.80    0.70
   4   4   7    0.50    1.30
  -5  -4  -7    2.70    1.50
 -10   5   7    8.60    2.60
  -9   5   7   29.20    3.60
  -8   5   7   38.10    3.70
  -8   5   7   37.80    3.70
  -7   5   7    2.20    1.40
  -7   5   7    1.80    1.30
   6  -5  -7   38.60    3.50
  -6   5   7   37.30    2.80
  -6   5   7   36.40    3.30
   5  -5  -7   33.00    3.10
  -5   5   7   33.20    2.50
  -5   5   7   34.80    3.00
   4  -5  -7    8.40    1.80
  -4   5   7   10.00    1.30
  -4   5   7    7.90    1.50
   3  -5  -7   -0.40    0.90
  -3   5   7   -1.20    0.80
   2  -5  -7    0.70    0.90
  -2   5   7   -0.60    0.70
   1  -5  -7    1.10    1.00
  -1   5   7   -0.10    0.70
   0  -5  -7   23.70    2.10
   0   5   7   24.00    2.40
  -1  -5  -7  467.65    9.70
   1   5   7  469.65   11.00
  -2  -5  -7    0.00    0.80
   2   5   7    0.40    1.10
  -3  -5  -7   13.50    1.40
   3   5   7   12.80    2.20
  -4  -5  -7   54.39    2.10
   4   5   7   48.40    3.70
  -9   6   7    6.30    2.30
  -8   6   7    3.90    2.00
  -8   6   7    3.90    1.80
  -7   6   7    3.40    1.60
  -7   6   7    2.40    1.70
   6  -6  -7    4.20    1.60
  -6   6   7    8.00    1.90
   5  -6  -7    0.00    1.20
  -5   6   7   -0.20    1.00
   4  -6  -7   49.30    3.40
  -4   6   7   50.09    3.00
   3  -6  -7    0.40    1.00
  -3   6   7    0.70    0.90
   2  -6  -7   52.49    3.10
  -2   6   7   51.49    2.50
   1  -6  -7    5.60    1.40
  -1   6   7    5.40    0.90
   0  -6  -7  203.78    5.90
   0   6   7  213.88    6.40
  -1  -6  -7   16.00    1.80
   1   6   7   16.60    2.20
  -2  -6  -7   14.90    1.60
   2   6   7   21.50    2.60
  -3  -6  -7   53.89    2.40
   3   6   7   50.29    3.50
  -4  -6  -7   55.79    2.20
  -8   7   7    0.00    1.50
  -7   7   7    3.80    1.70
   6  -7  -7    7.00    2.00
  -6   7   7    7.30    2.00
   5  -7  -7    1.70    1.40
  -5   7   7    0.00    1.20
   4  -7  -7   68.99    4.00
  -4   7   7   63.39    3.40
   3  -7  -7   55.39    3.40
  -3   7   7   45.60    2.70
   2  -7  -7   84.09    4.00
  -2   7   7   81.19    3.10
   1  -7  -7    0.00    1.00
  -1   7   7    0.50    1.00
  -1   7   7    0.20    0.60
   0  -7  -7   11.10    1.70
  -1  -7  -7    2.50    1.10
  -2  -7  -7    8.40    1.40
  -3  -7  -7   48.70    2.40
  -4  -7  -7   -0.30    0.70
  -8   8   7   -0.70    1.40
  -7   8   7    1.60    1.70
   6  -8  -7   18.10    2.80
  -6   8   7   16.70    2.60
   5  -8  -7   62.29    4.10
  -5   8   7   59.39    3.60
   4  -8  -7   12.60    2.30
  -4   8   7   18.20    2.20
   3  -8  -7   46.50    3.30
  -3   8   7   41.80    2.60
   2  -8  -7    6.90    1.70
  -2   8   7    7.30    1.40
   1  -8  -7   14.00    2.10
   0  -8  -7   -0.80    1.00
  -1  -8  -7   46.40    2.80
  -2  -8  -7   15.90    1.80
  -3  -8  -7   24.90    2.10
  -4  -8  -7    0.60    0.80
  -8   9   7    9.70    2.50
  -7   9   7    8.00    2.30
   6  -9  -7    0.70    1.50
  -6   9   7    0.40    1.50
   5  -9  -7   24.50    3.20
  -5   9   7   22.10    2.60
   4  -9  -7   -2.00    1.20
  -4   9   7   -0.10    1.10
   3  -9  -7   18.90    2.70
  -3   9   7   23.40    2.20
   2  -9  -7    6.80    1.80
  -2   9   7    2.80    1.00
   1  -9  -7    3.10    1.40
   0  -9  -7   53.39    3.30
  -1  -9  -7   19.60    2.30
  -2  -9  -7   17.20    2.10
  -3  -9  -7   10.50    1.60
  -7  10   7   16.40    2.90
   6 -10  -7   12.20    2.80
  -6  10   7   13.00    2.40
   5 -10  -7   12.00    2.60
  -5  10   7   11.80    2.10
   4 -10  -7   27.10    3.30
  -4  10   7   23.40    2.50
   3 -10  -7   27.00    3.10
  -3  10   7   21.30    2.10
   2 -10  -7    7.20    1.90
  -2  10   7    8.60    1.20
   1 -10  -7   -0.50    1.10
   0 -10  -7   62.19    3.80
  -1 -10  -7    0.40    1.20
   5 -11  -7   39.70    4.20
  -5  11   7   30.90    3.10
   4 -11  -7    2.20    1.80
  -4  11   7   -0.20    1.20
   3 -11  -7   14.70    2.70
  -3  11   7   16.30    1.90
   2 -11  -7   20.70    2.90
   1 -11  -7   24.20    3.00
   2  14  -8   30.80    4.30
   2  14  -8   37.50    3.20
  -2 -14   8   40.90    4.30
   1  14  -8   53.99    5.40
   1  14  -8   62.29    3.80
  -1 -14   8   65.69    5.40
   0  14  -8   98.39    4.80
   0  14  -8   82.59    5.80
   0 -14   8   90.79    5.40
  -1  14  -8    2.40    1.50
  -1  14  -8    4.70    2.20
  -2  14  -8    1.80    1.60
  -2  14  -8    0.90    1.60
  -3  14  -8    5.00    2.10
  -3  14  -8    2.70    2.10
   4  13  -8    3.80    1.30
   4  13  -8    1.80    2.10
  -4 -13   8    3.70    2.00
   3  13  -8    8.00    2.60
   3  13  -8    7.60    1.70
  -3 -13   8    8.00    2.30
   2  13  -8   14.70    2.20
   2  13  -8   21.90    3.60
  -2 -13   8   12.90    2.70
   1  13  -8   74.89    5.00
   1  13  -8   66.79    3.90
   1  13  -8   67.99    5.90
  -1 -13   8   65.29    4.50
   0  13  -8    5.30    2.10
   0  13  -8    9.40    2.30
   0  13  -8    8.00    2.00
   0 -13   8    5.80    2.10
  -1  13  -8   25.50    3.70
  -1  13  -8   29.50    3.30
  -1  13  -8   33.00    3.80
  -2  13  -8    0.40    1.70
  -2  13  -8    1.50    1.90
  -2  13  -8    0.90    1.50
  -3  13  -8    3.60    1.90
  -3  13  -8    2.00    1.90
  -4  13  -8    0.90    1.70
  -4  13  -8    2.60    2.00
  -5  13  -8    2.40    2.10
   5  12  -8    4.70    2.30
   5  12  -8    5.00    1.10
  -5 -12   8    8.30    2.30
   4  12  -8   67.89    6.00
   4  12  -8   71.09    3.30
  -4 -12   8   63.99    4.40
   3  12  -8  226.08    8.80
   3  12  -8  207.68    8.80
   3  12  -8  219.48    6.50
  -3 -12   8  223.08    8.00
   2  12  -8    4.80    2.10
   2  12  -8    9.70    2.50
   2  12  -8    7.80    1.80
  -2 -12   8    4.60    1.90
   1  12  -8    3.00    1.40
   1  12  -8    5.50    2.10
   1  12  -8    6.90    2.20
  -1 -12   8    3.50    1.70
   0  12  -8    3.50    1.70
   0  12  -8    4.80    1.60
   0  12  -8    1.90    1.80
   0 -12   8   -0.40    1.40
  -1  12  -8    8.10    2.20
  -1  12  -8    2.10    1.40
  -1  12  -8    8.80    2.40
   1 -12   8    3.60    1.70
  -2  12  -8   50.89    4.60
  -2  12  -8   50.19    4.90
  -2  12  -8   56.49    3.80
  -3  12  -8    6.80    2.30
  -3  12  -8    0.40    1.40
  -3  12  -8    2.20    1.80
  -4  12  -8    1.90    2.10
  -4  12  -8    2.40    2.00
  -5  12  -8   10.70    2.80
  -6  12  -8    0.10    1.90
   6  11  -8   20.00    3.60
  -6 -11   8   19.90    3.00
   5  11  -8   -0.30    1.00
   5  11  -8    1.10    1.70
  -5 -11   8   -0.60    1.30
   4  11  -8    7.40    2.40
   4  11  -8    4.90    1.40
   4  11  -8    6.10    2.20
  -4 -11   8    1.30    1.60
   3  11  -8   56.39    5.20
   3  11  -8   62.59    3.40
   3  11  -8   58.29    4.30
  -3 -11   8   50.29    4.20
   2  11  -8   -0.10    1.50
   2  11  -8    1.70    1.70
   2  11  -8    0.80    1.10
  -2 -11   8    0.90    1.40
   1  11  -8    1.70    1.60
   1  11  -8    2.70    1.70
   1  11  -8   -0.20    1.10
  -1 -11   8    0.40    1.30
   0  11  -8   86.79    4.30
   0  11  -8   93.29    5.20
   0  11  -8   97.59    5.20
   0 -11   8   99.89    5.00
  -1  11  -8   39.50    4.10
  -1  11  -8   48.60    3.80
  -1  11  -8   40.10    3.90
   1 -11   8   44.90    4.00
  -2  11  -8    0.20    1.50
  -2  11  -8    0.90    1.60
  -2  11  -8    0.00    1.30
  -3  11  -8    0.40    1.40
  -3  11  -8   -0.80    1.50
  -3  11  -8   -0.70    1.70
  -4  11  -8    0.60    1.60
  -4  11  -8    3.40    2.20
  -5  11  -8  133.39    7.00
  -6  11  -8   11.90    3.10
   7  10  -8   10.00    2.90
  -7 -10   8    6.60    2.10
   6  10  -8   12.10    2.80
   6  10  -8   14.90    1.50
  -6 -10   8   14.20    2.60
   5  10  -8   61.09    5.40
   5  10  -8   65.99    4.80
   5  10  -8   61.89    3.00
  -5 -10   8   57.39    3.90
   4  10  -8   97.59    5.60
   4  10  -8   99.59    5.70
   4  10  -8   94.39    4.00
  -4 -10   8  104.49    5.10
   3  10  -8   -0.50    1.40
   3  10  -8   -1.40    1.30
   3  10  -8    1.30    1.10
  -3 -10   8   -0.60    1.20
   2  10  -8   -0.60    1.00
   2  10  -8    0.30    1.40
   2  10  -8    0.90    1.50
  -2 -10   8   -0.10    1.20
   1  10  -8  132.09    6.00
   1  10  -8  128.59    5.10
   1  10  -8  132.79    6.20
  -1 -10   8  136.49    5.70
   0  10  -8   -0.30    1.10
   0  10  -8    1.70    1.40
   0  10  -8   -1.10    1.20
   0 -10   8   -0.20    1.20
  -1  10  -8    7.80    2.10
  -1  10  -8    7.10    1.70
  -1  10  -8   11.10    2.30
   1 -10   8    8.40    1.60
   1 -10   8    6.60    1.80
  -2  10  -8    6.40    2.00
  -2  10  -8    2.70    1.80
  -2  10  -8    4.30    1.60
   2 -10   8    4.40    1.40
  -3  10  -8   16.20    2.80
  -3  10  -8   14.80    2.80
  -3  10  -8   21.30    2.80
  -3  10  -8   22.30    2.80
   3 -10   8   16.50    2.30
  -4  10  -8   10.10    2.70
  -4  10  -8   10.50    2.50
  -4  10  -8    8.40    2.10
   4 -10   8   13.80    2.30
  -5  10  -8   94.79    5.80
  -5  10  -8   92.39    5.70
  -5  10  -8   79.89    4.90
  -6  10  -8    2.80    1.80
  -6  10  -8   -0.40    1.80
  -7  10  -8    0.00    2.00
  -7  10  -8    1.10    1.80
   7   9  -8    3.10    1.90
   7   9  -8    1.30    0.70
  -7  -9   8    5.50    1.80
   6   9  -8    0.80    1.00
   6   9  -8    2.60    1.90
  -6  -9   8    3.60    1.60
   5   9  -8   15.40    2.80
   5   9  -8   17.60    2.00
   5   9  -8   16.90    2.90
  -5  -9   8   16.20    2.40
   4   9  -8    1.10    1.40
   4   9  -8    0.50    1.00
   4   9  -8    0.80    1.40
  -4  -9   8    0.10    1.20
   3   9  -8    9.10    2.10
   3   9  -8    7.90    1.60
   3   9  -8    8.30    2.10
  -3  -9   8    8.30    1.90
   2   9  -8    3.30    1.50
   2   9  -8    0.80    1.00
   2   9  -8   -0.90    1.20
  -2  -9   8    0.50    1.10
   1   9  -8    7.70    1.70
   1   9  -8    9.90    2.20
   1   9  -8   11.80    2.20
  -1  -9   8   10.10    1.90
   0   9  -8   75.99    4.40
   0   9  -8   66.09    4.10
   0   9  -8   68.79    3.70
   0  -9   8   72.79    3.90
  -1   9  -8   95.29    4.30
  -1   9  -8   92.19    4.80
  -1   9  -8   86.09    4.70
  -1   9  -8   94.49    4.50
   1  -9   8   86.69    4.40
   1  -9   8   83.59    3.80
  -2   9  -8    2.50    1.30
  -2   9  -8    2.00    1.40
  -2   9  -8    3.60    1.60
  -2   9  -8    0.40    1.60
   2  -9   8    1.70    1.20
  -3   9  -8  114.49    5.00
  -3   9  -8  135.49    5.50
  -3   9  -8  118.99    5.80
  -3   9  -8  118.49    5.80
   3  -9   8  131.39    5.20
  -4   9  -8    5.90    2.20
  -4   9  -8    5.10    1.70
  -4   9  -8    5.80    2.10
   4  -9   8    7.40    1.80
  -5   9  -8    0.20    1.60
  -5   9  -8    2.20    1.60
  -5   9  -8    1.10    1.80
   5  -9   8    4.90    1.80
  -6   9  -8   19.90    3.30
  -6   9  -8   22.70    3.00
  -7   9  -8    7.20    2.20
  -7   9  -8    7.60    2.70
   8   8  -8   13.30    3.10
  -8  -8   8   17.20    2.80
   7   8  -8   -1.20    1.40
   7   8  -8    1.30    0.90
  -7  -8   8    0.50    1.40
   6   8  -8  134.29    4.40
   6   8  -8  130.19    6.50
   6   8  -8  134.39    6.60
  -6  -8   8  134.09    5.70
   5   8  -8    2.70    1.70
   5   8  -8    1.60    1.10
   5   8  -8    4.70    1.90
  -5  -8   8    3.10    1.40
   4   8  -8   21.30    2.90
   4   8  -8   18.10    2.00
   4   8  -8   19.60    2.90
  -4  -8   8   19.30    2.50
   3   8  -8   80.89    3.70
   3   8  -8   81.49    4.60
   3   8  -8   87.39    4.70
  -3  -8   8   81.19    4.10
   2   8  -8   -0.50    0.80
   2   8  -8    0.80    1.00
   2   8  -8   -0.10    1.10
  -2  -8   8   -0.50    1.00
   1   8  -8    9.60    1.70
   1   8  -8   11.70    1.90
   1   8  -8    9.70    1.90
   1   8  -8    6.60    1.80
  -1  -8   8   11.80    2.00
   0   8  -8   15.60    2.30
   0   8  -8   18.10    2.20
   0   8  -8   14.30    2.00
   0   8  -8   15.30    2.40
   0  -8   8   12.20    2.00
  -1   8  -8    1.60    1.50
  -1   8  -8    2.90    1.30
  -1   8  -8    6.00    1.70
  -1   8  -8    3.00    1.30
   1  -8   8    2.80    1.20
   1  -8   8    0.90    1.20
  -2   8  -8   46.30    4.00
  -2   8  -8   47.80    3.20
  -2   8  -8   50.19    3.30
  -2   8  -8   57.29    3.80
   2  -8   8   53.29    3.20
  -3   8  -8   20.80    2.60
  -3   8  -8   23.60    3.00
  -3   8  -8   23.20    3.10
  -3   8  -8   20.60    2.50
   3  -8   8   16.80    2.40
  -4   8  -8   89.69    4.50
  -4   8  -8   91.19    5.00
  -4   8  -8   95.19    5.20
   4  -8   8   97.19    4.80
  -5   8  -8   -0.20    1.20
  -5   8  -8   -1.60    1.60
  -5   8  -8    1.10    1.70
   5  -8   8    1.20    1.50
  -6   8  -8   86.09    5.40
  -6   8  -8   94.29    4.90
  -6   8  -8   89.19    5.40
  -7   8  -8    0.40    1.80
  -7   8  -8    0.60    1.40
   8   7  -8    0.70    0.80
   8   7  -8    2.60    1.90
  -8  -7   8    2.70    1.60
   7   7  -8    6.20    2.10
   7   7  -8    8.00    2.40
   7   7  -8    9.60    1.50
  -7  -7   8    6.20    1.80
   6   7  -8    4.50    1.80
   6   7  -8    5.80    2.00
   6   7  -8    4.60    1.30
  -6  -7   8    2.50    1.40
   5   7  -8    5.80    1.90
   5   7  -8    7.70    2.00
   5   7  -8    5.10    1.30
  -5  -7   8    7.20    1.70
   4   7  -8   13.40    2.40
   4   7  -8    7.80    1.50
   4   7  -8    9.00    2.00
  -4  -7   8    9.00    1.80
   3   7  -8    0.00    0.90
   3   7  -8   -2.70    0.80
   3   7  -8   -1.40    1.00
  -3  -7   8    0.60    1.10
   2   7  -8   68.79    3.40
   2   7  -8   66.19    3.70
   2   7  -8   65.99    3.40
   2   7  -8   57.99    3.60
   2   7  -8   59.29    3.40
  -2  -7   8   63.59    3.40
   1   7  -8   58.59    3.20
   1   7  -8   55.99    3.10
   1   7  -8   61.69    3.40
   1   7  -8   57.59    3.50
   1   7  -8   51.49    3.40
  -1  -7   8   60.99    3.40
   0   7  -8    0.80    1.00
   0   7  -8    1.90    1.30
   0   7  -8    0.90    1.00
   0   7  -8    1.10    1.00
   0   7  -8    1.80    1.30
   0  -7   8    0.80    1.10
  -1   7  -8  285.87    7.60
  -1   7  -8  287.37    7.70
  -1   7  -8  281.07    8.10
  -1   7  -8  272.37    8.30
   1  -7   8  289.77    7.80
   1  -7   8  283.07    7.80
  -2   7  -8  334.77    8.40
  -2   7  -8  323.87    8.50
  -2   7  -8  334.67    9.20
  -2   7  -8  321.07    9.40
   2  -7   8  331.77    8.80
   2  -7   8  318.27    8.50
  -3   7  -8  269.67    8.50
  -3   7  -8  251.17    8.10
  -3   7  -8  261.57    7.60
  -3   7  -8  273.77    7.60
   3  -7   8  275.37    8.10
  -4   7  -8   13.90    2.50
  -4   7  -8   17.30    2.70
  -4   7  -8   17.10    2.30
   4  -7   8   11.60    2.20
  -5   7  -8   12.70    2.50
  -5   7  -8    6.50    2.10
  -5   7  -8    7.30    1.70
   5  -7   8    5.20    1.80
  -6   7  -8   17.20    2.90
  -6   7  -8   18.70    3.10
  -6   7  -8   13.40    2.30
   6  -7   8   17.80    2.90
  -7   7  -8   26.50    3.70
  -7   7  -8   20.60    2.80
  -8   7  -8   13.90    2.50
  -8   7  -8   15.40    3.20
   9   6  -8    0.30    0.60
   9   6  -8    0.30    1.90
  -9  -6   8    0.10    1.60
   8   6  -8    1.80    1.00
   8   6  -8   -0.30    1.60
  -8  -6   8   -0.90    1.20
   7   6  -8   29.20    3.70
   7   6  -8   28.30    2.40
   7   6  -8   35.80    3.80
  -7  -6   8   31.20    3.30
   6   6  -8   15.60    2.60
[truncated: 136,592 more chars]
