# Supplementary material for: 10-(4-Chloro­phen­yl)-4-[(4-fluoro­phen­yl)amino]-5-phenyl-5,8,9,10-tetra­hydro­pyrimido[4,5-b]quin­olin-6(7H)-one
Source: IUCrdata. 2025 Sep 5;10(Pt 9):x250775. doi: 10.1107/S2414314625007758 (PMC12498024; doi:10.1107/S2414314625007758)
Supplement: Supplementary file 2 [file x-10-x250775-Isup2.hkl]

data_I                                                                          
_shelx_title ' 17zs_boo_zs3_0m_a.res in P-1'                                    
_shelx_refln_list_code          4                                               
_shelx_F_calc_maximum      214.68                                               
_exptl_crystal_F_000       516.00                                               
_reflns_d_resolution_high  0.7684                                               
                                                                                
loop_                                                                           
 _space_group_symop_operation_xyz                                               
 'x, y, z'                                                                      
 '-x, -y, -z'                                                                   
                                                                                
_cell_length_a     8.4512                                                       
_cell_length_b    11.6756                                                       
_cell_length_c    12.7892                                                       
_cell_angle_alpha 106.100                                                       
_cell_angle_beta  101.492                                                       
_cell_angle_gamma  97.612                                                       
                                                                                
_shelx_F_squared_multiplier     1.000                                           
                                                                                
loop_                                                                           
 _refln_index_h                                                                 
 _refln_index_k                                                                 
 _refln_index_l                                                                 
 _refln_F_squared_calc                                                          
 _refln_F_squared_meas                                                          
 _refln_F_squared_sigma                                                         
 _refln_observed_status                                                         
   1   0   0        935.32        891.30         5.62 o                         
   2   0   0       1352.68       1352.41         9.55 o                         
   3   0   0         44.56         37.02         1.50 o                         
   4   0   0        227.10        234.33         3.76 o                         
   5   0   0        150.71        151.24         5.95 o                         
   6   0   0         52.39         57.70         3.74 o                         
   7   0   0        176.64        172.26         7.54 o                         
   8   0   0          0.03         -0.08         2.94 o                         
   9   0   0         65.94         70.91         6.51 o                         
  10   0   0         18.81          8.36         6.00 o                         
 -10   1   0         16.27         22.26         6.07 o                         
  -9   1   0          8.91          9.50         3.98 o                         
  -8   1   0         72.95         76.00         6.29 o                         
  -7   1   0         22.12         21.15         2.69 o                         
  -6   1   0         25.96         27.65         2.36 o                         
  -5   1   0        197.80        246.98         4.42 o                         
  -4   1   0       1601.96       1740.29        12.97 o                         
  -3   1   0         66.27         65.72         1.95 o                         
  -2   1   0       2172.25       2265.00        17.56 o                         
  -1   1   0       3444.57       3364.51        17.68 o                         
   0   1   0        111.42        105.19         2.82 o                         
   1   1   0       1619.95       1535.00        15.91 o                         
   2   1   0        847.14        809.07         8.07 o                         
   3   1   0        102.06        102.18         2.82 o                         
   4   1   0          0.72          1.98         1.30 o                         
   5   1   0        623.41        591.50        12.91 o                         
   6   1   0         28.42         23.40         2.60 o                         
   7   1   0          5.06          8.18         3.13 o                         
   8   1   0        374.02        389.11        11.54 o                         
   9   1   0        136.27        109.64         7.82 o                         
  10   1   0        129.10        137.21        10.85 o                         
 -10   2   0         14.79          7.87         5.33 o                         
  -9   2   0          0.98         -1.60         3.07 o                         
  -8   2   0        235.51        228.23         9.35 o                         
  -7   2   0          2.47          2.25         2.10 o                         
  -6   2   0         75.83         70.21         3.26 o                         
  -5   2   0       1490.20       1541.78        12.79 o                         
  -4   2   0        453.25        476.96         5.61 o                         
  -3   2   0        725.96        716.94         6.71 o                         
  -2   2   0        230.42        227.70         2.96 o                         
  -1   2   0       3140.24       3124.49        16.93 o                         
   0   2   0       6929.84       6653.15        40.01 o                         
   1   2   0        118.85        118.47         1.66 o                         
   2   2   0        212.76        193.77         2.68 o                         
   3   2   0         44.88         60.62         2.33 o                         
   4   2   0        313.01        331.96        11.72 o                         
   5   2   0        512.54        528.75         9.06 o                         
   6   2   0        241.43        235.90         6.43 o                         
   7   2   0         57.75         55.80         6.76 o                         
   8   2   0        101.08         92.22         6.56 o                         
   9   2   0          0.75         -2.55         3.52 o                         
  10   2   0         89.57        115.37         9.78 o                         
 -10   3   0          5.45         11.31         6.22 o                         
  -9   3   0          6.97          1.36         3.72 o                         
  -8   3   0         76.50         73.54         6.27 o                         
  -7   3   0        103.48        110.11         6.90 o                         
  -6   3   0        844.59        829.34        12.18 o                         
  -5   3   0         26.21         17.98         3.25 o                         
  -4   3   0        113.53        128.18         3.88 o                         
  -3   3   0       1483.17       1489.78        10.96 o                         
  -2   3   0        275.72        288.27         4.13 o                         
  -1   3   0          5.73          3.39         0.94 o                         
   0   3   0       1026.74       1066.19         7.76 o                         
   1   3   0       1472.42       1342.34        10.33 o                         
   2   3   0         12.40         17.45         1.33 o                         
   3   3   0        244.91        254.73         4.51 o                         
   4   3   0        700.75        729.75         9.97 o                         
   5   3   0         17.07         17.75         2.42 o                         
   6   3   0       3865.43       3855.42        41.09 o                         
   7   3   0       1400.95       1415.21        22.16 o                         
   8   3   0        140.47        136.50         7.20 o                         
   9   3   0          1.33          3.59         3.77 o                         
 -10   4   0        209.98        221.68        14.17 o                         
  -9   4   0          9.29         14.37         4.36 o                         
  -8   4   0         13.61          6.55         3.39 o                         
  -7   4   0        146.55        164.35         8.52 o                         
  -6   4   0         22.00         19.62         3.38 o                         
  -5   4   0          2.02          0.09         1.44 o                         
  -4   4   0        114.68        155.76         3.92 o                         
  -3   4   0        266.20        266.31         4.58 o                         
  -2   4   0        676.28        689.17         7.24 o                         
  -1   4   0       2047.04       2011.76        12.96 o                         
   0   4   0       1444.52       1498.34        10.80 o                         
   1   4   0         31.03         22.32         1.04 o                         
   2   4   0         52.96         65.67         3.11 o                         
   3   4   0        802.03        789.26         7.51 o                         
   4   4   0         91.00         65.48         4.05 o                         
   5   4   0        289.11        284.85        14.57 o                         
   6   4   0         82.72         78.23         4.23 o                         
   7   4   0        201.29        172.66         8.26 o                         
   8   4   0        111.32        111.71         7.88 o                         
   9   4   0        114.49        120.53        16.00 o                         
 -10   5   0          1.33          0.89         5.03 o                         
  -9   5   0          5.91          7.14         3.98 o                         
  -8   5   0          3.16          5.70         4.42 o                         
  -7   5   0        185.60        211.21         8.89 o                         
  -6   5   0        258.11        269.81         7.37 o                         
  -5   5   0        152.87        155.41         4.88 o                         
  -4   5   0        339.64        327.11         5.79 o                         
  -3   5   0          2.44         -0.88         1.12 o                         
  -2   5   0        226.02        229.34         3.65 o                         
  -1   5   0         12.88          5.73         1.18 o                         
   0   5   0         82.25         71.10         2.23 o                         
   1   5   0        346.81        390.11         3.81 o                         
   2   5   0         58.12         60.28         2.31 o                         
   3   5   0         25.66         22.48         1.75 o                         
   4   5   0        921.96        912.61        12.51 o                         
   5   5   0         24.52         27.47         3.54 o                         
   6   5   0        832.69        809.71        12.67 o                         
   7   5   0         33.92         28.24         7.11 o                         
   8   5   0          4.53          1.49         4.65 o                         
   9   5   0          1.38          2.67         3.77 o                         
 -10   6   0          9.67          5.68         7.56 o                         
  -9   6   0          7.62         10.67         4.50 o                         
  -8   6   0         68.44         60.53         7.04 o                         
  -7   6   0        355.68        360.50        13.21 o                         
  -6   6   0        590.25        624.09        11.69 o                         
  -5   6   0        669.83        694.89        10.48 o                         
  -4   6   0          3.74          2.14         1.52 o                         
  -3   6   0        178.29        184.76         3.84 o                         
  -2   6   0         21.21          6.30         1.78 o                         
  -1   6   0         25.75         20.98         2.68 o                         
   0   6   0         49.27         52.06         2.11 o                         
   1   6   0         65.44         80.85         3.26 o                         
   2   6   0          3.99          7.67         1.47 o                         
   3   6   0         45.10         59.77         2.84 o                         
   4   6   0        778.44        784.66        11.91 o                         
   5   6   0        267.61        261.65         9.61 o                         
   6   6   0         98.61        100.66        10.00 o                         
   7   6   0         93.64        118.66         7.47 o                         
   8   6   0         85.02         84.53         7.32 o                         
 -10   7   0          1.43          6.30         5.81 o                         
  -9   7   0         12.19         14.40         5.09 o                         
  -8   7   0        129.65        131.56        14.66 o                         
  -7   7   0        290.82        277.59        10.22 o                         
  -6   7   0         46.27         44.14         4.28 o                         
  -5   7   0          0.00         -1.47         1.90 o                         
  -4   7   0        241.05        278.90         5.62 o                         
  -3   7   0        556.81        583.38         7.13 o                         
  -2   7   0          2.25          1.73         1.09 o                         
  -1   7   0         36.51         41.10         2.14 o                         
   0   7   0        363.87        346.79         5.37 o                         
   1   7   0        862.91        841.65         7.69 o                         
   2   7   0        326.60        313.07         5.60 o                         
   3   7   0        175.57        189.60         5.05 o                         
   4   7   0        144.42        133.24         4.70 o                         
   5   7   0         53.83         56.83         8.00 o                         
   6   7   0         38.71         40.01         5.08 o                         
   7   7   0          2.76          5.78         3.58 o                         
   8   7   0         51.11         52.30         6.28 o                         
 -10   8   0         85.40         87.43        10.67 o                         
  -9   8   0        375.66        353.19        13.41 o                         
  -8   8   0        501.15        506.45        14.64 o                         
  -7   8   0        181.09        180.79         9.69 o                         
  -6   8   0        127.39        135.83         6.84 o                         
  -5   8   0          0.36          1.13         2.29 o                         
  -4   8   0         25.42         26.10         2.57 o                         
  -3   8   0        206.47        212.36         5.33 o                         
  -2   8   0          0.45          0.56         1.47 o                         
  -1   8   0         54.31         51.94         2.57 o                         
   0   8   0        643.43        629.93         7.95 o                         
   1   8   0         90.60        103.58         2.86 o                         
   2   8   0         57.22         67.93         3.98 o                         
   3   8   0          2.47         -0.96         2.50 o                         
   4   8   0          7.06          6.60         2.89 o                         
   5   8   0          5.34          4.02         3.37 o                         
   6   8   0          9.79          8.22         3.62 o                         
   7   8   0         36.27         39.75         5.48 o                         
  -9   9   0         39.78         25.78         7.86 o                         
  -8   9   0         16.00         14.75         4.94 o                         
  -7   9   0         27.97         35.95         4.75 o                         
  -6   9   0        112.64        105.90         7.02 o                         
  -5   9   0        414.78        431.48        12.39 o                         
  -4   9   0        422.62        419.76         9.57 o                         
  -3   9   0          4.16          5.77         2.48 o                         
  -2   9   0         42.15         36.15         3.43 o                         
  -1   9   0       1936.55       1880.81        20.98 o                         
   0   9   0        330.22        321.20         7.02 o                         
   1   9   0         54.62         56.35         5.45 o                         
   2   9   0        257.96        247.32         8.17 o                         
   3   9   0         36.15         52.36         4.68 o                         
   4   9   0         48.37         60.00         5.99 o                         
   5   9   0          7.01         14.67         4.11 o                         
   6   9   0        434.30        460.67        31.78 o                         
  -9  10   0          0.35         -2.67         9.33 o                         
  -8  10   0         21.39         18.22        10.22 o                         
  -7  10   0        499.43        507.99        18.42 o                         
  -6  10   0        769.26        835.19        17.77 o                         
  -5  10   0        190.31        213.43         7.89 o                         
  -4  10   0        105.91         94.12         8.47 o                         
  -3  10   0         61.19         61.11         4.55 o                         
  -2  10   0        482.01        471.19        10.84 o                         
  -1  10   0        147.55        142.62         5.56 o                         
   0  10   0          8.42          7.04         2.44 o                         
   1  10   0         79.10         89.40         5.98 o                         
   2  10   0          3.92          1.60         2.98 o                         
   3  10   0        307.09        278.57        13.33 o                         
   4  10   0         39.44         34.06         5.25 o                         
   5  10   0        226.72        224.71        10.81 o                         
   6  10   0        208.50        230.12        10.96 o                         
  -8  11   0          1.63          0.89         9.33 o                         
  -7  11   0          0.02         -5.43         7.33 o                         
  -6  11   0         21.46         16.94         5.95 o                         
  -5  11   0         23.12         19.84         4.74 o                         
  -4  11   0        173.86        170.42         9.19 o                         
  -3  11   0        152.25        131.66         7.91 o                         
  -2  11   0        976.16        917.41        17.30 o                         
  -1  11   0         47.40         45.87         4.83 o                         
   0  11   0         39.12         42.73         4.29 o                         
   1  11   0        240.90        254.55        11.53 o                         
   2  11   0        133.27        128.57        10.45 o                         
   3  11   0          1.05          0.37         4.11 o                         
   4  11   0        129.11        136.76        10.02 o                         
   5  11   0         67.73         89.59         8.21 o                         
  -7  12   0          8.07          8.16         6.26 o                         
  -6  12   0        198.86        166.16        12.70 o                         
  -5  12   0        224.32        226.88        13.98 o                         
  -4  12   0        168.04        186.81        10.03 o                         
  -3  12   0        343.20        314.35        10.78 o                         
  -2  12   0         49.79         49.64        14.32 o                         
  -1  12   0        101.11         80.39         6.00 o                         
   0  12   0        210.01        199.36         7.03 o                         
   1  12   0        177.02        190.84        11.26 o                         
   2  12   0        209.60        224.77        12.33 o                         
   3  12   0        274.76        270.29        15.78 o                         
   4  12   0          5.62          2.90         4.68 o                         
  -6  13   0         11.72         24.92         6.82 o                         
  -5  13   0          7.31          5.63         5.23 o                         
  -4  13   0        203.28        224.06        16.55 o                         
  -3  13   0        119.45        133.23         8.49 o                         
  -2  13   0        134.70        112.16         7.58 o                         
  -1  13   0        175.17        188.46         8.51 o                         
   0  13   0        197.80        196.00         7.10 o                         
   1  13   0        117.86        143.07        11.00 o                         
   2  13   0        291.14        337.57        14.61 o                         
  -5  14   0          0.14          4.57         5.33 o                         
  -4  14   0         26.83         23.89         8.67 o                         
  -3  14   0         59.32         65.50         8.03 o                         
  -2  14   0         37.76         51.14         5.93 o                         
  -1  14   0         24.94         25.72         5.43 o                         
   0  14   0         94.60        111.58        10.81 o                         
  -1 -14   1        102.99        112.87        10.95 o                         
   0 -14   1          9.51         10.61         3.56 o                         
   1 -14   1          0.59         -2.18         3.36 o                         
   2 -14   1         48.24         46.95         5.87 o                         
   3 -14   1          1.49         -1.84         3.65 o                         
   4 -14   1         69.67         74.44         9.38 o                         
   5 -14   1        240.16        279.01        15.26 o                         
  -3 -13   1          3.36          2.82         5.01 o                         
  -2 -13   1        170.11        163.93        12.06 o                         
  -1 -13   1          0.49          2.87         4.36 o                         
   0 -13   1          1.88          2.84         3.02 o                         
   1 -13   1         43.99         32.24         4.63 o                         
   2 -13   1        845.40        810.85        17.56 o                         
   3 -13   1        822.49        845.29        18.48 o                         
   4 -13   1          0.29         -3.57         3.57 o                         
   5 -13   1         49.95         48.45         8.01 o                         
   6 -13   1        109.23        114.75        11.20 o                         
  -4 -12   1         28.22         23.51         8.89 o                         
  -3 -12   1          0.11          6.87         8.22 o                         
  -2 -12   1         76.21         52.66         8.67 o                         
  -1 -12   1        230.16        223.56        12.25 o                         
   0 -12   1         53.31         50.75         4.81 o                         
   1 -12   1        103.30         93.53        10.22 o                         
   2 -12   1        100.19        103.95         7.13 o                         
   3 -12   1         90.44         87.31         6.92 o                         
   4 -12   1         89.54         94.43         7.52 o                         
   5 -12   1          0.16          1.19         4.91 o                         
   6 -12   1         55.21         63.86         8.86 o                         
   7 -12   1        124.88        136.52        13.11 o                         
  -5 -11   1         24.94         18.67         5.51 o                         
  -4 -11   1        135.97        161.39         8.41 o                         
  -3 -11   1          9.07          2.63         3.26 o                         
  -2 -11   1        159.60        138.52         7.86 o                         
  -1 -11   1        375.86        361.52         6.22 o                         
   0 -11   1        207.42        204.72         6.59 o                         
   1 -11   1        190.80        187.26         6.73 o                         
   2 -11   1        278.90        279.53         7.96 o                         
   3 -11   1          0.26         -0.26         2.58 o                         
   4 -11   1         31.88         34.48         4.30 o                         
   5 -11   1        268.31        252.70        14.71 o                         
   6 -11   1        379.63        398.29        32.23 o                         
   7 -11   1          0.44          1.32         5.23 o                         
   8 -11   1          0.23         -3.11         8.89 o                         
  -6 -10   1        174.90        190.64        10.86 o                         
  -5 -10   1         87.05         91.66         8.14 o                         
  -4 -10   1         10.70         13.58         3.72 o                         
  -3 -10   1         64.38         68.69         9.58 o                         
  -2 -10   1        657.40        613.29        15.11 o                         
  -1 -10   1         20.04         20.23         2.18 o                         
   0 -10   1        112.53        109.70         7.16 o                         
   1 -10   1          0.71          0.11         2.10 o                         
   2 -10   1        225.25        200.26         6.69 o                         
   3 -10   1        117.79        111.95         5.91 o                         
   4 -10   1          7.83          3.47         2.83 o                         
   5 -10   1         20.03         24.12         3.95 o                         
   6 -10   1         53.76         59.68         6.35 o                         
   7 -10   1         19.20         17.70         6.39 o                         
   8 -10   1          9.04         12.57         6.58 o                         
   9 -10   1        283.35        304.89        27.56 o                         
  -7  -9   1        191.02        242.01        11.71 o                         
  -6  -9   1          0.18          2.63         3.54 o                         
  -5  -9   1          1.99         -1.01         3.49 o                         
  -4  -9   1          0.35         -0.18         3.10 o                         
  -3  -9   1          5.73          3.54         2.80 o                         
  -2  -9   1          5.64          2.26         2.41 o                         
  -1  -9   1        225.54        232.13         4.98 o                         
   0  -9   1         98.36         82.22         4.39 o                         
   1  -9   1        397.30        372.24        12.64 o                         
   2  -9   1          4.92          5.00         2.73 o                         
   3  -9   1        150.77        145.61         5.64 o                         
   4  -9   1         43.42         53.97         4.08 o                         
   5  -9   1          0.03         -1.99         2.21 o                         
   6  -9   1        106.85        110.30         6.53 o                         
   7  -9   1          1.65          1.87         3.74 o                         
   8  -9   1        188.93        198.93        11.20 o                         
   9  -9   1          0.81         -0.54         4.77 o                         
  -7  -8   1          2.92          1.48         4.89 o                         
  -6  -8   1          1.11         -2.84         3.37 o                         
  -5  -8   1         34.46         29.60         4.91 o                         
  -4  -8   1         20.04         22.12         3.61 o                         
  -3  -8   1         15.31         16.27         3.08 o                         
  -2  -8   1         28.47         23.68         2.69 o                         
  -1  -8   1         31.09         21.71         2.14 o                         
   0  -8   1        393.61        398.21         6.93 o                         
   1  -8   1         29.49         21.22         2.29 o                         
   2  -8   1         95.62        104.04         4.41 o                         
   3  -8   1        195.84        194.01         6.00 o                         
   4  -8   1        245.97        260.22         5.76 o                         
   5  -8   1         71.92         73.89         4.51 o                         
   6  -8   1        116.64        109.65         6.34 o                         
   7  -8   1        506.53        487.23        14.69 o                         
   8  -8   1        605.96        616.33        16.32 o                         
   9  -8   1         45.03         44.98         6.51 o                         
  -8  -7   1         56.98         66.38         7.26 o                         
  -7  -7   1         35.32         39.71         9.33 o                         
  -6  -7   1          1.75          2.82         3.18 o                         
  -5  -7   1        527.39        512.10        30.45 o                         
  -4  -7   1        359.57        340.52         7.51 o                         
  -3  -7   1        280.91        267.82         5.53 o                         
  -2  -7   1         45.73         39.62         2.54 o                         
  -1  -7   1        532.41        570.41         6.79 o                         
   0  -7   1        676.40        762.11         7.92 o                         
   1  -7   1        268.03        291.20         5.29 o                         
   2  -7   1        225.72        224.57         5.89 o                         
   3  -7   1         25.39         33.96         2.42 o                         
   4  -7   1        970.39        991.23        11.53 o                         
   5  -7   1          0.25          1.95         2.08 o                         
   6  -7   1         32.76         39.85         4.43 o                         
   7  -7   1         79.44         85.63         6.99 o                         
   8  -7   1          9.94         11.81         4.27 o                         
   9  -7   1          1.72          5.70         6.37 o                         
  10  -7   1         17.27         30.41         7.38 o                         
  -8  -6   1          2.03         -1.61         3.83 o                         
  -7  -6   1         62.54         60.51         6.46 o                         
  -6  -6   1         75.81         75.17         6.46 o                         
  -5  -6   1        133.42        129.93         5.26 o                         
  -4  -6   1        236.14        227.15         5.68 o                         
  -3  -6   1        501.99        519.89         7.53 o                         
  -2  -6   1        113.61         93.59         3.26 o                         
  -1  -6   1       4093.71       4339.53        25.96 o                         
   0  -6   1        500.81        534.34         6.10 o                         
   1  -6   1        130.28        128.23         4.37 o                         
   2  -6   1        124.38        105.44         2.93 o                         
   3  -6   1        785.47        856.04         8.91 o                         
   4  -6   1         59.10         65.55         3.29 o                         
   5  -6   1          0.15         -0.85         1.96 o                         
   6  -6   1        203.40        202.04         9.36 o                         
   7  -6   1          7.48          5.42         5.05 o                         
   8  -6   1        149.18        153.31         9.42 o                         
   9  -6   1          8.05         16.69         4.77 o                         
  10  -6   1          0.34          6.57         5.55 o                         
  -9  -5   1         37.76         46.67         7.56 o                         
  -8  -5   1        417.75        394.74        13.26 o                         
  -7  -5   1         16.69         17.68         4.28 o                         
  -6  -5   1        380.34        384.16        11.65 o                         
  -5  -5   1        365.79        360.61        10.44 o                         
  -4  -5   1         21.63         17.16         2.25 o                         
  -3  -5   1       1924.87       1897.22        20.66 o                         
  -2  -5   1         38.01         47.11         2.67 o                         
  -1  -5   1       1029.87       1079.44         8.15 o                         
   0  -5   1       1795.21       1891.45        13.81 o                         
   1  -5   1        629.48        628.62         6.54 o                         
   2  -5   1        211.38        224.69         3.74 o                         
   3  -5   1         78.77         95.79         3.09 o                         
   4  -5   1        859.58        890.42        13.43 o                         
   5  -5   1          0.07          1.24         1.59 o                         
   6  -5   1         96.38        103.44         5.56 o                         
   7  -5   1         92.73         83.14         6.57 o                         
   8  -5   1         30.65         29.48         6.32 o                         
   9  -5   1          7.92          6.25         5.14 o                         
  10  -5   1          6.82          7.91         6.00 o                         
  -9  -4   1          4.76          0.44         5.78 o                         
  -8  -4   1        170.74        195.70        10.06 o                         
  -7  -4   1        214.96        210.84        12.87 o                         
  -6  -4   1        647.59        646.01        11.60 o                         
  -5  -4   1         59.01         55.54         3.50 o                         
  -4  -4   1        117.82        109.49         3.71 o                         
  -3  -4   1        713.00        744.53         9.46 o                         
  -2  -4   1        182.12        213.93         3.55 o                         
  -1  -4   1        253.27        253.56         3.44 o                         
   0  -4   1         67.28         58.58         2.25 o                         
   1  -4   1        213.90        205.19         3.35 o                         
   2  -4   1       4502.90       4414.60        28.44 o                         
   3  -4   1         98.08         96.00         2.95 o                         
   4  -4   1        625.45        616.85         7.24 o                         
   5  -4   1        274.75        306.08         6.44 o                         
   6  -4   1         70.91         67.42         6.10 o                         
   7  -4   1          4.58          7.91         3.32 o                         
   8  -4   1        255.33        269.46        10.14 o                         
   9  -4   1          0.42          2.48         3.57 o                         
  10  -4   1        160.34        144.93        17.56 o                         
 -10  -3   1          1.03          1.58         4.17 o                         
  -9  -3   1         42.89         29.25         5.75 o                         
  -8  -3   1        151.71        148.39        11.75 o                         
  -7  -3   1        444.05        405.09        12.50 o                         
  -6  -3   1        337.97        359.26         8.38 o                         
  -5  -3   1        992.96       1023.56        14.40 o                         
  -4  -3   1        895.26        880.23        10.89 o                         
  -3  -3   1        518.88        527.17        11.38 o                         
  -2  -3   1          0.18          0.50         0.79 o                         
  -1  -3   1        634.31        590.35         4.72 o                         
   0  -3   1       3733.74       3661.96        24.67 o                         
   1  -3   1       2151.82       2192.34        12.91 o                         
   2  -3   1       3991.04       3947.10        22.25 o                         
   3  -3   1        654.26        649.01         5.92 o                         
   4  -3   1        159.67        164.14         5.94 o                         
   5  -3   1       2442.73       2638.16        19.55 o                         
   6  -3   1        291.28        315.55         7.31 o                         
   7  -3   1        138.75        117.24         8.93 o                         
   8  -3   1         47.61         52.08         5.63 o                         
   9  -3   1        145.88        151.88         9.41 o                         
  10  -3   1        133.47        151.64        11.83 o                         
 -10  -2   1        226.38        233.77        22.87 o                         
  -9  -2   1        126.81        135.53         8.92 o                         
  -8  -2   1         11.00         12.18         3.56 o                         
  -7  -2   1         84.81         89.35         8.45 o                         
  -6  -2   1       1163.82       1157.91        26.63 o                         
  -5  -2   1         25.41         29.44         2.72 o                         
  -4  -2   1        346.94        377.86         9.55 o                         
  -3  -2   1        110.66        103.86         3.45 o                         
  -2  -2   1       4026.45       4040.37        21.39 o                         
  -1  -2   1       3672.01       3566.06        18.86 o                         
   0  -2   1        394.02        384.86         3.31 o                         
   1  -2   1         45.45         54.41         1.22 o                         
   2  -2   1         36.01         34.26         1.36 o                         
   3  -2   1       1054.56       1080.07         7.97 o                         
   4  -2   1        781.55        804.46         7.63 o                         
   5  -2   1        945.11        954.15         9.91 o                         
   6  -2   1          0.72          1.57         1.61 o                         
   7  -2   1         17.74         17.56         2.35 o                         
   8  -2   1        237.39        228.33         9.48 o                         
   9  -2   1        251.34        263.91        10.71 o                         
  10  -2   1        505.62        518.84        18.37 o                         
 -10  -1   1        249.98        241.90        13.11 o                         
  -9  -1   1          0.28          0.14         3.45 o                         
  -8  -1   1        222.14        231.05        10.04 o                         
  -7  -1   1         20.51         16.99         3.33 o                         
  -6  -1   1         24.44         29.15         3.60 o                         
  -5  -1   1          0.00          0.27         1.06 o                         
  -4  -1   1       1613.59       1621.92        13.72 o                         
  -3  -1   1       1480.78       1407.51         9.98 o                         
  -2  -1   1        219.03        209.02         2.42 o                         
  -1  -1   1       1647.08       1527.85        18.83 o                         
   0  -1   1        432.96        410.82         3.13 o                         
   1  -1   1         31.88         31.60         0.91 o                         
   2  -1   1          0.15         -0.06         0.68 o                         
   3  -1   1       1684.41       1680.37        11.20 o                         
   4  -1   1        341.92        343.29         4.69 o                         
   5  -1   1        617.13        609.95         7.07 o                         
   6  -1   1          7.26          5.26         2.07 o                         
   7  -1   1        199.97        190.49        13.36 o                         
   8  -1   1        447.01        466.33        12.60 o                         
   9  -1   1         55.12         59.94         6.36 o                         
  10  -1   1         33.90         37.85         8.22 o                         
 -10   0   1         69.47         84.70         9.08 o                         
  -9   0   1        226.45        240.46        10.73 o                         
  -8   0   1         45.15         47.46         7.94 o                         
  -7   0   1        209.48        189.90         7.64 o                         
  -6   0   1          2.82          5.30         1.62 o                         
  -5   0   1        609.91        649.70         8.49 o                         
  -4   0   1          2.60          9.39         1.39 o                         
  -3   0   1       2391.94       2411.31        15.98 o                         
  -2   0   1       4491.22       4529.25        34.82 o                         
  -1   0   1        662.78        632.63         3.87 o                         
   0   0   1       1645.99       1579.37        17.76 o                         
   1   0   1        177.59        190.84         2.04 o                         
   2   0   1          4.49          3.98         0.88 o                         
   3   0   1        240.97        226.46         4.87 o                         
   4   0   1         10.83         25.65         2.59 o                         
   5   0   1          7.98          4.65         1.59 o                         
   6   0   1        299.31        288.31         6.77 o                         
   7   0   1       1014.57        970.96        17.52 o                         
   8   0   1         29.47         34.78         4.61 o                         
   9   0   1         11.57          5.20         3.61 o                         
  10   0   1          7.54         11.48         5.10 o                         
 -10   1   1         15.06         29.10         6.39 o                         
  -9   1   1         13.73         21.09         4.44 o                         
  -8   1   1          6.56          4.61         2.29 o                         
  -7   1   1          0.96          0.56         1.97 o                         
  -6   1   1        196.65        249.83         5.10 o                         
  -5   1   1       1753.68       1901.78        15.65 o                         
  -4   1   1       4075.19       4383.70        30.04 o                         
  -3   1   1        506.87        503.81         7.12 o                         
  -2   1   1        240.66        219.19         3.10 o                         
  -1   1   1         57.34         47.28         1.13 o                         
   0   1   1         65.68         64.43         0.90 o                         
   1   1   1       1041.37       1060.24        12.06 o                         
   2   1   1        117.85        123.55         7.56 o                         
   3   1   1          3.51          2.22         0.83 o                         
   4   1   1        612.21        572.33         7.61 o                         
   5   1   1        207.38        203.76         5.00 o                         
   6   1   1         40.69         39.68         3.87 o                         
   7   1   1        684.59        658.78        33.98 o                         
   8   1   1        222.99        216.27         9.11 o                         
   9   1   1         85.77         90.08         8.21 o                         
  10   1   1         56.25         51.79         7.23 o                         
 -10   2   1        246.85        241.99        13.78 o                         
  -9   2   1         16.40          6.33         3.65 o                         
  -8   2   1        153.65        133.87         8.11 o                         
  -7   2   1          8.42          8.64         3.12 o                         
  -6   2   1         52.32         52.05         3.09 o                         
  -5   2   1          5.21          5.24         1.37 o                         
  -4   2   1         67.52         59.86         2.39 o                         
  -3   2   1       2506.84       2460.86        16.94 o                         
  -2   2   1        949.38        968.86         8.37 o                         
  -1   2   1        500.03        481.84         3.85 o                         
   0   2   1       1003.59        993.41         6.68 o                         
   1   2   1         45.39         37.88         1.66 o                         
   2   2   1       2177.74       2171.79        23.86 o                         
   3   2   1       2303.64       2545.02        28.91 o                         
   4   2   1          6.38          6.13         1.21 o                         
   5   2   1         82.13         70.41         3.66 o                         
   6   2   1         50.15         51.58         3.47 o                         
   7   2   1        267.81        254.74         8.50 o                         
   8   2   1        510.21        483.85        12.39 o                         
   9   2   1        288.34        309.18        14.89 o                         
 -10   3   1         78.85         89.61         9.50 o                         
  -9   3   1         57.03         65.66         6.67 o                         
  -8   3   1          0.14          1.62         3.01 o                         
  -7   3   1        267.78        256.90        10.38 o                         
  -6   3   1        230.44        208.65         7.95 o                         
  -5   3   1          2.30          2.64         1.36 o                         
  -4   3   1         60.82         66.63         2.83 o                         
  -3   3   1       2217.25       2194.02        18.83 o                         
  -2   3   1        790.12        784.71         6.88 o                         
  -1   3   1        203.67        219.10         3.05 o                         
   0   3   1          3.89          1.19         0.66 o                         
   1   3   1       1793.58       1863.42        12.60 o                         
   2   3   1        161.44        166.47         5.82 o                         
   3   3   1        495.68        533.66        14.29 o                         
   4   3   1        388.98        386.24        16.89 o                         
   5   3   1        805.86        771.66        17.58 o                         
   6   3   1       1601.82       1553.79        17.79 o                         
   7   3   1          2.87          1.86         2.48 o                         
   8   3   1          0.30          2.41         2.85 o                         
   9   3   1         41.31         29.87         5.43 o                         
 -10   4   1         12.40         22.22        11.34 o                         
  -9   4   1         60.63         62.87         8.01 o                         
  -8   4   1         71.27         82.83        10.83 o                         
  -7   4   1         32.33         28.18         5.72 o                         
  -6   4   1         10.38          9.33         2.18 o                         
  -5   4   1        268.26        263.33        10.29 o                         
  -4   4   1        680.11        642.66         8.78 o                         
  -3   4   1        166.83        194.49         3.90 o                         
  -2   4   1          8.69          5.57         1.11 o                         
  -1   4   1        235.82        220.47         3.34 o                         
   0   4   1         29.78         27.53         1.15 o                         
   1   4   1       2167.01       2337.53        17.11 o                         
   2   4   1       6364.62       6933.24        46.09 o                         
   3   4   1        187.91        179.03         7.34 o                         
   4   4   1        851.86        891.67        14.18 o                         
   5   4   1         53.54         58.40         2.83 o                         
   6   4   1         63.44         65.05         3.70 o                         
   7   4   1          1.30         -0.27         2.47 o                         
   8   4   1          1.89         -2.49         2.49 o                         
   9   4   1         47.83         45.52         8.45 o                         
 -10   5   1          0.40         -1.36         5.56 o                         
  -9   5   1        170.43        148.85         9.38 o                         
  -8   5   1         25.57         24.47         4.61 o                         
  -7   5   1         45.73         36.48         4.73 o                         
  -6   5   1         19.44         20.31         2.73 o                         
  -5   5   1        164.29        173.79         5.07 o                         
  -4   5   1        344.47        328.35         5.70 o                         
  -3   5   1       1907.22       2014.30        16.72 o                         
  -2   5   1        116.86        136.12         2.96 o                         
  -1   5   1        121.35        110.67         3.05 o                         
   0   5   1         73.54         69.13         2.94 o                         
   1   5   1       2294.91       2496.14        20.56 o                         
   2   5   1        198.87        210.19         3.60 o                         
   3   5   1        256.62        244.62         5.45 o                         
   4   5   1         56.29         57.45         4.74 o                         
   5   5   1         59.15         55.21         3.00 o                         
   6   5   1          0.54          1.16         1.82 o                         
   7   5   1         28.90         28.77         3.69 o                         
   8   5   1          6.66          6.67         4.00 o                         
 -10   6   1         24.75         42.29         7.86 o                         
  -9   6   1        137.44        162.16        14.16 o                         
  -8   6   1        588.75        564.90        14.93 o                         
  -7   6   1        506.59        505.10        13.24 o                         
  -6   6   1        162.01        161.94         5.93 o                         
  -5   6   1          5.02          0.98         2.10 o                         
  -4   6   1        647.86        740.66         9.25 o                         
  -3   6   1        185.86        166.55         3.99 o                         
  -2   6   1       1074.55       1075.23        10.36 o                         
  -1   6   1        925.11        987.08         8.77 o                         
   0   6   1         59.99         50.73         2.53 o                         
   1   6   1        451.46        429.44         6.28 o                         
   2   6   1        273.96        238.79         7.25 o                         
   3   6   1        312.25        296.48         5.60 o                         
   4   6   1         33.04         32.08         2.54 o                         
   5   6   1        108.11        101.60         4.02 o                         
   6   6   1         10.60         13.48         2.65 o                         
   7   6   1         18.71         12.50         3.25 o                         
   8   6   1          6.43         -0.83         3.62 o                         
 -10   7   1        134.64        133.11        12.39 o                         
  -9   7   1          6.25         10.43         5.50 o                         
  -8   7   1         63.79         70.56         6.82 o                         
  -7   7   1        105.91         93.74         6.03 o                         
  -6   7   1          0.20         -0.34         2.46 o                         
  -5   7   1          6.83          3.10         2.12 o                         
  -4   7   1        268.63        265.23         8.18 o                         
  -3   7   1         80.83         72.87         3.21 o                         
  -2   7   1        259.90        261.56         4.01 o                         
  -1   7   1        471.37        486.97         5.95 o                         
   0   7   1        434.14        380.03         5.44 o                         
   1   7   1        393.23        382.57         6.39 o                         
   2   7   1        154.34        141.08         4.56 o                         
   3   7   1        121.43        118.39         4.66 o                         
   4   7   1        128.61        131.17         4.09 o                         
   5   7   1         63.62         68.10         3.96 o                         
   6   7   1          4.84          3.22         4.00 o                         
   7   7   1          2.48         -0.58         2.59 o                         
 -10   8   1        207.50        241.41        16.31 o                         
  -9   8   1         53.51         49.79         6.74 o                         
  -8   8   1        202.25        216.05        11.13 o                         
  -7   8   1         30.23         32.63         4.26 o                         
  -6   8   1          6.22          9.00         3.01 o                         
  -5   8   1         33.78         35.18         3.35 o                         
  -4   8   1         22.73         24.29         2.42 o                         
  -3   8   1         81.08         78.05         2.93 o                         
  -2   8   1        249.86        268.41         5.51 o                         
  -1   8   1        464.90        453.16         7.08 o                         
   0   8   1          0.07         -0.75         2.01 o                         
   1   8   1        348.09        343.05         7.26 o                         
   2   8   1        617.36        606.85        18.93 o                         
   3   8   1       1834.24       1726.70        28.61 o                         
   4   8   1        322.52        332.18        10.57 o                         
   5   8   1          4.84          4.61         3.22 o                         
   6   8   1         75.50         86.23        23.78 o                         
   7   8   1        312.21        357.33        11.49 o                         
  -9   9   1          0.56         -5.33         8.45 o                         
  -8   9   1          9.93         -0.44         8.00 o                         
  -7   9   1          1.76          2.11         3.69 o                         
  -6   9   1          0.65         -1.67         3.11 o                         
  -5   9   1          0.70          0.46         2.57 o                         
  -4   9   1        362.15        367.14         8.75 o                         
  -3   9   1         20.96         24.57         4.65 o                         
  -2   9   1         83.75         80.45         4.37 o                         
  -1   9   1        166.86        156.15         5.52 o                         
   0   9   1        414.99        403.05         7.59 o                         
   1   9   1         18.02         15.39         3.07 o                         
   2   9   1        444.44        397.74        10.08 o                         
   3   9   1        107.95        104.35        14.89 o                         
   4   9   1         34.98         30.61         4.85 o                         
   5   9   1         39.60         45.77         5.78 o                         
   6   9   1         20.28         17.31         4.33 o                         
  -9  10   1          7.47         10.67         9.78 o                         
  -8  10   1         37.09         37.34        12.00 o                         
  -7  10   1         78.06         81.12         9.08 o                         
  -6  10   1        169.55        177.95        12.67 o                         
  -5  10   1         73.82         81.31         7.97 o                         
  -4  10   1        201.95        201.13         8.66 o                         
  -3  10   1        178.73        170.49         8.36 o                         
  -2  10   1         45.09         48.05         6.59 o                         
  -1  10   1         70.28         73.43         4.33 o                         
   0  10   1         47.65         46.95         3.48 o                         
   1  10   1         26.04         26.59         5.23 o                         
   2  10   1         77.91         80.53         7.14 o                         
   3  10   1        109.94         89.34        14.00 o                         
   4  10   1          0.16          3.69         3.54 o                         
   5  10   1         11.21         23.14         4.97 o                         
  -8  11   1         54.41         47.12        13.78 o                         
  -7  11   1         43.82         58.36         9.11 o                         
  -6  11   1         42.26         36.05         6.91 o                         
  -5  11   1        278.35        285.49        10.72 o                         
  -4  11   1        229.45        235.56        13.72 o                         
  -3  11   1         14.47         18.48         5.72 o                         
  -2  11   1       1397.64       1400.56        22.13 o                         
  -1  11   1         29.50         35.17         4.15 o                         
   0  11   1        112.87        123.18         8.08 o                         
   1  11   1          2.10          5.27         4.27 o                         
   2  11   1          3.32          3.00         4.67 o                         
   3  11   1        203.29        203.84        18.20 o                         
   4  11   1        190.26        197.50        10.63 o                         
  -7  12   1          1.30         -5.07         5.43 o                         
  -6  12   1         74.16         69.23         9.56 o                         
  -5  12   1          5.81          4.00         4.08 o                         
  -4  12   1        721.79        717.54        16.71 o                         
  -3  12   1         73.53         79.93         6.53 o                         
  -2  12   1          2.07          2.48         3.27 o                         
  -1  12   1         14.80          9.17         3.38 o                         
   0  12   1          1.45          2.38         5.56 o                         
   1  12   1         29.41         30.51         7.56 o                         
   2  12   1         49.39         54.79         9.11 o                         
   3  12   1        549.89        568.77        17.72 o                         
  -6  13   1          2.14          2.67         5.34 o                         
  -5  13   1         39.48         37.93         7.26 o                         
  -4  13   1         53.28         56.48         6.41 o                         
  -3  13   1        108.65        102.34         7.45 o                         
  -2  13   1        185.54        192.18         9.00 o                         
  -1  13   1         52.74         58.01         5.25 o                         
   0  13   1         67.42         78.82         8.97 o                         
   1  13   1        161.83        200.15        12.92 o                         
   2  13   1        101.24        120.01        14.45 o                         
  -4  14   1        225.68        247.25        12.40 o                         
  -3  14   1         82.37         76.00         7.05 o                         
  -2  14   1        118.87        114.66         7.92 o                         
  -1  14   1        156.49        172.27         7.39 o                         
  -2 -14   2        160.19        161.46        12.70 o                         
  -1 -14   2          2.40          3.11         5.18 o                         
   0 -14   2        358.71        346.60        10.71 o                         
   1 -14   2         54.71         48.57         5.85 o                         
   2 -14   2          0.17         -2.36         3.65 o                         
   3 -14   2        242.15        243.88        11.38 o                         
   4 -14   2         88.02         89.50         9.60 o                         
   5 -14   2         21.40         30.27         7.23 o                         
  -3 -13   2        321.42        312.33        19.56 o                         
  -2 -13   2          1.19          2.35         5.33 o                         
  -1 -13   2          5.09          5.71         2.92 o                         
   0 -13   2        110.58        112.23        10.32 o                         
   1 -13   2        123.23        120.73         7.68 o                         
   2 -13   2          3.70          6.39         3.86 o                         
   3 -13   2         23.78         22.36         4.56 o                         
   4 -13   2          5.37          8.13         4.38 o                         
   5 -13   2         18.38         35.31         7.34 o                         
   6 -13   2         10.33          9.42         6.17 o                         
  -4 -12   2        448.32        525.75        17.81 o                         
  -3 -12   2        234.52        237.27        10.44 o                         
  -2 -12   2         48.36         44.98         5.46 o                         
  -1 -12   2         34.09         26.33         3.36 o                         
   0 -12   2          2.32          7.80         2.82 o                         
   1 -12   2          1.37          4.63         2.62 o                         
   2 -12   2        144.64        140.63         6.99 o                         
   3 -12   2        317.29        337.98         9.50 o                         
   4 -12   2         11.67          7.25         3.39 o                         
   5 -12   2         93.37         83.25         9.40 o                         
   6 -12   2         31.33         37.24         7.47 o                         
   7 -12   2         71.34         74.23        15.11 o                         
  -5 -11   2        277.82        275.38        11.53 o                         
  -4 -11   2         10.07          7.59         3.70 o                         
  -3 -11   2          4.65          3.17         3.33 o                         
  -2 -11   2         13.89         13.22         3.90 o                         
  -1 -11   2         51.41         59.26         4.25 o                         
   0 -11   2        110.37        110.90         5.69 o                         
   1 -11   2         26.69         25.34         3.34 o                         
   2 -11   2         88.58         91.30         5.46 o                         
   3 -11   2         37.40         39.51         4.18 o                         
   4 -11   2        225.16        216.53         8.32 o                         
   5 -11   2         35.15         44.89         7.75 o                         
   6 -11   2        176.95        188.45        10.57 o                         
   7 -11   2          4.24          3.78         5.97 o                         
   8 -11   2         12.27         10.22        10.22 o                         
  -6 -10   2         35.16         28.88         5.99 o                         
  -5 -10   2         84.48         76.10         7.56 o                         
  -4 -10   2          8.02          2.86         3.23 o                         
  -3 -10   2         36.68         38.87         4.64 o                         
  -2 -10   2          4.86          9.23         2.04 o                         
  -1 -10   2         26.49         25.92         3.06 o                         
   0 -10   2        130.10        125.66         5.76 o                         
   1 -10   2        275.42        295.06         7.67 o                         
   2 -10   2         46.37         50.55         4.22 o                         
   3 -10   2        321.52        307.38         9.69 o                         
   4 -10   2         17.90         10.58         3.28 o                         
   5 -10   2         78.42         76.76         7.93 o                         
   6 -10   2          6.27         11.62         4.38 o                         
   7 -10   2          3.12         -3.48         5.12 o                         
   8 -10   2        121.78         98.99        10.95 o                         
   9 -10   2        114.93         95.13        17.34 o                         
  -7  -9   2        102.70         97.73         8.75 o                         
  -6  -9   2         43.99         56.92         7.11 o                         
  -5  -9   2          0.79         -1.20         3.10 o                         
  -4  -9   2        123.33        117.64         7.12 o                         
  -3  -9   2        346.67        341.23        10.06 o                         
  -2  -9   2         92.63         91.81         3.23 o                         
  -1  -9   2         51.14         43.97         2.86 o                         
   0  -9   2       1093.19       1067.84        14.75 o                         
   1  -9   2        492.86        471.10        13.47 o                         
   2  -9   2         25.71         21.15         2.72 o                         
   3  -9   2          3.75          2.68         2.24 o                         
   4  -9   2        555.52        566.35        10.30 o                         
   5  -9   2         32.41         33.86         4.17 o                         
   6  -9   2         56.73         60.47         5.25 o                         
   7  -9   2          9.38         14.31         4.73 o                         
   8  -9   2         35.35         40.13         6.03 o                         
   9  -9   2        203.13        169.14        13.61 o                         
  -8  -8   2        258.19        280.08        13.04 o                         
  -7  -8   2         43.69         54.53         6.57 o                         
  -6  -8   2        147.98        136.21         9.15 o                         
  -5  -8   2        607.23        618.51        14.51 o                         
  -4  -8   2        395.81        372.15        10.24 o                         
  -3  -8   2       1648.30       1590.87        23.14 o                         
  -2  -8   2         35.89         30.81         2.22 o                         
  -1  -8   2       1533.90       1582.31        14.45 o                         
   0  -8   2          7.02         10.24         1.75 o                         
   1  -8   2         16.74         17.21         2.30 o                         
   2  -8   2         97.19         93.55         4.30 o                         
   3  -8   2        401.98        385.75         7.74 o                         
   4  -8   2         17.19         20.95         2.50 o                         
   5  -8   2         16.42         18.12         2.89 o                         
   6  -8   2          0.75          3.45         2.89 o                         
   7  -8   2        225.87        226.14        10.05 o                         
   8  -8   2        186.81        187.02        10.60 o                         
   9  -8   2          5.59         -3.97         5.18 o                         
  -8  -7   2         12.67         18.67        11.11 o                         
  -7  -7   2         14.09         16.39         4.57 o                         
  -6  -7   2          9.54          4.58         5.33 o                         
  -5  -7   2       1550.96       1510.70        22.95 o                         
  -4  -7   2        140.99        156.26         5.63 o                         
  -3  -7   2        160.62        172.74         5.48 o                         
  -2  -7   2        376.06        378.72         6.76 o                         
  -1  -7   2        398.50        447.56         5.64 o                         
   0  -7   2        124.50        131.97         4.51 o                         
   1  -7   2        242.58        253.86         5.45 o                         
   2  -7   2         86.07         76.23         3.74 o                         
   3  -7   2          0.92          0.03         1.46 o                         
   4  -7   2         76.15         71.93         3.59 o                         
   5  -7   2          5.31          3.63         2.09 o                         
   6  -7   2         27.53         29.49         3.83 o                         
   7  -7   2        418.09        423.55        14.66 o                         
   8  -7   2        135.37        148.38         9.41 o                         
   9  -7   2         60.63         59.18         7.84 o                         
  10  -7   2         50.91         49.32         8.54 o                         
  -9  -6   2          0.30         -4.17         4.17 o                         
  -8  -6   2          2.24          2.06         3.89 o                         
  -7  -6   2          2.68          1.46         3.49 o                         
  -6  -6   2        630.22        587.28        19.78 o                         
  -5  -6   2        207.20        217.23         7.93 o                         
  -4  -6   2        508.29        512.67         8.97 o                         
  -3  -6   2        248.46        219.87         5.51 o                         
  -2  -6   2        362.35        358.79         4.70 o                         
  -1  -6   2        309.84        355.80         4.68 o                         
   0  -6   2          8.25          8.65         1.50 o                         
   1  -6   2         58.20         47.96         2.08 o                         
   2  -6   2        753.38        732.53         8.75 o                         
   3  -6   2        273.92        273.39         5.21 o                         
   4  -6   2          0.08          0.28         1.50 o                         
   5  -6   2         83.36         68.10         8.23 o                         
   6  -6   2        282.71        278.80         9.51 o                         
   7  -6   2         60.16         54.08         5.79 o                         
   8  -6   2         18.05         15.62         4.32 o                         
   9  -6   2          0.11         -0.96         4.07 o                         
  10  -6   2          8.10         11.31         6.30 o                         
  -9  -5   2          0.90          6.49         6.89 o                         
  -8  -5   2         38.14         30.86         5.65 o                         
  -7  -5   2        257.56        262.41        12.67 o                         
  -6  -5   2        675.05        680.37        16.28 o                         
  -5  -5   2       1997.18       1963.25        21.82 o                         
  -4  -5   2         19.58         19.71         2.22 o                         
  -3  -5   2       1138.15       1205.08        14.23 o                         
  -2  -5   2        421.47        435.35         5.01 o                         
  -1  -5   2        130.40        115.77         2.37 o                         
   0  -5   2         16.43         29.47         1.79 o                         
   1  -5   2        560.54        573.43         6.09 o                         
   2  -5   2        225.51        219.85         3.55 o                         
   3  -5   2        154.24        143.00         3.96 o                         
   4  -5   2       1268.22       1291.91        17.99 o                         
   5  -5   2        522.37        544.68         8.01 o                         
   6  -5   2        154.95        155.02        12.75 o                         
   7  -5   2        230.13        225.97        14.09 o                         
   8  -5   2         59.93         70.13         6.63 o                         
   9  -5   2         70.58         69.92         7.06 o                         
  10  -5   2          5.55          5.94         5.32 o                         
  -9  -4   2          7.49         -1.93         3.62 o                         
  -8  -4   2        198.19        201.05        10.63 o                         
  -7  -4   2        187.14        198.16        10.45 o                         
  -6  -4   2         45.74         49.05         6.45 o                         
  -5  -4   2         67.33         69.88         6.07 o                         
  -4  -4   2        845.05        890.47        12.84 o                         
  -3  -4   2          0.13          1.40         1.28 o                         
  -2  -4   2        166.77        177.35         2.54 o                         
  -1  -4   2       2553.68       2452.57        14.64 o                         
   0  -4   2        496.80        508.11         5.40 o                         
   1  -4   2       2464.40       2543.98        17.47 o                         
   2  -4   2        378.26        385.32         4.60 o                         
   3  -4   2          3.65          2.92         1.12 o                         
   4  -4   2        531.41        525.50         7.02 o                         
   5  -4   2        324.99        335.13         5.46 o                         
   6  -4   2        312.27        288.52        12.76 o                         
   7  -4   2        243.70        246.21        12.67 o                         
   8  -4   2          3.03          5.80         4.08 o                         
   9  -4   2          0.97         -1.91         3.74 o                         
  10  -4   2         42.98         42.90         7.47 o                         
 -10  -3   2         69.95         74.03         8.67 o                         
  -9  -3   2         34.13         40.51         6.08 o                         
  -8  -3   2        781.17        762.05        46.01 o                         
  -7  -3   2         26.66         25.87         4.51 o                         
  -6  -3   2          4.68          1.32         2.14 o                         
  -5  -3   2        244.63        251.30         6.48 o                         
  -4  -3   2         32.05         45.72         2.08 o                         
  -3  -3   2         91.65         89.05         2.03 o                         
  -2  -3   2        385.27        432.70         3.71 o                         
  -1  -3   2        991.33        915.19         8.19 o                         
   0  -3   2       5853.93       5787.23        32.84 o                         
   1  -3   2       3199.26       3132.44        19.09 o                         
   2  -3   2          0.12         -0.78         0.78 o                         
   3  -3   2         28.49         18.99         1.60 o                         
   4  -3   2         27.33         33.41         1.96 o                         
   5  -3   2       1002.65       1103.94        10.36 o                         
   6  -3   2        217.64        230.92         6.18 o                         
   7  -3   2          6.07          3.21         2.81 o                         
   8  -3   2        113.49        128.01         8.11 o                         
   9  -3   2        451.37        457.15        14.93 o                         
  10  -3   2         23.63         20.83        10.67 o                         
 -10  -2   2         58.70         52.77         7.58 o                         
  -9  -2   2        397.99        406.33        26.53 o                         
  -8  -2   2         60.48         51.23         6.30 o                         
  -7  -2   2         22.64         25.34         8.00 o                         
  -6  -2   2         45.22         38.59         3.64 o                         
  -5  -2   2          1.33         -1.14         1.23 o                         
  -4  -2   2        206.61        183.33         3.42 o                         
  -3  -2   2         56.69         56.92         1.80 o                         
  -2  -2   2         67.83         83.49         1.89 o                         
  -1  -2   2       3623.83       3537.61        23.86 o                         
   0  -2   2      10314.11       9973.29        54.36 o                         
   1  -2   2      46085.56      42149.55       396.06 o                         
   2  -2   2        526.77        535.26         5.14 o                         
   3  -2   2        446.87        462.57         4.41 o                         
   4  -2   2        217.89        248.62         3.89 o                         
   5  -2   2        177.34        154.80         4.27 o                         
   6  -2   2         34.68         39.42         5.73 o                         
   7  -2   2         97.70         88.94         8.29 o                         
   8  -2   2         44.33         37.95         8.95 o                         
   9  -2   2          0.06         -1.47         3.38 o                         
  10  -2   2          8.93          2.90         7.33 o                         
 -10  -1   2         22.66         13.12         5.44 o                         
  -9  -1   2         15.51         16.19         5.61 o                         
  -8  -1   2         21.82         13.83         3.72 o                         
  -7  -1   2         77.87         85.68         7.05 o                         
  -6  -1   2         19.86         19.29         2.12 o                         
  -5  -1   2        202.48        210.46         4.23 o                         
  -4  -1   2        225.25        307.65         4.38 o                         
  -3  -1   2        247.16        272.53         3.41 o                         
  -2  -1   2       4589.31       4598.27        30.56 o                         
  -1  -1   2         44.11         40.26         1.32 o                         
   0  -1   2       3127.31       3050.58        19.56 o                         
   1  -1   2        304.35        296.90         3.07 o                         
   2  -1   2       1022.90       1016.73         6.92 o                         
   3  -1   2        697.24        712.24         7.23 o                         
   4  -1   2         47.03         46.47         3.46 o                         
   5  -1   2        679.66        646.09         9.92 o                         
   6  -1   2        249.21        249.40         6.48 o                         
   7  -1   2        305.60        295.31         9.47 o                         
   8  -1   2        244.21        225.93         9.51 o                         
   9  -1   2          1.32         -3.13         3.13 o                         
  10  -1   2         12.00         10.22         6.22 o                         
 -10   0   2          5.82          4.09         4.80 o                         
  -9   0   2         15.87         10.26         3.74 o                         
  -8   0   2        261.84        244.58         9.62 o                         
  -7   0   2          8.85          4.95         2.76 o                         
  -6   0   2         42.19         43.99         2.72 o                         
  -5   0   2        107.89        149.28         3.48 o                         
  -4   0   2       1935.79       2069.18        15.00 o                         
  -3   0   2       5436.23       5514.52        37.02 o                         
  -2   0   2        915.20        933.87         6.89 o                         
  -1   0   2       1234.37       1219.30         6.91 o                         
   0   0   2        331.03        325.93         2.79 o                         
   1   0   2        966.99        984.79         6.59 o                         
   2   0   2       1348.01       1302.35         9.77 o                         
   3   0   2          0.08          1.38         0.94 o                         
   4   0   2         24.54         20.33         1.88 o                         
   5   0   2          4.33          3.47         1.57 o                         
   6   0   2         30.71         32.44         5.71 o                         
   7   0   2        192.49        200.32         8.00 o                         
   8   0   2          0.20          1.85         2.96 o                         
   9   0   2         22.91         22.29         5.33 o                         
  10   0   2          4.66         -0.03         5.78 o                         
 -10   1   2         69.27         75.63         8.73 o                         
  -9   1   2        204.04        189.48        10.12 o                         
  -8   1   2         11.21         18.60         3.91 o                         
  -7   1   2         18.34         17.29         3.52 o                         
  -6   1   2        409.71        441.37         6.61 o                         
  -5   1   2       2238.25       2290.45        18.39 o                         
  -4   1   2        111.29        110.26         3.10 o                         
  -3   1   2        107.66        112.58         2.56 o                         
  -2   1   2      18112.20      17380.36        99.91 o                         
  -1   1   2        377.81        385.85         3.26 o                         
   0   1   2       1550.36       1518.19         8.89 o                         
   1   1   2          6.37         11.06         1.97 o                         
   2   1   2       4495.20       4447.72        38.50 o                         
   3   1   2          1.60          1.29         1.69 o                         
   4   1   2        149.83        178.03         3.84 o                         
   5   1   2        153.51        153.21         9.82 o                         
   6   1   2         22.35         17.86         2.37 o                         
   7   1   2       2855.65       2795.50        41.55 o                         
   8   1   2         60.75         63.63         6.09 o                         
   9   1   2          7.67          5.97         4.11 o                         
 -10   2   2         46.36         52.41         7.84 o                         
  -9   2   2        180.43        160.11         9.29 o                         
  -8   2   2          0.04          1.03         2.99 o                         
  -7   2   2         10.00         12.74         3.16 o                         
  -6   2   2        671.99        715.42        13.42 o                         
  -5   2   2          4.24          4.85         1.36 o                         
  -4   2   2        144.21        189.90         3.43 o                         
  -3   2   2        798.27        814.60         9.62 o                         
  -2   2   2          6.83          3.80         0.90 o                         
  -1   2   2         41.81         31.64         1.53 o                         
   0   2   2       1239.14       1176.43         8.71 o                         
   1   2   2        361.94        350.63         6.80 o                         
   2   2   2        521.58        513.50         8.21 o                         
   3   2   2          9.17          8.89         1.88 o                         
   4   2   2        112.35        107.35         7.23 o                         
   5   2   2        317.70        313.17         6.22 o                         
   6   2   2        977.35        937.89        15.01 o                         
   7   2   2        244.39        249.46         8.18 o                         
   8   2   2         14.21         18.36         3.95 o                         
   9   2   2         15.73         20.27         4.85 o                         
 -10   3   2         24.04         11.74         6.67 o                         
  -9   3   2         14.55          8.82         4.09 o                         
  -8   3   2          3.40          7.40         3.27 o                         
  -7   3   2          0.59         -0.03         2.60 o                         
  -6   3   2          6.44          5.96         1.96 o                         
  -5   3   2         27.98         24.50         2.76 o                         
  -4   3   2         48.76         46.20         2.89 o                         
  -3   3   2         25.19         39.64         2.31 o                         
  -2   3   2          1.00         -0.51         0.99 o                         
  -1   3   2        476.28        518.03         6.66 o                         
   0   3   2         42.86         42.75         1.51 o                         
   1   3   2          0.13          0.17         0.77 o                         
   2   3   2        473.03        557.45        12.96 o                         
   3   3   2        263.03        300.75         9.27 o                         
   4   3   2       1271.81       1305.84        35.12 o                         
   5   3   2         97.19        106.90         5.92 o                         
   6   3   2          3.99          4.97         1.89 o                         
   7   3   2         25.98         27.73         3.53 o                         
   8   3   2         42.61         51.34         4.77 o                         
   9   3   2          0.01          3.04         3.77 o                         
 -10   4   2         79.10         73.37        12.15 o                         
  -9   4   2         25.49         23.86         4.82 o                         
  -8   4   2          5.57         10.00         3.80 o                         
  -7   4   2         11.47          4.66         3.07 o                         
  -6   4   2         68.50         68.43         3.93 o                         
  -5   4   2        207.53        205.78         5.23 o                         
  -4   4   2       1478.43       1491.05        15.16 o                         
  -3   4   2        104.59        103.37         3.32 o                         
  -2   4   2          6.65          6.44         1.06 o                         
  -1   4   2         41.77         37.22         1.95 o                         
   0   4   2       2288.27       2417.25        15.77 o                         
   1   4   2         38.92         40.37         1.87 o                         
   2   4   2          3.69          1.77         0.82 o                         
   3   4   2          1.34          2.67         2.51 o                         
   4   4   2        108.34        108.46        11.56 o                         
   5   4   2        240.11        243.35        10.99 o                         
   6   4   2         37.37         35.93         2.55 o                         
   7   4   2         97.28         83.86         8.45 o                         
   8   4   2        259.44        239.89         8.71 o                         
   9   4   2         44.79         62.70         6.52 o                         
 -10   5   2         17.20         13.40         4.84 o                         
  -9   5   2         39.89         35.44         5.45 o                         
  -8   5   2         56.59         43.49         5.45 o                         
  -7   5   2        167.94        154.78         7.08 o                         
  -6   5   2        424.79        426.12         8.37 o                         
  -5   5   2        280.57        290.90         6.42 o                         
  -4   5   2        124.26        147.98         4.41 o                         
  -3   5   2        531.34        600.43         7.14 o                         
  -2   5   2       2618.05       2717.46        18.72 o                         
  -1   5   2        216.80        214.94         3.14 o                         
   0   5   2          0.65          0.79         0.85 o                         
   1   5   2       1073.19       1059.87         9.57 o                         
   2   5   2        213.95        205.93         4.23 o                         
   3   5   2        256.49        236.31         4.15 o                         
   4   5   2          6.90          6.67         5.33 o                         
   5   5   2         80.19         61.79        10.22 o                         
   6   5   2        529.62        487.08        27.12 o                         
   7   5   2        239.35        231.26        10.29 o                         
   8   5   2          1.69          0.97         2.82 o                         
 -10   6   2         20.79         41.07         6.56 o                         
  -9   6   2        432.87        433.44        13.99 o                         
  -8   6   2        767.85        784.58        17.61 o                         
  -7   6   2        380.85        382.44        11.29 o                         
  -6   6   2        233.21        221.56         6.29 o                         
  -5   6   2          0.04         -0.18         1.76 o                         
  -4   6   2         10.37         10.02         2.05 o                         
  -3   6   2         91.57         93.80         3.15 o                         
  -2   6   2        242.68        234.40         4.91 o                         
  -1   6   2         32.46         37.93         1.76 o                         
   0   6   2        482.33        527.49         5.42 o                         
   1   6   2         32.14         31.99         2.22 o                         
   2   6   2        134.17        140.37         4.00 o                         
   3   6   2         51.82         40.46         2.45 o                         
   4   6   2        294.91        271.00         5.63 o                         
   5   6   2         44.10         53.34        10.22 o                         
   6   6   2         54.17         56.17         3.79 o                         
   7   6   2         19.70         19.41         5.41 o                         
   8   6   2         17.76         24.47         4.01 o                         
 -10   7   2        213.44        266.38        19.42 o                         
  -9   7   2         56.47         55.20         6.75 o                         
  -8   7   2        291.75        274.69        12.15 o                         
  -7   7   2        155.23        151.95         7.34 o                         
  -6   7   2         15.00         12.43         2.75 o                         
  -5   7   2        116.78        119.87         5.17 o                         
  -4   7   2         20.06         18.12         2.04 o                         
  -3   7   2         51.51         46.55         2.60 o                         
  -2   7   2         25.41         23.88         1.99 o                         
  -1   7   2        124.88        123.53         3.50 o                         
   0   7   2       1133.83       1155.38        12.59 o                         
   1   7   2         56.31         54.84         2.87 o                         
   2   7   2         36.20         33.37         5.55 o                         
   3   7   2        319.92        310.87         8.33 o                         
   4   7   2          0.06          2.00         1.64 o                         
   5   7   2         13.20         16.13         2.24 o                         
   6   7   2         23.08         28.40         3.68 o                         
   7   7   2        330.71        356.64         9.27 o                         
  -9   8   2          9.69         -3.11         7.56 o                         
  -8   8   2          0.23         -2.95         3.59 o                         
  -7   8   2         70.58         63.93         5.29 o                         
  -6   8   2         13.75         19.73         3.14 o                         
  -5   8   2        865.79        884.79        12.72 o                         
  -4   8   2        112.23        100.67         5.14 o                         
  -3   8   2         30.36         31.25         3.97 o                         
  -2   8   2        483.00        470.24         9.42 o                         
  -1   8   2        241.61        226.14         4.74 o                         
   0   8   2        854.18        825.05        12.50 o                         
   1   8   2        183.24        198.40         6.98 o                         
   2   8   2         17.30         14.67         3.37 o                         
   3   8   2        456.39        365.19        10.84 o                         
   4   8   2        316.72        294.88         9.83 o                         
   5   8   2          0.53          1.68         2.85 o                         
   6   8   2         84.77         90.28         5.47 o                         
  -9   9   2        231.74        244.88        23.56 o                         
  -8   9   2        213.93        220.03        21.34 o                         
  -7   9   2          0.09         -2.47        12.89 o                         
  -6   9   2          5.35          8.61         5.12 o                         
  -5   9   2          0.92         -2.97         2.97 o                         
  -4   9   2        288.13        295.00        16.74 o                         
  -3   9   2         45.46         43.53         5.07 o                         
  -2   9   2       1797.24       1721.16        19.37 o                         
  -1   9   2        689.39        698.90        10.49 o                         
   0   9   2        111.32        114.25         4.03 o                         
   1   9   2         53.46         63.60         4.79 o                         
   2   9   2        116.25        104.92         7.56 o                         
   3   9   2        383.00        346.26        11.43 o                         
   4   9   2          8.39          9.11         8.67 o                         
   5   9   2         89.31         59.88         5.92 o                         
   6   9   2        109.87        118.58         7.56 o                         
  -9  10   2        101.58        120.46        18.22 o                         
  -8  10   2         16.91         18.22        11.11 o                         
  -7  10   2          8.19          7.59         9.56 o                         
  -6  10   2        344.46        353.13        14.37 o                         
  -5  10   2         64.34         65.91         7.78 o                         
  -4  10   2        128.93        148.73         8.26 o                         
  -3  10   2        583.20        571.09        30.47 o                         
  -2  10   2       1287.83       1220.52        19.52 o                         
  -1  10   2         42.61         47.54         4.36 o                         
   0  10   2         85.82         74.70         7.55 o                         
   1  10   2        793.95        836.00        29.78 o                         
   2  10   2         20.01         12.81         4.03 o                         
   3  10   2        270.84        236.98        10.28 o                         
   4  10   2        139.38        127.95        11.34 o                         
   5  10   2        143.10        141.71        18.89 o                         
  -8  11   2        362.01        345.01        20.45 o                         
  -7  11   2        482.07        510.27        65.34 o                         
  -6  11   2          8.86         10.54         7.11 o                         
  -5  11   2        150.65        155.67         9.26 o                         
  -4  11   2          4.68          3.60         3.57 o                         
  -3  11   2         28.00         32.34         4.56 o                         
  -2  11   2         10.77         11.30         3.52 o                         
  -1  11   2         35.23         35.30         4.01 o                         
   0  11   2        187.94        199.99        22.43 o                         
   1  11   2        985.00        950.77        22.34 o                         
   2  11   2         35.23         25.96         5.43 o                         
   3  11   2         91.76         86.33         7.98 o                         
   4  11   2        148.14        181.53        10.89 o                         
  -7  12   2          0.17         -4.80         4.80 o                         
  -6  12   2        106.55        134.52        11.58 o                         
  -5  12   2         76.44         94.90         7.66 o                         
  -4  12   2         14.39         10.35         4.10 o                         
  -3  12   2         56.46         48.47         5.61 o                         
  -2  12   2          0.15          2.08         3.33 o                         
  -1  12   2        143.86        139.30         6.61 o                         
   0  12   2         66.98         84.54         8.65 o                         
   1  12   2          8.62         12.00         4.91 o                         
   2  12   2         44.49         43.26         6.72 o                         
   3  12   2        171.38        180.40        30.45 o                         
  -6  13   2          4.29          4.45         5.55 o                         
  -5  13   2         20.84         31.92         6.10 o                         
  -4  13   2          2.33          2.45         4.45 o                         
  -3  13   2          2.64         -0.90         3.52 o                         
  -2  13   2        110.74        129.16         7.91 o                         
  -1  13   2          5.40          6.90         2.93 o                         
   0  13   2         15.22         15.93         5.81 o                         
   1  13   2         27.37         16.00         7.11 o                         
   1 -15   3         42.41         46.58         6.12 o                         
   2 -15   3         92.93        108.05         8.50 o                         
   3 -15   3        532.69        591.60        25.78 o                         
  -2 -14   3         59.46         68.10         9.05 o                         
  -1 -14   3         69.54         62.59         5.30 o                         
   0 -14   3         80.98         81.59         6.74 o                         
   1 -14   3          5.18          6.29         4.04 o                         
   2 -14   3        124.99        141.23         9.14 o                         
   3 -14   3        100.38        100.35         8.04 o                         
   4 -14   3         23.92         24.95         7.03 o                         
   5 -14   3        191.94        219.88        20.20 o                         
  -3 -13   3        104.19        126.76        11.20 o                         
  -2 -13   3         59.66         51.64         7.58 o                         
  -1 -13   3         30.68         40.03         4.66 o                         
   0 -13   3        104.02         98.56        11.34 o                         
   1 -13   3          0.03          1.80         2.95 o                         
   2 -13   3         45.71         47.35         5.61 o                         
   3 -13   3        122.88        155.12        10.06 o                         
   4 -13   3          8.65         20.57         8.89 o                         
   5 -13   3          0.92         -0.07         5.56 o                         
   6 -13   3          0.35         -0.73        10.67 o                         
  -5 -12   3         42.42         47.20         7.47 o                         
  -4 -12   3         72.18         75.87        11.98 o                         
  -3 -12   3         14.83         10.60         4.27 o                         
  -2 -12   3         58.00         64.07         7.25 o                         
  -1 -12   3        285.62        279.94         8.79 o                         
   0 -12   3        392.93        352.83         9.22 o                         
   1 -12   3         91.71         80.42         5.47 o                         
   2 -12   3          0.35          3.65         2.92 o                         
   3 -12   3          2.31          5.11         3.14 o                         
   4 -12   3        222.43        202.60         9.10 o                         
   5 -12   3         29.10         24.92         5.41 o                         
   6 -12   3         13.67         16.50         5.34 o                         
   7 -12   3         11.05          7.56         9.78 o                         
  -6 -11   3        226.81        261.24        13.60 o                         
  -5 -11   3          7.18          4.83         3.88 o                         
  -4 -11   3         16.85         19.43         4.50 o                         
  -3 -11   3        119.08        122.08        10.65 o                         
  -2 -11   3        395.67        380.24        13.28 o                         
  -1 -11   3         20.92         21.52         3.26 o                         
   0 -11   3        331.88        302.72        12.90 o                         
   1 -11   3          0.80          0.51         2.46 o                         
   2 -11   3         47.87         46.41         4.39 o                         
   3 -11   3        283.17        270.34         8.43 o                         
   4 -11   3          5.69          8.86         3.55 o                         
   5 -11   3         14.82         21.78         6.60 o                         
   6 -11   3         28.24         35.19         5.96 o                         
   7 -11   3          2.06         -5.34         5.34 o                         
   8 -11   3        116.17         96.01        17.34 o                         
  -6 -10   3         10.51          7.74         5.20 o                         
  -5 -10   3          4.95          7.90         3.93 o                         
  -4 -10   3         88.23         85.74         7.11 o                         
  -3 -10   3         46.45         60.09         7.56 o                         
  -2 -10   3          8.62         10.18         2.14 o                         
  -1 -10   3        104.36        100.68         6.42 o                         
   0 -10   3         15.38          3.88         2.44 o                         
   1 -10   3         93.76         93.58         5.37 o                         
   2 -10   3         54.14         47.55         4.24 o                         
   3 -10   3        407.24        379.26         9.53 o                         
   4 -10   3        387.47        383.89        10.05 o                         
   5 -10   3        727.00        747.99        14.63 o                         
   6 -10   3        166.72        167.06         9.39 o                         
   7 -10   3        109.65         97.71         8.48 o                         
   8 -10   3         24.83         18.83         5.42 o                         
  -7  -9   3         23.21         32.88         7.56 o                         
  -6  -9   3         16.62         21.15         5.49 o                         
  -5  -9   3         19.04         14.35         4.68 o                         
  -4  -9   3        305.02        294.74         9.77 o                         
  -3  -9   3        107.04        118.85         7.12 o                         
  -2  -9   3        408.44        431.85         7.27 o                         
  -1  -9   3         85.14         71.18         4.36 o                         
   0  -9   3        721.78        726.35        11.89 o                         
   1  -9   3        132.67        139.24         6.64 o                         
   2  -9   3         38.07         47.54         3.59 o                         
   3  -9   3        366.77        344.87         7.77 o                         
   4  -9   3         35.33         34.73         4.41 o                         
   5  -9   3        190.33        192.86         7.92 o                         
   6  -9   3          5.53          5.37         3.98 o                         
   7  -9   3         14.10          5.21         4.26 o                         
   8  -9   3          6.21          6.85         4.57 o                         
   9  -9   3         31.23         31.11         7.78 o                         
  -8  -8   3        110.79        130.87        10.36 o                         
  -7  -8   3         13.64         19.28         6.00 o                         
  -6  -8   3        106.12        106.90         7.26 o                         
  -5  -8   3        368.29        373.17        11.08 o                         
  -4  -8   3          0.41         -1.40         3.02 o                         
  -3  -8   3          0.83          1.59         1.34 o                         
  -2  -8   3        561.15        538.61         9.32 o                         
  -1  -8   3        210.80        193.33         3.86 o                         
   0  -8   3       1359.65       1386.70        13.97 o                         
   1  -8   3         58.85         64.22         2.82 o                         
   2  -8   3          7.95          7.27         2.11 o                         
   3  -8   3         35.88         39.60         3.34 o                         
   4  -8   3        103.18         94.48         4.97 o                         
   5  -8   3         86.21         96.77         5.81 o                         
   6  -8   3         25.39         18.68         4.44 o                         
   7  -8   3         37.79         40.72         8.74 o                         
   8  -8   3          3.69          5.62         4.36 o                         
   9  -8   3         40.03         30.67        11.56 o                         
  -8  -7   3        262.04        281.55        13.26 o                         
  -7  -7   3         16.44         24.53         5.32 o                         
  -6  -7   3         44.41         33.84         4.53 o                         
  -5  -7   3        572.08        557.95        13.06 o                         
  -4  -7   3        195.34        184.80         9.46 o                         
  -3  -7   3         15.79         18.54         1.71 o                         
  -2  -7   3        294.55        276.68         4.89 o                         
  -1  -7   3        427.10        452.39         5.54 o                         
   0  -7   3        278.21        305.72         5.50 o                         
   1  -7   3        100.26        100.79         3.56 o                         
   2  -7   3        437.85        417.94         6.52 o                         
   3  -7   3         66.98         67.19         3.81 o                         
   4  -7   3         51.89         63.68         3.96 o                         
   5  -7   3         74.76         76.20         4.99 o                         
   6  -7   3        372.48        365.78        11.41 o                         
   7  -7   3         22.52         18.64         4.51 o                         
   8  -7   3          0.05         -2.34         5.53 o                         
   9  -7   3         83.08        101.14        10.44 o                         
  -9  -6   3        106.66        143.34        22.67 o                         
  -8  -6   3         39.56         46.93         6.73 o                         
  -7  -6   3        700.86        749.71        19.62 o                         
  -6  -6   3        236.58        242.20         9.16 o                         
  -5  -6   3       2517.26       2449.92        31.89 o                         
  -4  -6   3        132.35        128.24         4.96 o                         
  -3  -6   3        107.24        109.85         3.62 o                         
  -2  -6   3          4.13          4.81         1.27 o                         
  -1  -6   3        927.11        934.85         8.85 o                         
   0  -6   3        118.32        149.88         3.25 o                         
   1  -6   3          9.09         22.44         1.75 o                         
   2  -6   3       1483.19       1552.82        14.31 o                         
   3  -6   3       1842.94       1879.63        17.40 o                         
   4  -6   3         47.87         47.52         3.32 o                         
   5  -6   3        630.20        624.61        11.41 o                         
   6  -6   3         15.95         17.59         3.83 o                         
   7  -6   3          8.89         13.83         3.92 o                         
   8  -6   3         91.53         77.67         8.77 o                         
   9  -6   3         40.28         44.96         7.84 o                         
  10  -6   3         47.04         53.29        11.78 o                         
  -9  -5   3         20.63         12.29         7.78 o                         
  -8  -5   3         20.72         21.62         5.18 o                         
  -7  -5   3        406.10        377.35        13.07 o                         
  -6  -5   3        402.15        404.65        13.98 o                         
  -5  -5   3        265.06        271.90         6.78 o                         
  -4  -5   3        575.50        579.00         6.37 o                         
  -3  -5   3       1226.18       1233.30        10.21 o                         
  -2  -5   3          2.18          2.35         1.10 o                         
  -1  -5   3        401.40        389.47         6.24 o                         
   0  -5   3        386.32        399.63         4.96 o                         
   1  -5   3        837.95        860.67         8.77 o                         
   2  -5   3        133.77        159.35         3.54 o                         
   3  -5   3        841.82        873.69         9.13 o                         
   4  -5   3        741.95        730.87         9.05 o                         
   5  -5   3         15.66         18.56         2.82 o                         
   6  -5   3        255.15        257.75        14.24 o                         
   7  -5   3         47.08         35.29         4.96 o                         
   8  -5   3         19.61          7.26         3.70 o                         
   9  -5   3          7.53          1.10         4.68 o                         
  10  -5   3        139.40        150.80        12.50 o                         
 -10  -4   3        104.33        115.61        24.67 o                         
  -9  -4   3         75.08         87.57        10.67 o                         
  -8  -4   3         62.53         77.75         7.79 o                         
  -7  -4   3          7.17          1.87         3.37 o                         
  -6  -4   3         13.58         13.09         5.29 o                         
  -5  -4   3        927.80        899.83        10.29 o                         
  -4  -4   3        238.78        238.24         4.20 o                         
  -3  -4   3        575.17        584.82         5.23 o                         
  -2  -4   3         96.56        100.34         2.11 o                         
  -1  -4   3      10456.36      10516.56        58.30 o                         
   0  -4   3        280.58        297.28         4.20 o                         
   1  -4   3       1408.99       1507.89        11.90 o                         
   2  -4   3        210.18        248.90         3.64 o                         
   3  -4   3        301.21        388.35         4.80 o                         
   4  -4   3         16.41         17.87         2.30 o                         
   5  -4   3        150.36        139.11         3.71 o                         
   6  -4   3        627.09        612.58        13.46 o                         
   7  -4   3         19.81         24.97         4.17 o                         
   8  -4   3         19.99         18.20         4.35 o                         
   9  -4   3          5.47          2.13         4.48 o                         
  10  -4   3          0.18         -2.90         4.68 o                         
 -10  -3   3         97.13        107.28         9.78 o                         
  -9  -3   3        290.63        318.35        13.45 o                         
  -8  -3   3         49.92         68.97         7.32 o                         
  -7  -3   3         38.01         37.65         5.18 o                         
  -6  -3   3        564.40        570.69         9.09 o                         
  -5  -3   3         17.86         21.72         1.83 o                         
  -4  -3   3         28.33         29.42         1.91 o                         
  -3  -3   3        671.73        665.68         6.24 o                         
  -2  -3   3        389.04        386.68         5.15 o                         
  -1  -3   3       5760.36       5692.07        32.66 o                         
   0  -3   3       3877.36       3822.37        22.88 o                         
   1  -3   3       5409.67       5641.79        30.91 o                         
   2  -3   3         14.80         22.30         1.39 o                         
   3  -3   3        273.47        254.32         3.66 o                         
   4  -3   3       1078.62       1074.99        10.81 o                         
   5  -3   3         67.68         66.25         3.54 o                         
   6  -3   3        551.48        536.09        16.15 o                         
   7  -3   3        261.12        240.53         8.96 o                         
   8  -3   3         67.12         63.78         6.11 o                         
   9  -3   3        385.77        410.15        15.59 o                         
  10  -3   3         15.46         20.48         6.08 o                         
 -10  -2   3         98.08         93.49        14.89 o                         
  -9  -2   3          3.41         -1.78         3.84 o                         
  -8  -2   3        241.35        236.84        20.43 o                         
  -7  -2   3        234.16        211.81         8.01 o                         
  -6  -2   3        796.03        785.71        10.85 o                         
  -5  -2   3        734.25        796.27         8.88 o                         
  -4  -2   3       2110.74       2357.76        16.89 o                         
  -3  -2   3         98.54        111.62         2.44 o                         
  -2  -2   3        408.83        393.00         4.21 o                         
  -1  -2   3       6652.54       6699.02        37.54 o                         
   0  -2   3        188.81        185.26         3.57 o                         
   1  -2   3        680.81        711.72         6.46 o                         
   2  -2   3       3985.38       4154.68        22.36 o                         
   3  -2   3          0.70         -0.42         0.90 o                         
   4  -2   3        277.00        257.96         5.93 o                         
   5  -2   3         89.58         64.75         3.27 o                         
   6  -2   3        173.13        166.31         7.23 o                         
   7  -2   3        868.37        855.67        16.81 o                         
   8  -2   3        369.45        353.34        11.30 o                         
   9  -2   3         44.87         37.67        13.34 o                         
  10  -2   3          0.74         -3.60         4.37 o                         
 -10  -1   3         11.07          6.72         4.91 o                         
  -9  -1   3        184.73        175.74        11.07 o                         
  -8  -1   3         24.84         29.78         4.40 o                         
  -7  -1   3        330.10        299.28         7.83 o                         
  -6  -1   3         18.08         21.93         2.46 o                         
  -5  -1   3        341.12        367.70         5.50 o                         
  -4  -1   3       1995.11       2073.73        15.29 o                         
  -3  -1   3       2046.07       2241.49        17.29 o                         
  -2  -1   3        778.87        753.14         6.22 o                         
  -1  -1   3       4092.57       4042.35        23.37 o                         
   0  -1   3       1797.15       1749.14        14.54 o                         
   1  -1   3       2083.41       2146.18        14.49 o                         
   2  -1   3          1.49         -0.46         0.86 o                         
   3  -1   3        602.06        623.15         7.17 o                         
   4  -1   3          5.17         -1.20         1.20 o                         
   5  -1   3        724.08        714.57        10.49 o                         
   6  -1   3        211.18        208.07         6.48 o                         
   7  -1   3        323.09        321.65        15.01 o                         
   8  -1   3        232.62        212.82        13.38 o                         
   9  -1   3          7.98          6.35         4.27 o                         
  10  -1   3         11.92         17.56         9.33 o                         
 -10   0   3         14.60         12.52         5.32 o                         
  -9   0   3        108.37        100.49         7.85 o                         
  -8   0   3         87.52         57.71         9.45 o                         
  -7   0   3         14.51          9.35         3.73 o                         
  -6   0   3        106.65        102.93         4.15 o                         
  -5   0   3          3.15         -1.23         1.23 o                         
  -4   0   3        656.71        754.19         9.11 o                         
  -3   0   3         80.72         84.93         2.31 o                         
  -2   0   3      17553.56      17322.56       100.50 o                         
  -1   0   3       7070.35       7014.92        38.77 o                         
   0   0   3        265.67        256.66         2.72 o                         
   1   0   3       1459.70       1418.48         9.96 o                         
   2   0   3        103.91         97.62         2.23 o                         
   3   0   3        627.41        602.81         6.73 o                         
   4   0   3        888.24        956.64        11.36 o                         
   5   0   3          1.38          4.22         1.64 o                         
   6   0   3       1090.31       1060.18        16.36 o                         
   7   0   3         47.38         43.87         4.47 o                         
   8   0   3          2.02         -0.14         4.12 o                         
   9   0   3         71.49         78.08         9.56 o                         
 -10   1   3         23.88         31.56         6.75 o                         
  -9   1   3          5.41          2.98         3.57 o                         
  -8   1   3         17.96         14.92         3.54 o                         
  -7   1   3          0.32         -2.90         2.90 o                         
  -6   1   3        212.99        209.82         5.27 o                         
  -5   1   3        390.94        359.38         5.71 o                         
  -4   1   3        216.52        247.81         4.12 o                         
  -3   1   3       1002.86       1020.29        10.37 o                         
  -2   1   3          1.34          1.78         0.96 o                         
  -1   1   3         11.02          4.41         0.66 o                         
   0   1   3        383.16        364.54         3.29 o                         
   1   1   3        330.24        356.38         4.30 o                         
   2   1   3       1204.55       1246.00        12.84 o                         
   3   1   3        526.18        547.37         6.90 o                         
   4   1   3        135.87        137.80         7.19 o                         
   5   1   3         27.49         20.63         2.03 o                         
   6   1   3       1097.61       1070.50        13.84 o                         
   7   1   3        382.83        374.64        10.05 o                         
   8   1   3          5.06          1.97         2.96 o                         
   9   1   3        141.08        160.36         9.61 o                         
 -10   2   3         17.54         10.08         4.36 o                         
  -9   2   3         28.30         23.71         4.64 o                         
  -8   2   3          3.02          1.05         3.14 o                         
  -7   2   3        264.63        270.58        14.65 o                         
  -6   2   3         34.57         25.75         2.61 o                         
  -5   2   3         81.03         86.14         4.57 o                         
  -4   2   3         30.13         41.41         2.54 o                         
  -3   2   3          0.72         -1.14         1.14 o                         
  -2   2   3        514.43        510.03         5.48 o                         
  -1   2   3        515.03        477.52         5.15 o                         
   0   2   3        156.70        150.15         2.35 o                         
   1   2   3        318.60        365.42         4.36 o                         
   2   2   3        625.56        635.65         9.10 o                         
   3   2   3       1318.76       1533.69        20.52 o                         
   4   2   3        141.21        121.80        10.67 o                         
   5   2   3       1648.97       1628.31        18.43 o                         
   6   2   3         37.88         38.31         4.58 o                         
   7   2   3         66.00         61.06         5.17 o                         
   8   2   3          3.01          2.55         2.92 o                         
   9   2   3         26.94         34.33         5.72 o                         
 -10   3   3         10.45         21.86         5.19 o                         
  -9   3   3        226.64        183.16        12.15 o                         
  -8   3   3        547.91        495.58        13.30 o                         
  -7   3   3         80.02         84.20         9.70 o                         
  -6   3   3          1.24         -0.31         1.74 o                         
  -5   3   3         32.57         32.17         2.72 o                         
  -4   3   3          2.37          2.94         1.32 o                         
  -3   3   3        871.38        878.68         8.60 o                         
  -2   3   3        877.89        946.04         8.21 o                         
  -1   3   3        240.71        235.49         3.86 o                         
   0   3   3        164.65        142.22         2.30 o                         
   1   3   3       2831.76       2977.91        20.98 o                         
   2   3   3        678.71        712.38         9.83 o                         
   3   3   3         59.98         53.83         4.11 o                         
   4   3   3        888.34        876.98        19.17 o                         
   5   3   3          1.56         -1.87         3.10 o                         
   6   3   3        158.39        145.40         8.87 o                         
   7   3   3         46.27         42.22         3.96 o                         
   8   3   3          4.04          4.66         3.20 o                         
   9   3   3         44.82         41.84         5.78 o                         
 -10   4   3          0.02         -0.42         3.98 o                         
  -9   4   3         80.38        101.10         8.02 o                         
  -8   4   3         54.19         46.74         5.53 o                         
  -7   4   3       1294.04       1273.93        18.19 o                         
  -6   4   3         12.30         12.82         2.38 o                         
  -5   4   3         18.70         11.41         2.14 o                         
  -4   4   3        131.77        137.69         3.62 o                         
  -3   4   3       1705.92       1809.56        14.71 o                         
  -2   4   3         42.39         38.60         2.33 o                         
  -1   4   3        419.95        367.95         5.23 o                         
   0   4   3       1565.32       1687.94        13.82 o                         
   1   4   3         57.55         59.48         2.28 o                         
   2   4   3        115.91         99.66         2.39 o                         
   3   4   3        286.94        276.15         9.41 o                         
   4   4   3        109.75        102.71        10.45 o                         
   5   4   3         28.80         37.98         5.55 o                         
   6   4   3         42.75         45.34         8.89 o                         
   7   4   3         94.58         89.56         5.82 o                         
   8   4   3          2.35          3.70         2.88 o                         
 -10   5   3          1.67          3.33         4.27 o                         
  -9   5   3        132.80        139.28         9.00 o                         
  -8   5   3        109.14        105.23         9.30 o                         
  -7   5   3        332.66        334.13         9.00 o                         
  -6   5   3        262.56        274.31         7.46 o                         
  -5   5   3         93.28         81.05         3.62 o                         
  -4   5   3          0.13         -0.07         1.47 o                         
  -3   5   3         65.47         64.05         2.78 o                         
  -2   5   3        305.50        272.08        12.46 o                         
  -1   5   3         37.11         32.88         2.13 o                         
   0   5   3          0.23         -0.25         1.03 o                         
   1   5   3         17.01         14.47         1.55 o                         
   2   5   3         58.52         53.56         2.32 o                         
   3   5   3        175.93        167.24        32.67 o                         
   4   5   3         26.09         20.60         5.11 o                         
   5   5   3         11.22         21.19         5.11 o                         
   6   5   3         36.35         43.20         6.83 o                         
   7   5   3          1.08          2.82         4.17 o                         
   8   5   3          2.74         10.02         3.25 o                         
 -10   6   3         32.99         45.22         6.87 o                         
  -9   6   3        146.54        169.37        16.76 o                         
  -8   6   3        227.08        234.12        10.11 o                         
  -7   6   3       1638.17       1690.67        22.37 o                         
  -6   6   3         21.97         18.45         2.76 o                         
  -5   6   3         19.50         18.91         2.61 o                         
  -4   6   3        249.40        259.62         5.71 o                         
  -3   6   3        210.29        227.35         6.72 o                         
  -2   6   3       1019.91       1014.04        10.54 o                         
  -1   6   3        590.29        621.27         6.67 o                         
   0   6   3          0.33          1.77         1.04 o                         
   1   6   3         14.85         18.12         1.73 o                         
   2   6   3          3.20          1.87         1.37 o                         
   3   6   3         24.19         25.85         2.33 o                         
   4   6   3        435.81        424.74        18.45 o                         
   5   6   3        472.35        444.31        48.45 o                         
   6   6   3          0.02         -3.84         3.84 o                         
   7   6   3          1.12         10.22         7.56 o                         
 -10   7   3          0.01          8.82         6.26 o                         
  -9   7   3        207.95        206.13        14.10 o                         
  -8   7   3        138.00        139.32         8.92 o                         
  -7   7   3          9.12         11.03         3.28 o                         
  -6   7   3         36.60         41.68         3.72 o                         
  -5   7   3          7.38          6.50         2.43 o                         
  -4   7   3          0.30         -1.74         1.74 o                         
  -3   7   3        647.98        645.59         8.73 o                         
  -2   7   3         23.48         22.67         2.00 o                         
  -1   7   3         12.84         12.07         1.24 o                         
   0   7   3        322.05        320.54         4.54 o                         
   1   7   3        489.34        469.15         7.87 o                         
   2   7   3         25.24         25.08         2.81 o                         
   3   7   3        634.66        553.19         9.51 o                         
   4   7   3         66.27         77.94         3.44 o                         
   5   7   3        157.90        168.51        11.44 o                         
   6   7   3          2.60         -0.33         4.59 o                         
   7   7   3        139.30        157.36        19.56 o                         
  -9   8   3          7.78          4.00         8.45 o                         
  -8   8   3          0.08          3.11         7.56 o                         
  -7   8   3          6.74          8.08         5.32 o                         
  -6   8   3        100.95        111.08         7.42 o                         
  -5   8   3       1327.38       1270.20        17.34 o                         
  -4   8   3          7.98          7.73         2.45 o                         
  -3   8   3        484.17        490.78         8.92 o                         
  -2   8   3         15.95         13.15         1.93 o                         
  -1   8   3        824.43        809.14        10.67 o                         
   0   8   3        284.08        277.71        10.04 o                         
   1   8   3        115.10        129.02         7.14 o                         
   2   8   3         87.80        108.04         6.58 o                         
   3   8   3        170.94        172.93         8.00 o                         
   4   8   3          0.92          2.22         2.82 o                         
   5   8   3         64.89         64.57         9.33 o                         
   6   8   3          0.04         -1.78         7.56 o                         
  -9   9   3         41.61         34.67        12.45 o                         
  -8   9   3         58.82         67.54         8.97 o                         
  -7   9   3         73.08         78.96        16.00 o                         
  -6   9   3         16.62         10.00         3.83 o                         
  -5   9   3        437.46        435.45        12.10 o                         
  -4   9   3         63.17         63.65         5.56 o                         
  -3   9   3       1270.93       1295.95        20.38 o                         
  -2   9   3          0.39          2.48         2.62 o                         
  -1   9   3        996.84       1000.00        17.38 o                         
   0   9   3        489.13        504.48        14.28 o                         
   1   9   3        100.99        102.66         7.47 o                         
   2   9   3        228.59        263.26        10.11 o                         
   3   9   3          9.37          2.78         3.43 o                         
   4   9   3         58.77         59.95         5.78 o                         
   5   9   3        591.00        664.76        20.87 o                         
  -8  10   3         53.55         55.86         8.86 o                         
  -7  10   3         90.12        104.07        10.18 o                         
  -6  10   3         58.83         49.45         7.26 o                         
  -5  10   3         19.89         16.45         4.24 o                         
  -4  10   3        206.49        207.12         9.03 o                         
  -3  10   3         75.71         77.86         5.87 o                         
  -2  10   3        430.81        434.82        10.73 o                         
  -1  10   3        147.01        140.26         6.05 o                         
   0  10   3        131.90        116.13         8.61 o                         
   1  10   3         40.10         39.39         5.55 o                         
   2  10   3          1.77         10.64         4.36 o                         
   3  10   3          3.21          3.39         3.77 o                         
   4  10   3        348.25        368.57        12.39 o                         
  -8  11   3         50.71         69.61         9.73 o                         
  -7  11   3         44.63         30.92         7.47 o                         
  -6  11   3        238.61        247.54        14.37 o                         
  -5  11   3         20.05         11.75         4.17 o                         
  -4  11   3          0.45          0.89         3.46 o                         
  -3  11   3         16.43         17.51         3.84 o                         
  -2  11   3         78.03         89.50        12.43 o                         
  -1  11   3        159.68        163.63         6.59 o                         
   0  11   3         65.67         75.14        12.22 o                         
   1  11   3        247.01        253.30        12.67 o                         
   2  11   3        284.95        306.89        17.78 o                         
   3  11   3         43.71         36.45         7.11 o                         
  -7  12   3         11.97         11.11         6.40 o                         
  -6  12   3          2.44          0.22         9.11 o                         
  -5  12   3         27.80         29.83         5.39 o                         
  -4  12   3         36.73         48.45         5.60 o                         
  -3  12   3        118.68        134.32         7.97 o                         
  -2  12   3        118.57        113.09         9.47 o                         
  -1  12   3        139.02        119.07         5.67 o                         
   0  12   3         89.20        117.80        13.34 o                         
   1  12   3          3.96         10.67         6.22 o                         
   2  12   3        229.03        213.81        14.67 o                         
  -5  13   3          9.40          5.37         5.12 o                         
  -4  13   3          0.00          6.24         4.59 o                         
  -3  13   3          7.75          6.24         4.59 o                         
  -2  13   3        107.15        102.49         7.54 o                         
  -1  13   3          7.55          6.67         6.22 o                         
   0  13   3        269.91        344.90        20.45 o                         
   0 -15   4          4.15         12.04         4.35 o                         
   1 -15   4         27.72         27.86         5.46 o                         
   2 -15   4        140.27        142.45         9.67 o                         
   3 -15   4          4.35          9.78         5.75 o                         
  -2 -14   4        158.19        157.20        26.89 o                         
  -1 -14   4         85.64         83.13         7.34 o                         
   0 -14   4         16.10         13.74         4.35 o                         
   1 -14   4         81.35         88.07        11.22 o                         
   2 -14   4         20.85         17.31         5.25 o                         
   3 -14   4         18.68         17.83         4.93 o                         
   4 -14   4        124.02        129.03        11.58 o                         
   5 -14   4         26.87         42.21         8.47 o                         
  -4 -13   4        124.74        119.74        11.09 o                         
  -3 -13   4         16.84         14.50         4.73 o                         
  -2 -13   4         17.02         23.03         3.40 o                         
  -1 -13   4          2.43         -0.83         3.40 o                         
   0 -13   4        208.94        205.41         8.31 o                         
   1 -13   4         43.63         50.11         6.19 o                         
   2 -13   4         53.95         62.77         8.40 o                         
   3 -13   4          2.23          5.20         3.35 o                         
   4 -13   4          1.41         -0.68         6.02 o                         
   5 -13   4         21.95         18.23         5.22 o                         
   6 -13   4         12.96         16.81         7.33 o                         
  -5 -12   4         36.92         61.03         8.21 o                         
  -4 -12   4        122.28        116.22         8.56 o                         
  -3 -12   4         23.17         31.31         5.33 o                         
  -2 -12   4         23.52         25.45         3.50 o                         
  -1 -12   4          7.90          7.94         3.66 o                         
   0 -12   4         13.69         20.41         3.65 o                         
   1 -12   4         14.79         22.75         3.69 o                         
   2 -12   4         61.13         66.99         5.39 o                         
   3 -12   4          5.79          3.96         3.15 o                         
   4 -12   4        135.73        141.09         9.12 o                         
   5 -12   4        169.62        184.41        12.90 o                         
   6 -12   4          2.13          6.41         5.03 o                         
   7 -12   4          9.73          8.00         9.78 o                         
  -6 -11   4        335.50        334.02        16.00 o                         
  -5 -11   4         94.73         98.42         7.98 o                         
  -4 -11   4         70.51         85.88         7.27 o                         
  -3 -11   4          4.97          3.90         2.50 o                         
  -2 -11   4          2.61          2.93         2.55 o                         
  -1 -11   4          8.41         10.97         4.08 o                         
   0 -11   4         37.03         29.74         3.78 o                         
   1 -11   4        196.04        202.62         7.33 o                         
   2 -11   4        168.35        153.10         7.18 o                         
   3 -11   4         10.14          5.86         3.11 o                         
   4 -11   4         58.43         49.30         9.11 o                         
   5 -11   4        148.15        149.14        11.16 o                         
   6 -11   4          3.12         -5.12         5.12 o                         
   7 -11   4         81.07         76.13        15.56 o                         
   8 -11   4         86.15        100.90        17.78 o                         
  -7 -10   4        129.92        135.10        16.89 o                         
  -6 -10   4         75.46         68.30         8.06 o                         
  -5 -10   4          2.54          2.07         3.45 o                         
  -4 -10   4        364.27        352.99        11.40 o                         
  -3 -10   4          0.65         -0.33         1.67 o                         
  -2 -10   4        455.21        461.35        14.82 o                         
  -1 -10   4        170.85        166.01         6.48 o                         
   0 -10   4        513.08        484.67        17.76 o                         
   1 -10   4         14.22         10.56         2.73 o                         
   2 -10   4         69.92         59.63         6.44 o                         
   3 -10   4          6.31          1.32         2.89 o                         
   4 -10   4         38.82         47.14         4.31 o                         
   5 -10   4         38.85         27.37         4.32 o                         
   6 -10   4          2.86          2.82         4.23 o                         
   7 -10   4          0.41         -3.28         4.22 o                         
   8 -10   4         92.79        100.89        10.84 o                         
  -7  -9   4         26.54         25.78         6.08 o                         
  -6  -9   4          0.85          3.04         3.86 o                         
  -5  -9   4         69.95         64.91         6.04 o                         
  -4  -9   4        551.27        518.93        13.78 o                         
  -3  -9   4        338.82        326.40         6.28 o                         
  -2  -9   4        334.32        306.64         7.51 o                         
  -1  -9   4        296.76        335.12         7.95 o                         
   0  -9   4        272.30        275.45         5.57 o                         
   1  -9   4         17.58         15.85         1.97 o                         
   2  -9   4        139.33        146.24         5.89 o                         
   3  -9   4         11.72          9.98         2.70 o                         
   4  -9   4         91.24         89.86         5.10 o                         
   5  -9   4        177.54        164.69         7.76 o                         
   6  -9   4          3.02          2.11         3.69 o                         
   7  -9   4          2.81          3.38         4.09 o                         
   8  -9   4         33.32         39.00        13.78 o                         
   9  -9   4         14.88         21.82         6.83 o                         
  -8  -8   4         16.12         19.58         6.25 o                         
  -7  -8   4        105.96        116.30         8.24 o                         
  -6  -8   4         42.04         44.08         5.33 o                         
  -5  -8   4       1236.39       1239.74        21.77 o                         
  -4  -8   4         76.97         79.14         5.39 o                         
  -3  -8   4         43.88         44.86         2.85 o                         
  -2  -8   4        437.22        429.20         7.41 o                         
  -1  -8   4        331.35        322.32         5.90 o                         
   0  -8   4          1.28          3.01         1.85 o                         
   1  -8   4         49.80         48.67         2.77 o                         
   2  -8   4         11.57         15.00         2.08 o                         
   3  -8   4        368.93        359.64         8.26 o                         
   4  -8   4         24.43         23.99         3.04 o                         
   5  -8   4        281.73        269.26         8.33 o                         
   6  -8   4         79.26         76.87         6.75 o                         
   7  -8   4        482.81        501.08        15.99 o                         
   8  -8   4         19.94         17.57         4.96 o                         
   9  -8   4          0.28          3.62         5.33 o                         
  -8  -7   4         46.80         57.33         7.56 o                         
  -7  -7   4        380.44        387.59        12.29 o                         
  -6  -7   4        144.51        129.06         7.81 o                         
  -5  -7   4        758.83        734.26        18.76 o                         
  -4  -7   4        462.23        453.09         6.69 o                         
  -3  -7   4        326.83        322.73         5.51 o                         
  -2  -7   4        220.42        232.05         4.42 o                         
  -1  -7   4       1376.72       1421.83        15.25 o                         
   0  -7   4        242.10        243.54         5.61 o                         
   1  -7   4        229.65        194.60         4.39 o                         
   2  -7   4        451.50        439.61         7.05 o                         
   3  -7   4        353.10        340.40         6.46 o                         
   4  -7   4        771.73        746.71        14.14 o                         
   5  -7   4         70.29         65.71         4.85 o                         
   6  -7   4        857.51        802.10        23.85 o                         
   7  -7   4          8.55         10.89         3.98 o                         
   8  -7   4         88.95         80.30         7.44 o                         
   9  -7   4         17.43         24.58         6.89 o                         
  -9  -6   4        142.37        180.51        27.34 o                         
  -8  -6   4         34.73         26.59         5.84 o                         
  -7  -6   4        374.04        376.50        13.54 o                         
  -6  -6   4         49.41         56.68         5.38 o                         
  -5  -6   4        491.46        506.08        20.05 o                         
  -4  -6   4          7.81          9.31         1.95 o                         
  -3  -6   4        380.96        396.28         5.95 o                         
  -2  -6   4        516.52        570.97         6.73 o                         
  -1  -6   4        314.62        276.22         4.60 o                         
   0  -6   4       1386.31       1299.19        13.83 o                         
   1  -6   4          3.22          3.80         1.45 o                         
   2  -6   4        980.53       1061.83        11.34 o                         
   3  -6   4        457.56        475.08         7.35 o                         
   4  -6   4        155.88        148.77         7.28 o                         
   5  -6   4        130.07        124.37         6.06 o                         
   6  -6   4        582.71        592.15        21.40 o                         
   7  -6   4         89.45         78.84         8.03 o                         
   8  -6   4        139.46        148.79        12.39 o                         
   9  -6   4        100.45         82.23         9.37 o                         
  -9  -5   4        198.88        209.22        12.09 o                         
  -8  -5   4          1.19          0.38         3.94 o                         
  -7  -5   4          7.56          8.50         4.17 o                         
  -6  -5   4          1.13          1.16         2.74 o                         
  -5  -5   4          4.98          3.30         1.49 o                         
  -4  -5   4        957.79        936.11         9.00 o                         
  -3  -5   4          8.78          4.58         1.15 o                         
  -2  -5   4       1769.48       1832.47        32.78 o                         
  -1  -5   4        980.33        996.28        10.72 o                         
   0  -5   4        228.45        216.49         4.43 o                         
   1  -5   4       4657.88       4790.98        34.07 o                         
   2  -5   4        195.39        173.15         4.14 o                         
   3  -5   4         58.94         50.08         2.37 o                         
   4  -5   4        182.97        156.01         4.36 o                         
   5  -5   4         20.13         21.30         3.09 o                         
   6  -5   4         94.03         80.51         6.28 o                         
   7  -5   4          3.79          0.38         3.26 o                         
   8  -5   4          3.03          2.41         3.64 o                         
   9  -5   4         38.90         42.25         9.78 o                         
 -10  -4   4         47.49         51.94         7.65 o                         
  -9  -4   4         40.09         51.54         7.32 o                         
  -8  -4   4        200.27        180.13        10.36 o                         
  -7  -4   4          0.02         -3.78         6.00 o                         
  -6  -4   4         20.83         22.16         2.00 o                         
  -5  -4   4        381.33        388.67         5.81 o                         
  -4  -4   4        180.13        160.86         3.43 o                         
  -3  -4   4        334.73        364.33         5.12 o                         
  -2  -4   4        121.24        128.41         4.41 o                         
  -1  -4   4        599.75        556.50         5.80 o                         
   0  -4   4       1337.28       1338.85        11.14 o                         
   1  -4   4         40.27         37.67         2.21 o                         
   2  -4   4       5883.38       6092.87        38.84 o                         
   3  -4   4       1548.83       1690.06        15.21 o                         
   4  -4   4        566.40        609.14         7.58 o                         
   5  -4   4         30.30         25.84         3.64 o                         
   6  -4   4        563.34        561.72        13.13 o                         
   7  -4   4         30.83         33.03         4.71 o                         
   8  -4   4         59.10         57.54         7.50 o                         
   9  -4   4          8.94          5.13         5.01 o                         
 -10  -3   4          0.13          5.11         4.77 o                         
  -9  -3   4        127.71        128.53        35.56 o                         
  -8  -3   4         11.52         11.96         4.59 o                         
  -7  -3   4         23.04         22.08         2.81 o                         
  -6  -3   4        466.15        488.10        10.99 o                         
  -5  -3   4        253.43        251.22         4.89 o                         
  -4  -3   4        299.60        290.24         6.07 o                         
  -3  -3   4         91.04        121.88         3.46 o                         
  -2  -3   4          8.30          7.30         1.15 o                         
  -1  -3   4        343.32        323.15         4.77 o                         
   0  -3   4        444.72        455.73         6.35 o                         
   1  -3   4       9753.46       9811.15        58.94 o                         
   2  -3   4         63.71         62.30         2.26 o                         
   3  -3   4       1108.59       1171.28        10.48 o                         
   4  -3   4        191.83        187.19         5.91 o                         
   5  -3   4         58.26         65.08         4.10 o                         
   6  -3   4       1257.30       1230.36        28.06 o                         
   7  -3   4         59.54         67.50         9.87 o                         
   8  -3   4          0.01          9.47         3.65 o                         
   9  -3   4         23.50         26.10         6.08 o                         
 -10  -2   4        223.05        233.19        16.42 o                         
  -9  -2   4          2.53         -2.58         3.92 o                         
  -8  -2   4         75.49         65.23         4.63 o                         
  -7  -2   4         94.75         76.82         5.85 o                         
  -6  -2   4         13.77          7.62         2.60 o                         
  -5  -2   4        163.88        183.51         3.87 o                         
  -4  -2   4         81.44        135.35         3.17 o                         
  -3  -2   4        883.57        959.58         8.19 o                         
  -2  -2   4        962.12        974.61         7.96 o                         
  -1  -2   4          5.45          6.55         1.31 o                         
   0  -2   4       1032.13       1027.32         9.16 o                         
   1  -2   4       1052.48        965.90         9.91 o                         
   2  -2   4         68.08         52.10         1.96 o                         
   3  -2   4       1673.60       1847.15        14.24 o                         
   4  -2   4         73.50         62.52         2.81 o                         
   5  -2   4        529.96        490.07        10.13 o                         
   6  -2   4         99.56        109.86         6.52 o                         
   7  -2   4        229.88        233.82        18.54 o                         
   8  -2   4        294.80        324.32        10.97 o                         
   9  -2   4         13.35         19.43        11.56 o                         
 -10  -1   4         55.71         47.93         7.47 o                         
  -9  -1   4         38.58         23.33         5.87 o                         
  -8  -1   4         82.58         60.27         6.94 o                         
  -7  -1   4         12.48         14.67         5.33 o                         
  -6  -1   4          8.54          9.06         2.32 o                         
  -5  -1   4        431.24        432.54         5.98 o                         
  -4  -1   4        393.27        388.38         5.28 o                         
  -3  -1   4        945.40        946.67         8.06 o                         
  -2  -1   4        214.14        215.11         3.72 o                         
  -1  -1   4       2990.62       2975.84        19.43 o                         
   0  -1   4        449.02        410.47        10.43 o                         
   1  -1   4         12.66         16.89         1.32 o                         
   2  -1   4         29.43         31.43         1.86 o                         
   3  -1   4        595.82        569.76         7.52 o                         
   4  -1   4         21.18         30.45         2.32 o                         
   5  -1   4          5.73          8.21         2.05 o                         
   6  -1   4        429.03        408.00        12.79 o                         
   7  -1   4          2.12         -1.43         2.68 o                         
   8  -1   4        252.88        256.98        10.03 o                         
   9  -1   4        178.59        175.79        12.00 o                         
 -10   0   4         86.47         60.86        13.34 o                         
  -9   0   4         15.77         13.58         4.12 o                         
  -8   0   4        265.81        214.45        12.20 o                         
  -7   0   4          5.74          8.61         3.73 o                         
  -6   0   4          1.40          0.05         1.83 o                         
  -5   0   4        234.17        219.32         7.48 o                         
  -4   0   4       1751.78       1796.94        13.30 o                         
  -3   0   4       1190.52       1245.04        11.19 o                         
  -2   0   4        529.80        539.32         5.88 o                         
  -1   0   4        560.42        577.73         4.81 o                         
   0   0   4         66.20         50.00         1.49 o                         
   1   0   4        874.75        921.30         7.48 o                         
   2   0   4         20.86         38.58         1.83 o                         
   3   0   4        721.20        692.75         8.22 o                         
   4   0   4        119.68        107.65         4.98 o                         
   5   0   4          3.23          2.49         2.50 o                         
   6   0   4         64.45         61.72         3.85 o                         
   7   0   4        726.72        738.28        15.60 o                         
   8   0   4         63.05         55.58         5.48 o                         
   9   0   4         38.88         45.17         6.32 o                         
 -10   1   4        147.06        127.65        12.67 o                         
  -9   1   4          8.47          7.15         3.83 o                         
  -8   1   4         95.18         99.66         7.08 o                         
  -7   1   4          3.49          2.88         3.52 o                         
  -6   1   4         11.54          8.31         2.27 o                         
  -5   1   4        663.93        648.73         9.01 o                         
  -4   1   4        365.18        366.59         6.20 o                         
  -3   1   4         76.90         80.23         2.88 o                         
  -2   1   4       2623.57       2873.12        18.94 o                         
  -1   1   4         60.06         57.02         3.70 o                         
   0   1   4        128.55        117.62         3.93 o                         
   1   1   4        568.57        611.99         6.16 o                         
   2   1   4         18.84         43.75         1.89 o                         
   3   1   4        586.59        644.57         7.34 o                         
   4   1   4         83.93         84.51         2.75 o                         
   5   1   4        561.79        552.05         8.30 o                         
   6   1   4         16.54         18.02         2.33 o                         
   7   1   4          5.06          9.49         3.09 o                         
   8   1   4        120.90        120.62        13.06 o                         
   9   1   4        142.86        154.96        12.45 o                         
 -10   2   4         13.19         15.56         4.86 o                         
  -9   2   4          2.60         -0.20         3.50 o                         
  -8   2   4         65.76         62.89         5.96 o                         
  -7   2   4        129.91        130.69         7.43 o                         
  -6   2   4        100.61        104.61         5.15 o                         
  -5   2   4        482.58        502.46         9.10 o                         
  -4   2   4       1352.04       1351.85        13.82 o                         
  -3   2   4        643.13        585.86         7.38 o                         
  -2   2   4       5075.39       5245.24        32.32 o                         
  -1   2   4          5.42          3.07         0.92 o                         
   0   2   4        285.21        278.03         3.02 o                         
   1   2   4       2577.72       2741.80        21.54 o                         
   2   2   4        519.28        538.47         6.09 o                         
   3   2   4        373.13        384.33        11.03 o                         
   4   2   4        235.16        215.68         7.53 o                         
   5   2   4         14.62         14.63         2.71 o                         
   6   2   4        107.86         98.22         3.81 o                         
   7   2   4        141.77        136.38         8.51 o                         
   8   2   4         56.85         48.45         4.87 o                         
   9   2   4         70.50         73.34         8.00 o                         
 -10   3   4         11.90          8.13         5.42 o                         
  -9   3   4          0.02         -0.74         3.50 o                         
  -8   3   4        490.04        491.82        13.33 o                         
  -7   3   4        651.62        634.85        16.03 o                         
  -6   3   4         59.44         60.83         4.25 o                         
  -5   3   4       1165.93       1172.47        12.32 o                         
  -4   3   4       1277.18       1309.69        12.30 o                         
  -3   3   4        216.79        205.28         3.70 o                         
  -2   3   4       4225.21       4613.07        34.92 o                         
  -1   3   4       1647.76       1712.29        17.31 o                         
   0   3   4        939.06        972.28         7.89 o                         
   1   3   4        109.89        113.96         2.51 o                         
   2   3   4          2.21         -0.29         0.93 o                         
   3   3   4        653.73        688.19        12.65 o                         
   4   3   4        167.74        150.12         8.22 o                         
   5   3   4        292.12        276.18        11.32 o                         
   6   3   4         18.87         13.30         4.48 o                         
   7   3   4        128.78        112.59         6.05 o                         
   8   3   4         74.17         76.93         9.33 o                         
 -10   4   4         31.29         47.22         6.52 o                         
  -9   4   4         61.62         43.67         5.89 o                         
  -8   4   4         59.69         57.89         5.95 o                         
  -7   4   4        289.97        266.53         7.96 o                         
  -6   4   4         57.76         59.61         4.18 o                         
  -5   4   4        342.76        329.11         5.98 o                         
  -4   4   4         97.96         87.33         3.08 o                         
  -3   4   4          0.00         -0.98         0.98 o                         
  -2   4   4          8.62          3.19         1.33 o                         
  -1   4   4        659.79        700.84         7.95 o                         
   0   4   4         50.33         60.65         1.72 o                         
   1   4   4        809.46        926.98         8.68 o                         
   2   4   4        572.24        559.01         6.38 o                         
   3   4   4        355.59        354.95         9.15 o                         
   4   4   4         46.78         42.89         5.63 o                         
   5   4   4         21.62          9.33         5.33 o                         
   6   4   4          2.18          4.00         3.77 o                         
   7   4   4        102.13        105.61        10.21 o                         
   8   4   4         11.61         11.62         3.28 o                         
 -10   5   4         15.91         20.66         7.80 o                         
  -9   5   4         98.17        115.03        17.68 o                         
  -8   5   4         35.33         42.66         5.31 o                         
  -7   5   4        639.40        629.04        12.20 o                         
  -6   5   4        157.58        170.64         7.74 o                         
  -5   5   4        291.71        287.26         5.59 o                         
  -4   5   4        198.18        199.08         4.84 o                         
  -3   5   4        185.20        191.94         3.37 o                         
  -2   5   4        464.49        450.11         7.54 o                         
  -1   5   4         29.95         37.21         2.56 o                         
   0   5   4         33.58         35.83         1.41 o                         
   1   5   4        658.80        660.59         7.20 o                         
   2   5   4        182.59        181.86         3.71 o                         
   3   5   4          5.75         10.28         1.41 o                         
   4   5   4         48.64         43.63         5.49 o                         
   5   5   4         65.07         65.90         7.52 o                         
   6   5   4          0.85         -2.67         4.89 o                         
   7   5   4         62.94         62.20        16.89 o                         
 -10   6   4         70.32         74.98        10.06 o                         
  -9   6   4         97.30        109.06        12.64 o                         
  -8   6   4         26.95         30.89         4.94 o                         
  -7   6   4         78.69         78.16         5.28 o                         
  -6   6   4        461.30        453.41         8.76 o                         
  -5   6   4        193.95        212.55         4.99 o                         
  -4   6   4       1237.62       1248.65        12.13 o                         
  -3   6   4        555.07        554.36         9.36 o                         
  -2   6   4        419.99        415.03         6.84 o                         
  -1   6   4       1235.23       1207.27        14.03 o                         
   0   6   4        459.01        415.28         5.19 o                         
   1   6   4        859.43        818.46         8.64 o                         
   2   6   4        501.28        507.26         8.71 o                         
   3   6   4         35.39         24.83         2.16 o                         
   4   6   4        113.02         97.92         9.56 o                         
   5   6   4        552.28        553.42        17.43 o                         
   6   6   4         12.40         20.82         6.07 o                         
   7   6   4        275.31        334.82        22.23 o                         
 -10   7   4         38.86         17.34        10.67 o                         
  -9   7   4         94.62         89.35        15.11 o                         
  -8   7   4         73.05         98.24        13.78 o                         
  -7   7   4        173.56        169.92        11.30 o                         
  -6   7   4        185.57        182.66         7.57 o                         
  -5   7   4         14.49         18.05         2.87 o                         
  -4   7   4         37.43         42.12         3.22 o                         
  -3   7   4        143.22        128.28         6.00 o                         
  -2   7   4          0.79         -1.10         2.02 o                         
  -1   7   4       1121.28       1117.50        18.40 o                         
   0   7   4         52.20         53.53         2.85 o                         
   1   7   4         61.32         57.96         3.36 o                         
   2   7   4        233.72        207.44         5.83 o                         
   3   7   4         42.05         27.58         2.65 o                         
   4   7   4        324.32        294.69         6.04 o                         
   5   7   4         59.99         79.12        12.89 o                         
   6   7   4        137.65        156.47        18.22 o                         
  -9   8   4          6.28          1.78         8.45 o                         
  -8   8   4        178.28        212.90        13.61 o                         
  -7   8   4          6.51         11.84         5.12 o                         
  -6   8   4          6.25          3.76         3.43 o                         
  -5   8   4        165.24        162.35         8.51 o                         
  -4   8   4          7.55          9.28         3.16 o                         
  -3   8   4         25.55         26.55         4.64 o                         
  -2   8   4        505.14        484.23        10.47 o                         
  -1   8   4       2523.86       2495.20        28.69 o                         
   0   8   4        171.02        164.93         8.01 o                         
   1   8   4        143.95        137.89        10.67 o                         
   2   8   4       1229.27       1290.39        37.56 o                         
   3   8   4          3.42          0.28         3.03 o                         
   4   8   4         22.81         11.01         4.89 o                         
   5   8   4         53.75         59.71         4.87 o                         
   6   8   4         10.21         21.34        10.22 o                         
  -9   9   4          9.96         17.34        10.22 o                         
  -8   9   4         83.37        120.74        10.99 o                         
  -7   9   4         28.29         33.90        18.45 o                         
  -6   9   4        336.37        317.22        11.02 o                         
  -5   9   4        193.49        206.01         9.31 o                         
  -4   9   4        138.88        136.01         7.60 o                         
  -3   9   4         30.05         33.72         4.18 o                         
  -2   9   4         20.74         22.94         3.52 o                         
  -1   9   4          0.08          2.17         2.31 o                         
   0   9   4         15.46         18.93         4.17 o                         
   1   9   4        123.46        106.53         7.66 o                         
   2   9   4        960.31        961.63        21.11 o                         
   3   9   4         20.28         18.31         4.23 o                         
   4   9   4          0.86         -1.68         3.14 o                         
   5   9   4         63.46         68.90         6.22 o                         
  -8  10   4         14.57         14.90         6.62 o                         
  -7  10   4          1.01         -4.35         5.01 o                         
  -6  10   4         13.07         12.22         5.19 o                         
  -5  10   4        125.30        115.88        12.33 o                         
  -4  10   4         90.30         93.17         6.60 o                         
  -3  10   4          1.99          5.66         3.20 o                         
  -2  10   4        368.86        371.03         9.88 o                         
  -1  10   4        197.99        191.95         6.36 o                         
   0  10   4         19.37         18.13         4.48 o                         
   1  10   4          0.13         -2.67         4.00 o                         
   2  10   4         88.00         99.57         9.78 o                         
   3  10   4          3.07         11.11         4.89 o                         
   4  10   4         94.90         98.24         8.89 o                         
  -7  11   4         28.16         33.34         9.33 o                         
  -6  11   4         82.63         76.90        12.00 o                         
  -5  11   4          6.44          7.70         6.00 o                         
  -4  11   4          1.67          2.91         4.17 o                         
  -3  11   4        194.07        177.22         9.78 o                         
  -2  11   4         68.49         55.88         8.22 o                         
  -1  11   4        138.00        130.92         5.30 o                         
   0  11   4         11.30          6.67         6.22 o                         
   1  11   4          7.33          5.33         5.78 o                         
   2  11   4         20.82         14.22         6.22 o                         
   3  11   4        147.35        163.14        11.56 o                         
  -6  12   4         61.37         77.34        12.00 o                         
  -5  12   4         86.02         95.41         9.55 o                         
  -4  12   4        200.48        190.96        13.56 o                         
  -3  12   4          1.27         -1.92         3.84 o                         
  -2  12   4         11.22         16.22         8.00 o                         
  -1  12   4        130.56        152.47        15.11 o                         
   0  12   4         78.01         89.79        12.00 o                         
   1  12   4         87.40         95.13        12.00 o                         
  -4  13   4         15.10         11.82         8.22 o                         
  -3  13   4         50.89         50.59         6.40 o                         
  -2  13   4        161.29        168.19         7.91 o                         
   0 -15   5          6.29          8.19         4.56 o                         
   1 -15   5          5.80          1.72         4.12 o                         
   2 -15   5          1.41         -1.71         4.12 o                         
   3 -15   5         45.19         50.23        10.67 o                         
  -2 -14   5          7.31         16.05         3.61 o                         
  -1 -14   5          0.02          2.97         3.18 o                         
   0 -14   5          0.02          0.87         3.17 o                         
   1 -14   5        228.05        254.38         9.76 o                         
   2 -14   5        102.44        100.08         7.07 o                         
   3 -14   5         13.27         15.74         4.73 o                         
   4 -14   5          2.72          0.00         8.45 o                         
   5 -14   5          8.42         13.25         6.75 o                         
  -4 -13   5        101.40        123.28        11.39 o                         
  -3 -13   5          0.28          1.09         3.92 o                         
  -2 -13   5          6.48          6.21         3.11 o                         
  -1 -13   5        150.60        142.53         7.39 o                         
   0 -13   5        125.52        146.78         9.05 o                         
   1 -13   5          6.52         15.19         3.70 o                         
   2 -13   5          0.19         -2.82         2.82 o                         
   3 -13   5         27.48         43.59         6.71 o                         
   4 -13   5         89.03         76.64         7.45 o                         
   5 -13   5         20.69         25.69         6.68 o                         
   6 -13   5          0.77         -4.45         8.45 o                         
  -5 -12   5         39.31         47.55         7.69 o                         
  -4 -12   5         80.44         78.38         7.42 o                         
  -3 -12   5         30.10         34.04         3.72 o                         
  -2 -12   5         10.90         17.97         3.47 o                         
  -1 -12   5          8.07         12.85         3.37 o                         
   0 -12   5          3.59          1.47         2.80 o                         
   1 -12   5          7.27          1.66         2.88 o                         
   2 -12   5         63.28         55.80         5.05 o                         
   3 -12   5        213.69        187.20         8.70 o                         
   4 -12   5         67.27         61.91         9.72 o                         
   5 -12   5          1.76          4.82         4.52 o                         
   6 -12   5         74.10         69.46        10.67 o                         
   7 -12   5         22.82         17.78        11.11 o                         
  -6 -11   5         23.54         23.49         6.40 o                         
  -5 -11   5         17.39         17.85         4.83 o                         
  -4 -11   5         18.08         19.65         4.64 o                         
  -3 -11   5        155.69        144.96         6.14 o                         
  -2 -11   5         80.47         98.68         5.71 o                         
  -1 -11   5        145.97        129.26         6.56 o                         
   0 -11   5        156.84        144.10         6.96 o                         
   1 -11   5        151.15        158.02         7.57 o                         
   2 -11   5        254.48        245.13         8.22 o                         
   3 -11   5        247.84        252.34         8.67 o                         
   4 -11   5          2.47         -0.16         3.61 o                         
   5 -11   5          4.75          4.55         5.42 o                         
   6 -11   5         99.98         91.83        13.34 o                         
   7 -11   5         26.55         28.89        11.56 o                         
  -7 -10   5        240.28        265.62        20.23 o                         
  -6 -10   5         43.92         65.96         8.44 o                         
  -5 -10   5        200.82        190.43        11.27 o                         
  -4 -10   5        227.16        235.34         6.02 o                         
  -3 -10   5          0.22         -0.50         2.32 o                         
  -2 -10   5        274.06        248.67         7.53 o                         
  -1 -10   5          6.50          7.07         2.71 o                         
   0 -10   5        103.60        109.68         8.02 o                         
   1 -10   5       1899.62       1787.18        22.77 o                         
   2 -10   5         66.36         70.44         8.44 o                         
   3 -10   5          0.30         -1.21         2.90 o                         
   4 -10   5          3.67          0.65         2.90 o                         
   5 -10   5        301.24        300.10        11.87 o                         
   6 -10   5         17.56         22.83         5.25 o                         
   7 -10   5         12.89         14.33         5.24 o                         
   8 -10   5         17.56          8.11         6.58 o                         
  -7  -9   5         78.93         81.64         9.13 o                         
  -6  -9   5         26.21         31.12         5.27 o                         
  -5  -9   5         77.87         61.87         6.21 o                         
  -4  -9   5        148.44        145.18         4.47 o                         
  -3  -9   5        795.73        796.54        13.03 o                         
  -2  -9   5        428.19        414.81        10.14 o                         
  -1  -9   5          4.03          2.41         2.29 o                         
   0  -9   5        735.80        708.95        10.27 o                         
   1  -9   5        172.60        173.17         4.90 o                         
   2  -9   5        266.23        259.46         5.95 o                         
   3  -9   5       1536.68       1573.73        19.84 o                         
   4  -9   5        175.22        166.68         7.58 o                         
   5  -9   5          5.28          3.97         3.27 o                         
   6  -9   5         49.71         48.05         6.05 o                         
   7  -9   5        106.36        102.00         8.75 o                         
   8  -9   5          2.65          4.00         5.55 o                         
  -8  -8   5        219.00        239.51        29.32 o                         
  -7  -8   5          0.47          4.26         4.25 o                         
  -6  -8   5        526.99        531.17        14.32 o                         
  -5  -8   5         11.70         11.38         3.66 o                         
  -4  -8   5       2785.27       2786.78        25.14 o                         
  -3  -8   5          0.42          0.25         2.03 o                         
  -2  -8   5        961.29        941.67        14.08 o                         
  -1  -8   5        124.35        124.35         4.78 o                         
   0  -8   5         36.98         34.63         3.42 o                         
   1  -8   5         28.90         33.07         3.71 o                         
   2  -8   5         84.02         77.98         3.79 o                         
   3  -8   5        455.58        486.35         8.28 o                         
   4  -8   5        219.11        212.46         7.54 o                         
   5  -8   5         34.62         29.58         4.83 o                         
   6  -8   5        155.11        145.58         9.09 o                         
   7  -8   5         18.46         18.87         4.76 o                         
   8  -8   5          2.69          2.00         5.03 o                         
   9  -8   5          1.01          0.52         5.10 o                         
  -8  -7   5         10.01          9.78         8.89 o                         
  -7  -7   5          0.02         -4.40         4.41 o                         
  -6  -7   5        147.34        149.51         8.57 o                         
  -5  -7   5        123.03        118.11         4.67 o                         
  -4  -7   5          2.10          0.69         1.68 o                         
  -3  -7   5         27.87         36.98         3.06 o                         
  -2  -7   5        552.35        524.84         7.04 o                         
  -1  -7   5        141.38        127.59         4.21 o                         
   0  -7   5          6.20          9.44         1.98 o                         
   1  -7   5          8.94          4.38         1.73 o                         
   2  -7   5        181.30        198.01         4.96 o                         
   3  -7   5        147.32        151.83         4.87 o                         
   4  -7   5          6.81          8.74         2.16 o                         
   5  -7   5        565.38        572.96        13.99 o                         
   6  -7   5          3.82          5.49         3.72 o                         
   7  -7   5          1.42          2.74         5.64 o                         
   8  -7   5         25.69         50.81         9.78 o                         
   9  -7   5          6.27          7.10         8.67 o                         
  -9  -6   5         39.10         33.31         8.22 o                         
  -8  -6   5         14.78         28.93         6.17 o                         
  -7  -6   5         41.45         39.48         5.30 o                         
  -6  -6   5          0.67         -1.87         1.87 o                         
  -5  -6   5         98.54        100.17         3.82 o                         
  -4  -6   5         67.55         66.43         4.34 o                         
  -3  -6   5        104.14         96.30         3.30 o                         
  -2  -6   5         81.58         82.25         3.76 o                         
  -1  -6   5        135.75        149.42         3.98 o                         
   0  -6   5       1253.02       1224.07        13.63 o                         
   1  -6   5        549.72        556.22         7.70 o                         
   2  -6   5        217.71        271.86         7.55 o                         
   3  -6   5         26.36         24.60         2.55 o                         
   4  -6   5        666.10        629.57         9.17 o                         
   5  -6   5        355.34        359.74        12.82 o                         
   6  -6   5        478.66        477.03        12.94 o                         
   7  -6   5        275.66        265.75        10.82 o                         
   8  -6   5          2.95         -0.84         3.66 o                         
   9  -6   5         55.81         72.90        11.56 o                         
  -9  -5   5         21.78         38.26         6.94 o                         
  -8  -5   5         95.56        102.46        11.56 o                         
  -7  -5   5         71.04         69.55         6.28 o                         
  -6  -5   5        540.33        554.36         8.19 o                         
  -5  -5   5        558.23        553.87         8.42 o                         
  -4  -5   5         41.27         43.81         2.40 o                         
  -3  -5   5        302.21        314.71         4.66 o                         
  -2  -5   5        139.44        115.32         3.29 o                         
  -1  -5   5          0.40          2.51         1.35 o                         
   0  -5   5       3869.04       3939.75        29.15 o                         
   1  -5   5       1503.38       1670.96        15.06 o                         
   2  -5   5       1332.94       1378.41        13.45 o                         
   3  -5   5        271.38        271.22         6.10 o                         
   4  -5   5        196.96        186.12         4.90 o                         
   5  -5   5        947.08        954.57        15.40 o                         
   6  -5   5        136.63        131.10         7.70 o                         
   7  -5   5         19.49         21.00         4.42 o                         
   8  -5   5         64.62         77.97         7.19 o                         
   9  -5   5         22.69         17.77         6.08 o                         
 -10  -4   5         12.42         14.85        10.22 o                         
  -9  -4   5        136.30        145.20        11.09 o                         
  -8  -4   5         73.31         72.02         9.11 o                         
  -7  -4   5         37.70         40.33         2.76 o                         
  -6  -4   5        108.95         90.44         6.28 o                         
  -5  -4   5        325.06        315.82         8.03 o                         
  -4  -4   5       1249.81       1324.88        11.92 o                         
  -3  -4   5        808.82        846.02        10.47 o                         
  -2  -4   5         59.28         52.73         2.40 o                         
  -1  -4   5        523.19        501.08         7.47 o                         
   0  -4   5        241.40        259.49         4.79 o                         
   1  -4   5          5.98          3.09         1.52 o                         
   2  -4   5        155.41        190.63         3.66 o                         
   3  -4   5         54.39         68.31         2.85 o                         
   4  -4   5         38.44         32.84         2.33 o                         
   5  -4   5          9.46          7.43         2.43 o                         
   6  -4   5          0.83          0.88         3.56 o                         
   7  -4   5          4.14          8.48         3.65 o                         
   8  -4   5         44.18         36.69         5.39 o                         
   9  -4   5        154.39        135.49        11.34 o                         
 -10  -3   5        190.86        194.76        14.67 o                         
  -9  -3   5         28.64         26.67         7.56 o                         
  -8  -3   5        144.51        118.56         9.49 o                         
  -7  -3   5        138.27        140.04         9.61 o                         
  -6  -3   5        458.12        427.22         8.79 o                         
  -5  -3   5        121.02        141.10         3.75 o                         
  -4  -3   5         25.57         23.24         3.39 o                         
  -3  -3   5        811.85        792.56         8.13 o                         
  -2  -3   5        365.68        335.99         5.22 o                         
  -1  -3   5         20.86         19.74         1.96 o                         
   0  -3   5         11.73          9.06         1.69 o                         
   1  -3   5          9.04         21.95         1.82 o                         
   2  -3   5          4.48          5.05         1.26 o                         
   3  -3   5         21.63         13.76         1.61 o                         
   4  -3   5          5.29          7.29         1.69 o                         
   5  -3   5         11.76         13.82         2.70 o                         
   6  -3   5        130.34        122.56         7.06 o                         
   7  -3   5          9.87          8.34         3.38 o                         
   8  -3   5        367.46        339.11        11.51 o                         
   9  -3   5         24.42         39.12         8.45 o                         
 -10  -2   5         45.98         43.40         7.34 o                         
  -9  -2   5         16.35         17.78         5.34 o                         
  -8  -2   5        132.05        117.35        12.45 o                         
  -7  -2   5         36.35         26.29         5.00 o                         
  -6  -2   5         60.37         61.90         5.08 o                         
  -5  -2   5          0.02          0.60         1.25 o                         
  -4  -2   5         89.76         85.67         3.05 o                         
  -3  -2   5        458.93        519.72         6.27 o                         
  -2  -2   5        418.63        416.64         7.16 o                         
  -1  -2   5        381.90        396.02         5.27 o                         
   0  -2   5        439.34        434.83         6.36 o                         
   1  -2   5       2753.97       2768.39        22.84 o                         
   2  -2   5       1213.56       1266.74        12.19 o                         
   3  -2   5         14.62         19.59         1.77 o                         
   4  -2   5        104.30         97.12         4.13 o                         
   5  -2   5        574.52        574.39         9.30 o                         
   6  -2   5        449.43        431.20        23.56 o                         
   7  -2   5        472.51        472.27        12.59 o                         
   8  -2   5        129.52        118.64         7.87 o                         
   9  -2   5          3.34         -0.32         8.00 o                         
 -10  -1   5         49.34         67.41         8.33 o                         
  -9  -1   5         84.95         86.92         9.56 o                         
  -8  -1   5          0.08         -0.28         3.41 o                         
  -7  -1   5        283.75        262.22        14.67 o                         
  -6  -1   5         18.87         17.92         3.24 o                         
  -5  -1   5         10.79          9.24         1.57 o                         
  -4  -1   5        686.41        697.79         8.27 o                         
  -3  -1   5       2148.57       2295.63        18.32 o                         
  -2  -1   5        372.88        365.35         5.03 o                         
  -1  -1   5        166.01        159.31         3.48 o                         
   0  -1   5       2982.04       2998.28        23.72 o                         
   1  -1   5         67.53         66.13         2.32 o                         
   2  -1   5        340.11        357.68         5.63 o                         
   3  -1   5       1193.58       1156.18        14.83 o                         
   4  -1   5        272.55        282.57         5.07 o                         
   5  -1   5        316.83        290.84         8.15 o                         
   6  -1   5        226.56        220.48         8.02 o                         
   7  -1   5          0.74         -0.19         2.72 o                         
   8  -1   5          8.42          9.81         3.70 o                         
   9  -1   5         40.22         51.69         6.99 o                         
 -10   0   5          0.46          1.11         4.71 o                         
  -9   0   5          0.05          2.91         5.78 o                         
  -8   0   5        292.90        253.44        11.76 o                         
  -7   0   5          3.34          2.80         3.60 o                         
  -6   0   5        168.80        181.82         6.92 o                         
  -5   0   5        258.84        268.59         6.04 o                         
  -4   0   5       1136.21       1179.51        11.67 o                         
  -3   0   5       1395.77       1499.65        13.48 o                         
  -2   0   5       1193.40       1210.63        10.54 o                         
  -1   0   5        697.75        714.00         5.75 o                         
   0   0   5        347.69        327.11         4.09 o                         
   1   0   5         13.65          6.88         1.33 o                         
   2   0   5          0.12          0.05         1.06 o                         
   3   0   5        218.82        268.74         5.08 o                         
   4   0   5         15.53         23.13         2.07 o                         
   5   0   5         40.33         41.57         2.88 o                         
   6   0   5        858.74        852.48        15.48 o                         
   7   0   5          0.04         -0.80         2.63 o                         
   8   0   5         41.29         38.71         5.04 o                         
   9   0   5         35.81         38.26         5.92 o                         
 -10   1   5         14.23         23.48         5.04 o                         
  -9   1   5         47.80         39.33         5.51 o                         
  -8   1   5        162.53        149.59        10.50 o                         
  -7   1   5        352.52        333.40        25.78 o                         
  -6   1   5        140.19        145.16         7.31 o                         
  -5   1   5          0.67         -0.32         1.71 o                         
  -4   1   5       3065.42       3136.33        28.19 o                         
  -3   1   5       1148.61       1209.53        11.03 o                         
  -2   1   5        439.95        461.68         7.28 o                         
  -1   1   5        284.06        321.24         5.32 o                         
   0   1   5       1035.18       1063.69        10.05 o                         
   1   1   5         11.30         11.47         1.24 o                         
   2   1   5       1372.71       1388.02        12.09 o                         
   3   1   5        243.29        259.62         4.67 o                         
   4   1   5        120.52        113.89         3.50 o                         
   5   1   5        951.08        957.94        12.29 o                         
   6   1   5        221.49        219.06         7.16 o                         
   7   1   5          0.05         -0.86         5.46 o                         
   8   1   5        313.24        355.97        19.11 o                         
 -10   2   5        153.71        164.82        10.15 o                         
  -9   2   5          3.12          3.38         4.25 o                         
  -8   2   5        350.71        356.42        11.29 o                         
  -7   2   5         32.29         33.37         3.83 o                         
  -6   2   5        673.07        676.89        11.61 o                         
  -5   2   5          5.13          1.08         2.25 o                         
  -4   2   5        203.64        235.16         5.09 o                         
  -3   2   5        640.01        664.67        10.05 o                         
  -2   2   5       3063.81       3428.46        22.24 o                         
  -1   2   5          3.16          1.22         0.94 o                         
   0   2   5        125.32        102.78         2.90 o                         
   1   2   5         50.08         46.16         2.15 o                         
   2   2   5         54.29         48.94         2.84 o                         
   3   2   5         66.95         71.61         2.55 o                         
   4   2   5       1170.26       1109.70        15.13 o                         
   5   2   5         13.73         21.29         3.02 o                         
   6   2   5         50.30         52.44         3.18 o                         
   7   2   5          1.29          1.53         2.51 o                         
   8   2   5          0.03         -3.11         3.11 o                         
 -10   3   5         27.51         34.69         5.79 o                         
  -9   3   5         39.03         41.04         5.63 o                         
  -8   3   5          4.44          6.84         5.51 o                         
  -7   3   5       1404.86       1342.48        20.47 o                         
  -6   3   5        558.53        566.63        10.26 o                         
  -5   3   5        113.24        113.82         3.99 o                         
  -4   3   5         43.35         61.35         2.69 o                         
  -3   3   5          1.08          3.66         1.33 o                         
  -2   3   5        200.36        190.60         3.94 o                         
  -1   3   5        401.08        390.83         5.11 o                         
   0   3   5         37.19         29.43         1.56 o                         
   1   3   5         43.38         53.05         2.78 o                         
   2   3   5        256.98        254.87         4.16 o                         
   3   3   5        491.61        466.67         6.70 o                         
   4   3   5          0.04          0.00         2.39 o                         
   5   3   5        458.50        471.39        15.39 o                         
   6   3   5          9.04          3.33         4.09 o                         
   7   3   5         13.20         15.20         2.96 o                         
   8   3   5         12.73         17.18         4.22 o                         
 -10   4   5         18.00         20.12         5.36 o                         
  -9   4   5          3.62          0.30         3.85 o                         
  -8   4   5         20.74         18.49         4.42 o                         
  -7   4   5         17.21         18.86         3.32 o                         
  -6   4   5       2809.46       2751.96        26.17 o                         
  -5   4   5         19.06         19.27         2.16 o                         
  -4   4   5         38.37         35.22         2.21 o                         
  -3   4   5         44.87         48.52         3.16 o                         
  -2   4   5         72.55        104.70         3.79 o                         
  -1   4   5       2293.79       2389.24        19.73 o                         
   0   4   5         93.31        110.26         2.61 o                         
   1   4   5         22.24         27.71         1.76 o                         
   2   4   5        170.86        164.68         4.08 o                         
   3   4   5         14.58         12.33         1.72 o                         
   4   4   5          2.33         -2.67         4.00 o                         
   5   4   5         86.38         70.87        16.45 o                         
   6   4   5        850.19        816.21        22.47 o                         
   7   4   5          8.99          7.33         5.03 o                         
 -10   5   5         82.88         88.71        20.23 o                         
  -9   5   5         32.16         33.95         5.47 o                         
  -8   5   5         13.49         10.30         4.19 o                         
  -7   5   5        270.07        290.96         8.44 o                         
  -6   5   5          0.07         -2.11         2.11 o                         
  -5   5   5         27.86         24.38         2.31 o                         
  -4   5   5         19.83         15.62         1.68 o                         
  -3   5   5        126.01        128.67         6.10 o                         
  -2   5   5        618.79        618.72         8.25 o                         
  -1   5   5        144.77        156.86         4.15 o                         
   0   5   5        428.17        440.26         6.65 o                         
   1   5   5         51.73         50.63         2.35 o                         
   2   5   5         70.55         66.85         2.73 o                         
   3   5   5          4.45          3.40         1.51 o                         
   4   5   5       1719.16       1603.89        29.69 o                         
   5   5   5        247.12        264.44        16.89 o                         
   6   5   5         73.10         58.67         7.66 o                         
   7   5   5          0.02          3.94         4.86 o                         
 -10   6   5         22.90         30.23        11.11 o                         
  -9   6   5        140.15        152.02        17.78 o                         
  -8   6   5         16.77         10.88         5.49 o                         
  -7   6   5         10.82          1.17         3.46 o                         
  -6   6   5          0.01         -1.47         2.10 o                         
  -5   6   5        522.99        507.98         8.56 o                         
  -4   6   5        748.14        716.81         9.98 o                         
  -3   6   5          0.04          1.42         2.13 o                         
  -2   6   5          3.25          2.97         2.02 o                         
  -1   6   5       1246.15       1231.21        16.00 o                         
   0   6   5        952.31        909.11        18.27 o                         
   1   6   5          0.14          0.58         1.46 o                         
   2   6   5        101.25        112.07         3.74 o                         
   3   6   5         51.73         53.07         3.02 o                         
   4   6   5         98.83         97.01         8.67 o                         
   5   6   5         50.49         92.46        12.89 o                         
   6   6   5         62.73         53.79        10.67 o                         
  -9   7   5         91.91         84.90        14.67 o                         
  -8   7   5          1.46         -2.55         4.68 o                         
  -7   7   5         79.60         92.27        14.67 o                         
  -6   7   5        152.07        148.07        15.71 o                         
  -5   7   5        396.77        384.71        10.59 o                         
  -4   7   5         57.04         49.90         4.64 o                         
  -3   7   5         46.39         42.91         5.60 o                         
  -2   7   5        199.84        181.42         6.19 o                         
  -1   7   5         54.48         46.61         3.11 o                         
   0   7   5       2240.69       2147.52        26.00 o                         
   1   7   5        555.21        532.37        10.59 o                         
   2   7   5         97.01         88.96         5.22 o                         
   3   7   5         89.29         97.21         6.39 o                         
   4   7   5          0.17          9.59         5.78 o                         
   5   7   5          3.67          4.45         7.56 o                         
  -9   8   5          3.60          5.33         8.89 o                         
  -8   8   5         18.92         24.00         6.58 o                         
  -7   8   5          0.06          1.24         4.68 o                         
  -6   8   5         41.74         37.56         5.30 o                         
  -5   8   5          9.14         20.94         4.39 o                         
  -4   8   5         56.40         55.19         4.90 o                         
  -3   8   5        443.24        436.43        10.39 o                         
  -2   8   5         79.33         84.19         7.06 o                         
  -1   8   5       2059.54       1992.50        23.80 o                         
   0   8   5          4.15          7.56         3.46 o                         
   1   8   5          2.21          0.89         2.97 o                         
   2   8   5         50.07         60.25         9.33 o                         
   3   8   5         60.11         63.12         6.67 o                         
   4   8   5          2.93         11.11         3.56 o                         
  -8   9   5         37.44         37.99         7.84 o                         
  -7   9   5        118.49        123.05        28.23 o                         
  -6   9   5         31.31         40.44         6.18 o                         
  -5   9   5        712.89        684.50        15.35 o                         
  -4   9   5         66.00         68.10         5.66 o                         
  -3   9   5        302.71        297.42         9.02 o                         
  -2   9   5          1.26         -1.51         3.11 o                         
  -1   9   5        195.38        195.14        11.34 o                         
   0   9   5         39.84         25.78         6.67 o                         
   1   9   5         42.74         56.45         8.00 o                         
   2   9   5        518.53        520.03        18.67 o                         
   3   9   5         89.44         81.79         8.45 o                         
   4   9   5         69.16         79.57         7.56 o                         
  -8  10   5         31.88         35.12        10.22 o                         
  -7  10   5        113.70         94.24        13.78 o                         
  -6  10   5         59.40         55.55         7.86 o                         
  -5  10   5        149.72        166.52        11.78 o                         
  -4  10   5         95.11         83.95         8.22 o                         
  -3  10   5        177.70        180.50         9.78 o                         
  -2  10   5         91.61         85.19        11.34 o                         
  -1  10   5        187.55        181.81        15.11 o                         
   0  10   5        499.62        482.25        20.45 o                         
   1  10   5         53.96         48.01         8.45 o                         
   2  10   5          0.87          2.67         4.45 o                         
   3  10   5        156.94        173.36        11.11 o                         
  -7  11   5          1.22          3.56         7.11 o                         
  -6  11   5         58.23         40.90         9.33 o                         
  -5  11   5          0.72         -1.08         4.45 o                         
  -4  11   5         14.23         17.98         6.00 o                         
  -3  11   5          0.02          1.33         3.84 o                         
  -2  11   5        139.01        134.40        13.78 o                         
  -1  11   5        430.80        413.35        20.89 o                         
   0  11   5         56.17         39.12         8.45 o                         
   1  11   5         40.87         40.01         8.00 o                         
   2  11   5        104.98        113.35        11.56 o                         
  -5  12   5         24.56         25.86         6.30 o                         
  -4  12   5          1.26         -3.66         3.92 o                         
  -3  12   5         15.11          5.62         4.37 o                         
  -2  12   5         36.34         46.15         6.22 o                         
  -1  12   5        215.81        205.36        18.22 o                         
   0  12   5         61.38         78.68        11.11 o                         
   0 -15   6         49.94         56.31         6.61 o                         
   1 -15   6         57.98         56.47         6.96 o                         
   2 -15   6         25.15         25.25         6.83 o                         
  -2 -14   6          1.86          4.92         3.80 o                         
  -1 -14   6         28.60         30.59         4.69 o                         
   0 -14   6         10.64          8.23         3.69 o                         
   1 -14   6          6.87          2.58         3.52 o                         
   2 -14   6         21.75         19.72         4.25 o                         
   3 -14   6        175.31        210.75        11.77 o                         
   4 -14   6         77.42         97.28        11.00 o                         
  -4 -13   6         42.79         64.50         8.72 o                         
  -3 -13   6         38.98         43.35        10.63 o                         
  -2 -13   6         46.73         49.81         5.02 o                         
  -1 -13   6         55.60         65.38         8.60 o                         
   0 -13   6        102.98        110.93         6.99 o                         
   1 -13   6         11.21          8.09         3.52 o                         
   2 -13   6         97.41        106.19         9.50 o                         
   3 -13   6         82.83        107.25         8.42 o                         
   4 -13   6         32.08         26.65        11.56 o                         
   5 -13   6          3.50          0.59         5.01 o                         
   6 -13   6          5.60          6.67        10.22 o                         
  -5 -12   6         15.35         13.57         5.95 o                         
  -4 -12   6          1.49          0.30         2.20 o                         
  -3 -12   6        112.28        102.80        10.20 o                         
  -2 -12   6        372.10        369.85        14.18 o                         
  -1 -12   6        350.19        362.36         9.98 o                         
   0 -12   6          9.55         14.03         3.46 o                         
   1 -12   6          4.58          8.12         4.07 o                         
   2 -12   6         39.13         36.65         4.58 o                         
   3 -12   6         68.36         48.32         6.03 o                         
   4 -12   6          1.46         -1.09         4.27 o                         
   5 -12   6        159.68        144.24        10.05 o                         
   6 -12   6          0.20          4.45         8.89 o                         
   7 -12   6         77.37         99.13        17.78 o                         
  -6 -11   6          0.42         -1.84         4.51 o                         
  -5 -11   6          5.75          2.61         4.59 o                         
  -4 -11   6         64.09         75.99         4.90 o                         
  -3 -11   6        129.79        121.68         6.36 o                         
  -2 -11   6        834.90        788.00        14.34 o                         
  -1 -11   6         69.14         70.50         5.29 o                         
   0 -11   6         67.81         73.53         5.41 o                         
   1 -11   6         25.25         23.03         3.79 o                         
   2 -11   6          2.04          1.77         2.88 o                         
   3 -11   6          2.05          3.43         3.64 o                         
   4 -11   6         29.03         27.98         5.27 o                         
   5 -11   6          3.33          4.94         5.81 o                         
   6 -11   6          0.18         -2.67         5.66 o                         
   7 -11   6          8.61         12.45        10.22 o                         
  -7 -10   6          0.08          8.08         5.12 o                         
  -6 -10   6         59.91         63.66         8.30 o                         
  -5 -10   6         81.19         82.70        11.52 o                         
  -4 -10   6        468.14        444.32        13.95 o                         
  -3 -10   6          4.05          4.87         2.70 o                         
  -2 -10   6        103.27        116.64         6.17 o                         
  -1 -10   6         58.13         58.31         8.62 o                         
   0 -10   6        128.07        133.26         6.67 o                         
   1 -10   6         27.92         26.04         3.36 o                         
   2 -10   6        588.21        539.46         9.95 o                         
   3 -10   6         22.27         18.68         2.90 o                         
   4 -10   6         42.18         50.07         5.08 o                         
   5 -10   6          5.97          5.53         4.31 o                         
   6 -10   6         13.21         13.15         4.68 o                         
   7 -10   6         18.06         22.26        15.11 o                         
   8 -10   6        109.42        108.91        17.78 o                         
  -7  -9   6        177.72        181.21        29.56 o                         
  -6  -9   6         15.26         17.76         4.69 o                         
  -5  -9   6          1.58          4.40         2.36 o                         
  -4  -9   6        288.97        301.94         8.12 o                         
  -3  -9   6        153.33        151.90         6.54 o                         
  -2  -9   6        378.50        370.91         8.99 o                         
  -1  -9   6         85.65         86.14         6.67 o                         
   0  -9   6        240.45        264.21         7.78 o                         
   1  -9   6          6.65          3.32         1.90 o                         
   2  -9   6         99.18        115.47         4.89 o                         
   3  -9   6          4.92          6.51         2.29 o                         
   4  -9   6        116.01        107.64         6.94 o                         
   5  -9   6        146.19        127.66        11.86 o                         
   6  -9   6         35.68         26.20         5.19 o                         
   7  -9   6         25.90         45.17         6.39 o                         
   8  -9   6         69.62         69.16         9.61 o                         
  -8  -8   6        220.95        229.61        13.49 o                         
  -7  -8   6        138.64        133.45        10.79 o                         
  -6  -8   6        111.55        105.18         8.13 o                         
  -5  -8   6        282.82        267.73         7.37 o                         
  -4  -8   6        193.73        201.72         6.77 o                         
  -3  -8   6         13.71         14.99         2.78 o                         
  -2  -8   6        391.66        375.90         9.62 o                         
  -1  -8   6        281.55        285.65         6.64 o                         
   0  -8   6        182.14        172.90         5.94 o                         
   1  -8   6          0.32          1.00         1.95 o                         
   2  -8   6         86.65         82.89         4.10 o                         
   3  -8   6          0.96          0.46         1.95 o                         
   4  -8   6       1166.05       1178.42        15.91 o                         
   5  -8   6         89.54        101.61        16.51 o                         
   6  -8   6         16.48         24.48         4.93 o                         
   7  -8   6         99.88         82.12         7.67 o                         
   8  -8   6         76.58         80.74         9.82 o                         
  -8  -7   6         46.16         54.91         8.45 o                         
  -7  -7   6         85.08         79.89         7.93 o                         
  -6  -7   6          0.09          0.79         2.24 o                         
  -5  -7   6         62.92         66.66         4.49 o                         
  -4  -7   6          0.17         -0.97         2.10 o                         
  -3  -7   6         57.40         48.86         3.88 o                         
  -2  -7   6        720.86        701.99        10.34 o                         
  -1  -7   6        572.29        589.17         9.28 o                         
   0  -7   6        134.88        153.02         5.09 o                         
   1  -7   6         99.58        103.77         4.13 o                         
   2  -7   6       1521.03       1553.30        15.83 o                         
   3  -7   6        100.21        108.81         5.04 o                         
   4  -7   6         37.98         40.02         3.55 o                         
   5  -7   6        532.06        504.94        17.25 o                         
   6  -7   6          4.47          1.32         3.98 o                         
   7  -7   6          0.57         -4.11         4.11 o                         
   8  -7   6         39.25         55.71         8.10 o                         
   9  -7   6         53.62         51.62         8.44 o                         
  -9  -6   6        156.45        172.35        25.11 o                         
  -8  -6   6        352.70        379.22        26.45 o                         
  -7  -6   6        701.84        702.72         9.36 o                         
  -6  -6   6        161.75        176.01         6.25 o                         
  -5  -6   6         66.93         63.89         4.36 o                         
  -4  -6   6        373.49        391.05         8.56 o                         
  -3  -6   6        195.55        203.54         5.43 o                         
  -2  -6   6        859.11        874.71        14.80 o                         
  -1  -6   6        358.17        392.13         6.57 o                         
   0  -6   6        556.51        543.35         7.84 o                         
   1  -6   6        196.04        195.97         4.91 o                         
   2  -6   6         25.99         20.24         2.31 o                         
   3  -6   6       1630.16       1642.20        16.34 o                         
   4  -6   6        359.18        362.66         7.93 o                         
   5  -6   6        310.88        285.43         8.58 o                         
   6  -6   6        159.86        145.81         8.57 o                         
   7  -6   6         40.32         61.74         9.21 o                         
   8  -6   6          9.52          7.51        10.22 o                         
   9  -6   6         43.21         40.36         7.78 o                         
  -9  -5   6         43.32         53.24         7.84 o                         
  -8  -5   6         54.96         57.84         7.37 o                         
  -7  -5   6        173.36        167.19         6.80 o                         
  -6  -5   6         11.54         10.81         2.63 o                         
  -5  -5   6        529.79        552.12        10.41 o                         
  -4  -5   6         68.51         70.56         3.40 o                         
  -3  -5   6         64.94         63.84         3.10 o                         
  -2  -5   6         34.28         46.76         3.46 o                         
  -1  -5   6        378.57        387.14         6.85 o                         
   0  -5   6        129.13        148.20         5.14 o                         
   1  -5   6       1443.64       1423.32        13.86 o                         
   2  -5   6       4874.77       4859.59        35.81 o                         
   3  -5   6         10.63          8.52         1.80 o                         
   4  -5   6         36.97         37.41         3.69 o                         
   5  -5   6         17.81         15.36         3.01 o                         
   6  -5   6         10.04          9.09         3.59 o                         
   7  -5   6        348.10        353.74        13.71 o                         
   8  -5   6         11.62          2.70         4.37 o                         
   9  -5   6          9.02         11.75         5.55 o                         
 -10  -4   6         13.20         10.16         5.63 o                         
  -9  -4   6         38.53         25.59         6.08 o                         
  -8  -4   6         31.18         30.32         3.81 o                         
  -7  -4   6          8.82          9.13         4.46 o                         
  -6  -4   6         80.72         69.07         5.87 o                         
  -5  -4   6          0.78          2.23         2.54 o                         
  -4  -4   6        484.79        529.80         9.20 o                         
  -3  -4   6         18.06         27.30         2.26 o                         
  -2  -4   6       2174.42       2237.81        20.56 o                         
  -1  -4   6        779.41        745.96        10.82 o                         
   0  -4   6        209.79        202.34         5.43 o                         
   1  -4   6       1012.81       1106.55        12.42 o                         
   2  -4   6         15.44          8.46         1.40 o                         
   3  -4   6        175.87        170.07         4.05 o                         
   4  -4   6          2.81          1.85         2.18 o                         
   5  -4   6        360.27        365.00         9.12 o                         
   6  -4   6         62.80         46.82         5.16 o                         
   7  -4   6          2.25         -1.03         4.01 o                         
   8  -4   6         13.49          9.95         9.78 o                         
   9  -4   6          0.02         -2.68         4.37 o                         
 -10  -3   6         89.98         79.58         9.05 o                         
  -9  -3   6         24.94         24.89         8.00 o                         
  -8  -3   6         32.24         24.07         5.44 o                         
  -7  -3   6        580.20        540.70        23.21 o                         
  -6  -3   6          3.15          4.53         2.74 o                         
  -5  -3   6         57.71         58.58         6.96 o                         
  -4  -3   6         36.85         39.11         2.60 o                         
  -3  -3   6        761.74        761.21         9.90 o                         
  -2  -3   6        258.43        252.99         5.19 o                         
  -1  -3   6        171.86        163.36         5.53 o                         
   0  -3   6          0.94          0.68         1.58 o                         
   1  -3   6       1082.31       1107.40        11.95 o                         
   2  -3   6        176.40        183.05         4.20 o                         
   3  -3   6          7.48          6.58         1.47 o                         
   4  -3   6        169.28        160.99         5.16 o                         
   5  -3   6        139.15        121.57         5.90 o                         
   6  -3   6        238.73        222.04         8.72 o                         
   7  -3   6         25.21         17.19         6.12 o                         
   8  -3   6        129.85        148.56        10.67 o                         
   9  -3   6         57.06         64.48        21.34 o                         
 -10  -2   6         38.00         46.79         9.78 o                         
  -9  -2   6        268.90        241.75        12.92 o                         
  -8  -2   6        154.12        136.19        10.32 o                         
  -7  -2   6        313.24        287.84        11.83 o                         
  -6  -2   6          0.11          0.00         2.36 o                         
  -5  -2   6          9.98         13.11         2.02 o                         
  -4  -2   6         78.63         66.67         3.45 o                         
  -3  -2   6        852.54        846.99        13.84 o                         
  -2  -2   6        134.54        121.48         3.36 o                         
  -1  -2   6        244.42        249.09         4.87 o                         
   0  -2   6        825.46        855.85        11.17 o                         
   1  -2   6        743.01        784.99         8.49 o                         
   2  -2   6        588.00        699.75         8.22 o                         
   3  -2   6         32.99         21.97         2.28 o                         
   4  -2   6        651.26        595.32         8.17 o                         
   5  -2   6        697.55        642.38        15.91 o                         
   6  -2   6        217.77        193.71         9.35 o                         
   7  -2   6        136.69        144.25         8.14 o                         
   8  -2   6        805.57        874.44        30.67 o                         
   9  -2   6         19.67         30.76        15.56 o                         
 -10  -1   6         28.47         15.73         5.81 o                         
  -9  -1   6        232.29        215.42        13.42 o                         
  -8  -1   6          0.90          3.79         7.33 o                         
  -7  -1   6          2.01         10.22         5.78 o                         
  -6  -1   6          8.55          7.35         2.43 o                         
  -5  -1   6         47.45         52.34         2.94 o                         
  -4  -1   6        591.77        552.89         8.31 o                         
  -3  -1   6        167.09        161.25         3.77 o                         
  -2  -1   6        343.88        365.33         5.30 o                         
  -1  -1   6          0.41          1.79         1.05 o                         
   0  -1   6         43.39         54.92         2.52 o                         
   1  -1   6        218.80        219.96         4.13 o                         
   2  -1   6        401.17        427.29         6.87 o                         
   3  -1   6         18.18         32.87         2.42 o                         
   4  -1   6         32.96         33.43         2.70 o                         
   5  -1   6        246.58        230.73         6.79 o                         
   6  -1   6        471.94        460.53        15.10 o                         
   7  -1   6          2.96          8.51         3.97 o                         
   8  -1   6         24.64         32.97         7.56 o                         
 -10   0   6          0.28          4.67         4.71 o                         
  -9   0   6          0.91          5.37         5.78 o                         
  -8   0   6         36.64         32.48        10.89 o                         
  -7   0   6          1.85          0.14         3.60 o                         
  -6   0   6         28.07         33.15         3.90 o                         
  -5   0   6        610.51        588.01        10.11 o                         
  -4   0   6       1610.66       1601.42        16.77 o                         
  -3   0   6       1547.77       1539.07        13.59 o                         
  -2   0   6        158.79        228.00         3.88 o                         
  -1   0   6       1776.72       1841.15        13.33 o                         
   0   0   6         11.98         12.25         1.31 o                         
   1   0   6         48.87         30.32         1.95 o                         
   2   0   6        306.61        317.36         6.22 o                         
   3   0   6         66.70         76.60         3.33 o                         
   4   0   6          0.08          0.60         1.53 o                         
   5   0   6        238.91        245.51         8.41 o                         
   6   0   6          2.95          1.84         2.59 o                         
   7   0   6         83.68         82.93         6.19 o                         
   8   0   6        126.59        127.99        13.11 o                         
 -10   1   6          3.04          0.34         4.11 o                         
  -9   1   6         58.90         54.22         6.15 o                         
  -8   1   6         45.08         40.58         6.58 o                         
  -7   1   6        374.25        346.25        12.88 o                         
  -6   1   6         17.81         13.55         2.76 o                         
  -5   1   6          5.33          4.89         2.82 o                         
  -4   1   6        281.18        277.82         5.02 o                         
  -3   1   6        221.49        206.21         3.90 o                         
  -2   1   6         42.52         33.24         2.15 o                         
  -1   1   6       3604.01       3740.99        43.07 o                         
   0   1   6         58.28         57.63         2.46 o                         
   1   1   6        284.53        278.11         4.38 o                         
   2   1   6         99.94         88.18         3.06 o                         
   3   1   6        535.95        539.94         7.55 o                         
   4   1   6        185.52        167.32         8.33 o                         
   5   1   6        103.07        113.28         3.52 o                         
   6   1   6         15.54         14.02         3.62 o                         
   7   1   6         12.00         15.05         3.42 o                         
   8   1   6          0.78          1.60         3.70 o                         
 -10   2   6         66.52         52.51         7.22 o                         
  -9   2   6          2.58          3.43         3.86 o                         
  -8   2   6          0.51         -0.40         3.16 o                         
  -7   2   6         20.19         16.52         3.83 o                         
  -6   2   6         40.57         36.89         3.64 o                         
  -5   2   6        323.29        318.24         7.76 o                         
  -4   2   6        327.66        333.26         7.25 o                         
  -3   2   6        620.29        594.13         6.76 o                         
  -2   2   6          2.65          3.03         1.38 o                         
  -1   2   6          0.72          0.63         1.06 o                         
   0   2   6        113.09        112.91         3.31 o                         
   1   2   6        142.81        153.55         3.53 o                         
   2   2   6          4.54         -0.19         1.23 o                         
   3   2   6        597.02        600.64         8.03 o                         
   4   2   6        311.66        277.86         5.29 o                         
   5   2   6        149.81        143.29         4.37 o                         
   6   2   6         56.04         58.17         4.73 o                         
   7   2   6          5.11          9.10         3.41 o                         
   8   2   6         37.72         45.32         6.89 o                         
 -10   3   6         44.65         46.20         6.57 o                         
  -9   3   6        102.78         94.84         7.64 o                         
  -8   3   6        337.83        331.45        10.85 o                         
  -7   3   6        144.91        137.11         6.54 o                         
  -6   3   6        876.90        853.30        12.18 o                         
  -5   3   6          4.62          5.01         1.93 o                         
  -4   3   6        956.14        950.03        11.09 o                         
  -3   3   6          0.07          0.15         1.29 o                         
  -2   3   6        216.08        237.05         7.06 o                         
  -1   3   6       1176.38       1219.69        13.68 o                         
   0   3   6        425.18        446.93         6.16 o                         
   1   3   6        155.99        176.99         4.39 o                         
   2   3   6       1221.69       1212.66        11.49 o                         
   3   3   6         13.97         16.01         1.83 o                         
   4   3   6        142.94        126.50         3.71 o                         
   5   3   6         57.98         57.50         3.09 o                         
   6   3   6         54.47         42.89         6.75 o                         
   7   3   6         11.15         12.09         3.69 o                         
 -10   4   6         16.34         11.11         5.97 o                         
  -9   4   6         54.13         58.31         6.38 o                         
  -8   4   6        425.79        444.59        18.16 o                         
  -7   4   6        155.50        153.19         6.92 o                         
  -6   4   6       1480.81       1503.17        31.46 o                         
  -5   4   6        200.16        197.04         4.66 o                         
  -4   4   6        314.85        343.00         5.28 o                         
  -3   4   6         65.69         69.46         3.60 o                         
  -2   4   6        791.41        806.80        10.08 o                         
  -1   4   6        792.95        804.36        11.42 o                         
   0   4   6         49.29         53.67         2.10 o                         
   1   4   6       1770.80       1742.31        14.63 o                         
   2   4   6          2.96          3.21         1.37 o                         
   3   4   6        108.79        111.61         3.57 o                         
   4   4   6         51.08         62.32         2.81 o                         
   5   4   6        114.10         93.15         8.49 o                         
   6   4   6        103.63         85.55         8.64 o                         
   7   4   6         85.78         91.00        14.89 o                         
 -10   5   6          6.08         -1.33         8.45 o                         
  -9   5   6          1.13          0.19         5.00 o                         
  -8   5   6         23.24         15.02         5.81 o                         
  -7   5   6         13.17         18.92         4.22 o                         
  -6   5   6        484.65        477.65         8.89 o                         
  -5   5   6         20.34         23.77         2.83 o                         
  -4   5   6          0.79         -1.35         2.12 o                         
  -3   5   6        440.37        410.88         8.61 o                         
  -2   5   6          0.04         -1.50         1.50 o                         
  -1   5   6        419.17        423.01         7.58 o                         
   0   5   6         27.18         24.47         2.35 o                         
   1   5   6        655.91        661.37         8.48 o                         
   2   5   6         65.39         58.31         2.98 o                         
   3   5   6          2.04          1.89         1.55 o                         
   4   5   6         14.92          6.92         2.23 o                         
   5   5   6         73.46         59.59         7.38 o                         
   6   5   6        123.49        116.91        14.67 o                         
 -10   6   6          2.78         -1.78         8.89 o                         
  -9   6   6        107.74        112.02        15.56 o                         
  -8   6   6         33.62         20.58         6.12 o                         
  -7   6   6         39.49         44.60         6.58 o                         
  -6   6   6        162.60        174.02         8.79 o                         
  -5   6   6         13.18         10.82         3.16 o                         
  -4   6   6        273.83        245.01        14.52 o                         
  -3   6   6        110.06         97.73         5.22 o                         
  -2   6   6        239.19        240.84         8.28 o                         
  -1   6   6        837.71        797.07        11.92 o                         
   0   6   6       1046.14       1014.69        16.96 o                         
   1   6   6          8.54          4.19         2.45 o                         
   2   6   6         92.79         91.59         6.19 o                         
   3   6   6        541.73        510.44        14.42 o                         
   4   6   6        126.27        132.91         6.67 o                         
  -9   7   6        189.04        227.55        20.89 o                         
  -8   7   6         12.47          9.73         5.63 o                         
  -7   7   6         28.86         37.04         6.58 o                         
  -6   7   6         13.84         18.41         4.17 o                         
  -5   7   6        856.46        757.50        15.16 o                         
  -4   7   6        145.05        154.58         7.73 o                         
  -3   7   6         43.02         41.78         5.44 o                         
  -2   7   6         99.80         92.76         6.30 o                         
  -1   7   6        144.57        150.37         9.36 o                         
   0   7   6        238.38        270.22        13.34 o                         
   1   7   6        307.62        289.34         9.87 o                         
   2   7   6         36.67         26.67         5.33 o                         
   3   7   6        373.60        379.12        13.34 o                         
   4   7   6        189.20        190.70         8.45 o                         
  -8   8   6         36.50         52.01        11.56 o                         
  -7   8   6         88.19        102.68        12.89 o                         
  -6   8   6        106.07         89.94         8.78 o                         
  -5   8   6        159.09        171.96        10.81 o                         
  -4   8   6        262.52        231.32        10.44 o                         
  -3   8   6         58.55         68.80         6.51 o                         
  -2   8   6        396.69        396.42        11.53 o                         
  -1   8   6         16.32         12.59         8.00 o                         
   0   8   6         58.79         48.90         7.56 o                         
   1   8   6        119.62        130.69        10.67 o                         
   2   8   6         53.32         44.45         6.67 o                         
   3   8   6         97.25         95.13         8.45 o                         
   4   8   6         11.80         12.00         4.00 o                         
  -8   9   6          6.87          1.78         7.11 o                         
  -7   9   6          0.12         -5.33         5.33 o                         
  -6   9   6         38.93         36.52         6.75 o                         
  -5   9   6        313.12        273.33        12.21 o                         
  -4   9   6         51.83         43.33         6.07 o                         
  -3   9   6         51.03         60.18         6.40 o                         
  -2   9   6         46.18         34.29         4.48 o                         
  -1   9   6         16.13         18.67         6.22 o                         
   0   9   6        111.09        106.68        11.11 o                         
   1   9   6         96.18         78.23         9.33 o                         
   3   9   6         13.51          5.33         4.45 o                         
  -7  10   6         35.36         54.67        11.56 o                         
  -6  10   6          9.31          4.11         4.91 o                         
  -5  10   6         18.97         30.31         6.89 o                         
  -4  10   6          0.60          0.69         3.84 o                         
  -3  10   6        196.88        195.79         9.95 o                         
  -2  10   6          2.98          1.69         2.96 o                         
  -1  10   6          7.18          3.11         5.33 o                         
   0  10   6         32.34         18.22         7.11 o                         
   1  10   6        221.93        252.44        15.11 o                         
   2  10   6          2.78          6.22         4.89 o                         
  -6  11   6          0.26         -0.89         6.22 o                         
  -5  11   6          1.88          5.61         4.91 o                         
  -4  11   6        349.89        405.24        24.45 o                         
  -3  11   6         24.98         20.81         5.01 o                         
  -2  11   6          1.27          0.00         3.33 o                         
  -1  11   6         72.07         64.01        10.67 o                         
   0  11   6         40.92         39.12         8.89 o                         
   1  11   6          1.13          5.78         5.78 o                         
  -3  12   6         71.42         91.00         7.65 o                         
  -2  12   6        106.62        114.68        14.22 o                         
   1 -15   7         24.74         30.67         8.89 o                         
  -2 -14   7         14.02         16.16         4.53 o                         
  -1 -14   7         21.85         19.53         4.84 o                         
   0 -14   7         71.95         91.25         8.40 o                         
   1 -14   7         30.66         31.58         4.82 o                         
   2 -14   7          5.62          6.94         4.44 o                         
   3 -14   7         14.24          9.70         5.87 o                         
   4 -14   7         33.96         40.90         8.22 o                         
  -4 -13   7         20.92         30.07         4.48 o                         
  -3 -13   7         31.29         44.90         5.32 o                         
  -2 -13   7         13.49         12.57         3.78 o                         
  -1 -13   7          4.97          0.82         3.30 o                         
   0 -13   7          3.11          3.31         3.28 o                         
   1 -13   7        320.34        328.47        12.39 o                         
   2 -13   7         30.22         30.90         5.42 o                         
   3 -13   7          5.72          2.08         4.31 o                         
   4 -13   7          5.09          3.84         4.62 o                         
   5 -13   7          9.10         11.56         9.78 o                         
  -5 -12   7        310.97        337.46        15.88 o                         
  -4 -12   7         80.55         74.63         5.89 o                         
  -3 -12   7         79.69         67.77         5.65 o                         
  -2 -12   7          5.11          3.35         3.09 o                         
  -1 -12   7         18.33         15.80         3.70 o                         
   0 -12   7          0.38          2.46         3.13 o                         
   1 -12   7          1.13         -1.27         2.88 o                         
   2 -12   7        674.83        668.30        17.12 o                         
   3 -12   7         42.18         36.02         5.96 o                         
   4 -12   7          3.37         -0.94         4.25 o                         
   5 -12   7          4.69          2.85         6.30 o                         
   6 -12   7        186.42        128.46        18.67 o                         
  -6 -11   7         62.08         64.44         9.17 o                         
  -5 -11   7          7.94          4.33         2.90 o                         
  -4 -11   7         95.66         84.53         5.72 o                         
  -3 -11   7        155.86        123.77         7.64 o                         
  -2 -11   7        185.54        201.48         8.13 o                         
  -1 -11   7        217.53        206.55         8.44 o                         
   0 -11   7         41.99         38.62         4.42 o                         
   1 -11   7        279.69        253.09         9.56 o                         
   2 -11   7         27.69         17.58         3.87 o                         
   3 -11   7         27.13         25.68         4.96 o                         
   4 -11   7        114.44        106.71         8.51 o                         
   5 -11   7        284.03        256.83        17.34 o                         
   6 -11   7          1.68         -4.45         8.00 o                         
   7 -11   7         97.39         94.68        16.45 o                         
  -7 -10   7          4.11          7.29         5.76 o                         
  -6 -10   7         18.74         13.79         5.66 o                         
  -5 -10   7        128.75        127.19         6.13 o                         
  -4 -10   7        235.37        228.13         7.99 o                         
  -3 -10   7       1191.34       1175.34        18.14 o                         
  -2 -10   7        519.56        490.05        11.14 o                         
  -1 -10   7        245.16        241.54         7.85 o                         
   0 -10   7         48.77         42.32         3.65 o                         
   1 -10   7         79.07         85.69         6.17 o                         
   2 -10   7        118.47        114.35         6.23 o                         
   3 -10   7          1.15          0.54         3.37 o                         
   4 -10   7         30.82         29.49         3.88 o                         
   5 -10   7          0.35          2.37         4.12 o                         
   6 -10   7        150.79        139.27         9.81 o                         
   7 -10   7          2.29         -2.25         6.89 o                         
  -7  -9   7          0.50         -1.49         4.86 o                         
  -6  -9   7          5.47          1.27         4.49 o                         
  -5  -9   7        254.54        250.62        12.44 o                         
  -4  -9   7       1486.73       1499.98        23.55 o                         
  -3  -9   7         87.95         90.21         6.42 o                         
  -2  -9   7        194.89        170.30         7.12 o                         
  -1  -9   7        586.55        540.80        11.26 o                         
   0  -9   7        795.98        753.56        13.54 o                         
   1  -9   7        719.44        712.95        10.49 o                         
   2  -9   7         27.20         32.71         4.21 o                         
   3  -9   7         10.59          7.11         2.67 o                         
   4  -9   7        216.50        226.69         9.86 o                         
   5  -9   7          0.76         -3.57         3.57 o                         
   6  -9   7          4.33         -3.19         3.98 o                         
   7  -9   7         74.65         80.87        14.00 o                         
   8  -9   7        111.95        108.19        11.20 o                         
  -8  -8   7         21.45         37.07         7.34 o                         
  -7  -8   7         23.95         14.57         5.76 o                         
  -6  -8   7         39.61         40.63         7.88 o                         
  -5  -8   7        513.63        502.55        10.77 o                         
  -4  -8   7        136.01        141.92         7.86 o                         
  -3  -8   7         90.12         77.62         5.07 o                         
  -2  -8   7        179.59        162.88         6.93 o                         
  -1  -8   7          3.29          4.20         2.07 o                         
   0  -8   7         65.48         60.08         3.96 o                         
   1  -8   7        747.90        769.25        10.62 o                         
   2  -8   7        147.72        142.38         5.43 o                         
   3  -8   7        114.48        101.79         5.28 o                         
   4  -8   7          0.51         -1.89         2.89 o                         
   5  -8   7        975.32        995.45        17.56 o                         
   6  -8   7         32.16         34.70         5.62 o                         
   7  -8   7        256.40        271.02        14.61 o                         
   8  -8   7         44.62         45.71         8.10 o                         
  -8  -7   7         62.96         57.64         8.21 o                         
  -7  -7   7        171.26        181.33         7.83 o                         
  -6  -7   7         25.05         23.95         4.41 o                         
  -5  -7   7         59.75         46.85         4.11 o                         
  -4  -7   7        135.37        116.80         5.98 o                         
  -3  -7   7        116.35        112.16         5.77 o                         
  -2  -7   7          7.87          7.46         1.90 o                         
  -1  -7   7        245.68        227.92         5.50 o                         
   0  -7   7        630.48        559.87         9.40 o                         
   1  -7   7       1222.15       1172.46        13.23 o                         
   2  -7   7         40.88         47.05         3.23 o                         
   3  -7   7        710.43        693.04        11.30 o                         
   4  -7   7        146.68        123.60         6.70 o                         
   5  -7   7        252.02        254.84         8.56 o                         
   6  -7   7        284.08        272.59        21.41 o                         
   7  -7   7         16.08         14.52         4.82 o                         
   8  -7   7         21.34         19.38         6.26 o                         
  -9  -6   7          0.62         -3.76         4.68 o                         
  -8  -6   7          0.05         -2.25         2.25 o                         
  -7  -6   7          2.42          3.95         2.63 o                         
  -6  -6   7          6.52          5.50         2.56 o                         
  -5  -6   7         10.19          7.91         2.55 o                         
  -4  -6   7          2.31          0.69         2.14 o                         
  -3  -6   7        383.72        361.93        11.22 o                         
  -2  -6   7         86.94         99.87         4.47 o                         
  -1  -6   7         18.83         19.79         2.14 o                         
   0  -6   7        438.66        449.91         7.39 o                         
   1  -6   7        201.21        213.97         5.24 o                         
   2  -6   7        213.72        211.59         5.30 o                         
   3  -6   7        184.38        187.91         6.50 o                         
   4  -6   7        319.51        305.72         8.56 o                         
   5  -6   7          0.18          0.38         2.59 o                         
   6  -6   7         13.13         11.22         3.83 o                         
   7  -6   7          0.08          4.27         3.78 o                         
   8  -6   7         89.64        102.46        10.15 o                         
  -9  -5   7         41.74         38.87         7.34 o                         
  -8  -5   7          2.48          0.33         2.53 o                         
  -7  -5   7        115.58         98.91         5.70 o                         
  -6  -5   7        136.30        141.71         8.22 o                         
  -5  -5   7        321.13        334.32        12.45 o                         
  -4  -5   7          0.71          3.34         2.20 o                         
  -3  -5   7          0.66          1.48         1.69 o                         
  -2  -5   7         18.38         17.45         2.59 o                         
  -1  -5   7        463.91        451.46         9.11 o                         
   0  -5   7        302.74        302.81         6.42 o                         
   1  -5   7         73.05         63.18         3.62 o                         
   2  -5   7        367.72        386.37         8.17 o                         
   3  -5   7         22.33         18.02         2.61 o                         
   4  -5   7         36.39         41.82         4.11 o                         
   5  -5   7         22.03         22.83         4.49 o                         
   6  -5   7         15.06         13.89         4.01 o                         
   7  -5   7        102.69        100.77         7.84 o                         
   8  -5   7         94.36         82.19         9.05 o                         
 -10  -4   7          0.17         -6.22         6.22 o                         
  -9  -4   7        113.25        137.50        11.04 o                         
  -8  -4   7         55.52         60.49         6.49 o                         
  -7  -4   7        180.21        179.59         9.09 o                         
  -6  -4   7          2.82          3.83         3.01 o                         
  -5  -4   7         73.75         77.38         4.90 o                         
  -4  -4   7        631.58        660.10        11.11 o                         
  -3  -4   7        148.30        132.78         4.82 o                         
  -2  -4   7          3.66          4.83         1.98 o                         
  -1  -4   7         80.66        100.16         5.37 o                         
   0  -4   7        204.93        214.65         5.80 o                         
   1  -4   7        379.32        380.26         7.75 o                         
   2  -4   7       1120.09       1154.30        12.42 o                         
   3  -4   7          5.33          5.82         1.72 o                         
   4  -4   7         29.54         27.57         3.72 o                         
   5  -4   7        125.66        138.16        11.19 o                         
   6  -4   7        268.41        272.75         8.86 o                         
   7  -4   7        163.89        154.63         9.02 o                         
   8  -4   7        118.86        114.13        10.02 o                         
 -10  -3   7         17.50         18.94         6.51 o                         
  -9  -3   7        364.43        345.94        26.67 o                         
  -8  -3   7         90.38         85.97         8.61 o                         
  -7  -3   7        117.82         84.07         6.71 o                         
  -6  -3   7        267.54        285.73         9.49 o                         
  -5  -3   7         72.82         76.24         4.66 o                         
  -4  -3   7         86.64         86.25         4.16 o                         
  -3  -3   7         21.97         19.71         2.55 o                         
  -2  -3   7         25.04         21.92         2.29 o                         
  -1  -3   7        139.32        140.00         4.59 o                         
   0  -3   7        227.73        229.39         5.64 o                         
   1  -3   7       1178.07       1145.07        14.75 o                         
   2  -3   7         12.22         13.40         1.88 o                         
   3  -3   7        124.06        140.46         4.83 o                         
   4  -3   7        261.00        270.89         6.50 o                         
   5  -3   7        109.94        107.65         5.85 o                         
   6  -3   7         47.07         42.17         5.97 o                         
   7  -3   7         65.34         66.53         6.20 o                         
   8  -3   7          5.19          6.18         4.77 o                         
 -10  -2   7          2.04          1.09         5.12 o                         
  -9  -2   7          0.05          3.76         4.68 o                         
  -8  -2   7         55.26         55.62         7.15 o                         
  -7  -2   7        160.41        141.97        14.39 o                         
  -6  -2   7          1.34          0.83         2.54 o                         
  -5  -2   7         22.04         19.11         2.48 o                         
  -4  -2   7        118.02        117.75         4.68 o                         
  -3  -2   7        382.57        412.42        10.18 o                         
  -2  -2   7         30.63         24.19         2.01 o                         
  -1  -2   7        349.09        328.55         5.75 o                         
   0  -2   7        700.41        666.80         7.86 o                         
   1  -2   7          0.55          8.47         1.64 o                         
   2  -2   7         80.35         72.98         3.53 o                         
   3  -2   7         18.20         19.36         2.32 o                         
   4  -2   7         89.80         91.89         4.27 o                         
   5  -2   7        142.68        124.19         7.06 o                         
   6  -2   7         23.93         24.51         5.00 o                         
   7  -2   7        279.42        297.79        10.53 o                         
   8  -2   7         32.32         37.93         6.25 o                         
 -10  -1   7         11.68         25.73        11.34 o                         
  -9  -1   7         32.69         45.71         7.21 o                         
  -8  -1   7          2.64          1.33         4.09 o                         
  -7  -1   7          0.91          0.89         4.89 o                         
  -6  -1   7         14.01         17.21         2.97 o                         
  -5  -1   7        149.27        140.61         5.00 o                         
  -4  -1   7        965.85        965.89        11.99 o                         
  -3  -1   7         19.44         21.50         1.99 o                         
  -2  -1   7       1095.81       1159.78        11.18 o                         
  -1  -1   7        183.43        172.97         3.63 o                         
   0  -1   7        217.10        251.99         4.36 o                         
   1  -1   7        258.60        265.53         4.97 o                         
   2  -1   7        129.48        137.84         5.03 o                         
   3  -1   7        621.26        615.18         9.05 o                         
   4  -1   7         52.82         61.36         4.30 o                         
   5  -1   7         78.51         67.15         4.63 o                         
   6  -1   7         11.78         14.20         3.38 o                         
   7  -1   7        164.10        176.88         8.46 o                         
   8  -1   7        110.30        122.54         9.28 o                         
 -10   0   7          0.33          2.22         5.03 o                         
  -9   0   7        190.06        178.02        12.25 o                         
  -8   0   7         83.08         80.90         9.78 o                         
  -7   0   7         44.88         38.20         5.81 o                         
  -6   0   7        900.31        891.51        14.15 o                         
  -5   0   7       2495.13       2538.31        27.27 o                         
  -4   0   7          1.72          2.19         2.13 o                         
  -3   0   7       1419.18       1507.37        14.57 o                         
  -2   0   7       1777.65       1893.13        15.57 o                         
  -1   0   7       1930.92       2052.82        18.15 o                         
   0   0   7         45.71         43.25         2.04 o                         
   1   0   7        221.51        186.84         4.13 o                         
   2   0   7        542.78        518.85         8.68 o                         
   3   0   7        162.71        165.82         4.58 o                         
   4   0   7        179.09        175.68         5.10 o                         
   5   0   7          4.56          6.26         1.90 o                         
   6   0   7        156.03        153.20        13.06 o                         
   7   0   7        119.74        143.77         7.44 o                         
   8   0   7          0.61         -0.72         3.77 o                         
 -10   1   7        193.97        196.74        16.92 o                         
  -9   1   7          3.63          4.45         4.86 o                         
  -8   1   7         38.51         35.22         6.12 o                         
  -7   1   7          1.07         -0.54         3.27 o                         
  -6   1   7       5444.33       5369.66        49.70 o                         
  -5   1   7       1276.50       1277.34        15.77 o                         
  -4   1   7         20.89         17.47         1.89 o                         
  -3   1   7         12.39         21.05         2.08 o                         
  -2   1   7          1.34          1.76         1.38 o                         
  -1   1   7        329.89        355.65         5.15 o                         
   0   1   7        175.83        177.34         5.33 o                         
   1   1   7        105.27         99.12         3.91 o                         
   2   1   7        247.21        248.12         5.04 o                         
   3   1   7         31.20         31.36         2.52 o                         
   4   1   7        224.18        216.19         5.30 o                         
   5   1   7         10.71         13.44         2.75 o                         
   6   1   7        332.55        337.40         9.39 o                         
   7   1   7         98.58        109.02         6.83 o                         
   8   1   7          5.47          6.05         3.93 o                         
 -10   2   7         85.43        103.52         8.46 o                         
  -9   2   7         26.14         20.75         4.77 o                         
  -8   2   7         54.33         58.71         7.38 o                         
  -7   2   7        220.88        210.61         8.63 o                         
  -6   2   7        299.59        274.50        10.22 o                         
  -5   2   7       2733.10       2704.16        28.18 o                         
  -4   2   7        341.77        359.46         5.75 o                         
  -3   2   7        572.61        594.44         7.12 o                         
  -2   2   7        283.22        293.70         4.89 o                         
  -1   2   7        320.69        295.58         4.45 o                         
   0   2   7        313.23        336.06         6.06 o                         
   1   2   7        320.75        317.39         5.77 o                         
   2   2   7         35.56         39.57         2.89 o                         
   3   2   7        345.47        359.36         6.38 o                         
   4   2   7         86.72         78.80         3.69 o                         
   5   2   7         26.97         27.14         3.47 o                         
   6   2   7         63.90         78.05         5.28 o                         
   7   2   7        271.59        297.88         9.03 o                         
 -10   3   7          2.23          0.72         5.63 o                         
  -9   3   7          2.80          5.49         3.92 o                         
  -8   3   7          1.02          2.21         3.57 o                         
  -7   3   7        411.30        406.26        11.42 o                         
  -6   3   7        137.54        145.81         6.63 o                         
  -5   3   7        185.61        197.80         5.31 o                         
  -4   3   7         95.03         84.61         3.54 o                         
  -3   3   7          8.71          7.33         1.47 o                         
  -2   3   7         87.95         83.79         4.15 o                         
  -1   3   7        843.60        846.00        10.16 o                         
   0   3   7          7.40         11.48         2.09 o                         
   1   3   7         18.63         21.34         2.18 o                         
   2   3   7          8.76         10.18         2.27 o                         
   3   3   7        169.22        164.03         6.31 o                         
   4   3   7        567.46        526.15         8.88 o                         
   5   3   7        683.18        698.81        15.48 o                         
   6   3   7         99.01        102.73         5.19 o                         
   7   3   7         91.55         95.57         6.67 o                         
 -10   4   7         11.12          6.67         8.45 o                         
  -9   4   7        245.49        272.55        14.87 o                         
  -8   4   7         13.02         18.69         9.78 o                         
  -7   4   7         52.03         57.51         5.50 o                         
  -6   4   7          4.41          2.96         2.27 o                         
  -5   4   7         10.40         11.03         2.25 o                         
  -4   4   7        306.10        283.85         5.39 o                         
  -3   4   7        159.51        146.13         4.86 o                         
  -2   4   7          5.99          2.22         4.45 o                         
  -1   4   7        351.33        360.20        13.34 o                         
   0   4   7        888.98        844.09        10.04 o                         
   1   4   7       1607.39       1595.69        23.03 o                         
   2   4   7         38.41         35.94         3.05 o                         
   3   4   7        385.42        384.24         8.29 o                         
   4   4   7          2.87          3.97         1.94 o                         
   5   4   7         15.56         12.00         6.67 o                         
 -10   5   7         30.47         38.23        11.56 o                         
  -9   5   7        108.09        129.80        16.00 o                         
  -8   5   7        151.46        168.69        11.63 o                         
  -7   5   7         10.17          8.86         4.23 o                         
  -6   5   7        169.96        166.23         8.10 o                         
  -5   5   7        165.81        149.52         7.26 o                         
  -4   5   7         36.01         40.19         3.83 o                         
  -3   5   7          0.91         -2.66         2.66 o                         
  -2   5   7          3.01         -0.14         2.89 o                         
  -1   5   7          0.38          1.75         2.67 o                         
   0   5   7        111.05        105.93         7.03 o                         
   1   5   7       2133.09       2082.66        32.34 o                         
   2   5   7          4.51          0.75         2.88 o                         
   3   5   7         60.33         59.15         5.25 o                         
   4   5   7        271.36        235.84        13.31 o                         
  -9   6   7         23.90         28.00        10.22 o                         
  -8   6   7         24.87         17.34         5.95 o                         
  -7   6   7         13.61         12.96         5.18 o                         
  -6   6   7         24.51         27.82         8.45 o                         
  -5   6   7          0.52         -0.48         3.41 o                         
  -4   6   7        199.59        221.13        10.00 o                         
  -3   6   7          0.41          2.48         2.97 o                         
  -2   6   7        238.77        230.65         8.65 o                         
  -1   6   7         25.22         24.27         3.37 o                         
   0   6   7        948.71        926.99        22.45 o                         
   1   6   7         60.40         72.21         6.19 o                         
   2   6   7         92.06         76.60        14.67 o                         
   3   6   7        261.01        234.67         8.80 o                         
   4   6   7        220.82        247.99         9.78 o                         
  -8   7   7          2.76          0.00         6.67 o                         
  -7   7   7         22.32         16.89         7.56 o                         
  -6   7   7         44.92         31.80         6.29 o                         
  -5   7   7          0.04          3.49         4.05 o                         
  -4   7   7        330.01        292.73        12.45 o                         
  -3   7   7        235.23        221.57        21.76 o                         
  -2   7   7        402.48        365.84        10.89 o                         
  -1   7   7          0.39          1.01         2.03 o                         
   0   7   7         56.99         49.34         7.56 o                         
   1   7   7         12.42         11.11         4.89 o                         
   2   7   7         26.60         37.34         6.22 o                         
   3   7   7        190.70        216.48        10.67 o                         
   4   7   7          2.08         -1.33         3.11 o                         
  -8   8   7          0.11         -3.11         6.22 o                         
  -7   8   7          3.55          7.11         7.56 o                         
  -6   8   7         78.10         77.24         8.47 o                         
  -5   8   7        286.72        269.76        12.02 o                         
  -4   8   7         74.07         71.25        12.45 o                         
  -3   8   7        231.59        194.34        10.45 o                         
  -2   8   7         37.42         31.75         4.80 o                         
  -1   8   7         74.67         62.23         9.33 o                         
   0   8   7          1.41         -3.56         4.45 o                         
   1   8   7        214.58        206.25        12.45 o                         
   2   8   7         77.50         70.68         8.00 o                         
   3   8   7         87.81        110.68         9.33 o                         
   4   8   7          0.14          2.67         3.56 o                         
  -8   9   7         23.48         43.12        11.11 o                         
  -7   9   7         43.27         35.56        10.22 o                         
  -6   9   7          8.83          2.44         4.71 o                         
  -5   9   7        107.27        102.75         8.97 o                         
  -4   9   7          1.34         -4.22         4.22 o                         
  -3   9   7         88.71         97.03        10.00 o                         
  -2   9   7         12.84         19.77         8.89 o                         
  -1   9   7         14.44         13.78         6.22 o                         
   0   9   7        241.70        237.32        14.67 o                         
   1   9   7        102.09         87.12        10.22 o                         
   2   9   7         58.30         76.46         9.33 o                         
   3   9   7         28.87         46.67         7.11 o                         
  -7  10   7         57.35         72.90        12.89 o                         
  -6  10   7         52.04         56.34         8.10 o                         
  -5  10   7         61.47         52.81         7.26 o                         
  -4  10   7        122.83        110.58         8.86 o                         
  -3  10   7        107.55        104.00        12.67 o                         
  -2  10   7         38.14         36.67         4.51 o                         
  -1  10   7          3.18         -2.22         4.89 o                         
   0  10   7        249.27        276.44        16.89 o                         
   1  10   7          2.77          1.78         5.33 o                         
  -5  11   7        143.48        153.46        19.56 o                         
  -4  11   7          0.92          3.38         5.33 o                         
  -3  11   7         53.61         70.26         6.91 o                         
  -2  11   7         77.21         92.01        12.89 o                         
  -1  11   7        118.15        107.57        13.34 o                         
  -2 -14   8        144.51        164.55        11.09 o                         
  -1 -14   8        269.60        272.82        13.22 o                         
   0 -14   8        373.84        409.14        17.87 o                         
   1 -14   8         12.91         14.81         5.51 o                         
   2 -14   8          2.12          6.00         5.03 o                         
   3 -14   8         21.61         17.11         6.60 o                         
  -4 -13   8         17.18         14.34         4.30 o                         
  -3 -13   8         47.77         34.68         5.38 o                         
  -2 -13   8         45.48         71.49        10.88 o                         
  -1 -13   8        331.52        304.59        10.37 o                         
   0 -13   8         26.22         32.54         4.71 o                         
   1 -13   8        118.28        131.49         9.19 o                         
   2 -13   8          3.23          4.05         4.30 o                         
   3 -13   8         24.02         12.45         5.97 o                         
   4 -13   8          1.45          7.47         5.76 o                         
   5 -13   8          0.01         10.67         9.33 o                         
  -5 -12   8         22.77         25.26         4.49 o                         
  -4 -12   8        316.31        304.81        10.74 o                         
  -3 -12   8        987.66        975.67        17.42 o                         
  -2 -12   8         36.74         30.60         5.20 o                         
  -1 -12   8         17.03         19.92         3.91 o                         
   0 -12   8         15.62         10.43         4.36 o                         
   1 -12   8         19.72         23.67         7.19 o                         
   2 -12   8        245.71        237.02        11.18 o                         
   3 -12   8         12.54         11.64         7.14 o                         
   4 -12   8          9.98          9.58         6.44 o                         
   5 -12   8         54.41         47.56        12.45 o                         
   6 -12   8          2.84          0.44         8.45 o                         
  -6 -11   8         62.65         88.64        10.24 o                         
  -5 -11   8          0.05         -0.22         3.19 o                         
  -4 -11   8         28.97         20.58         5.03 o                         
  -3 -11   8        285.84        257.96         9.18 o                         
  -2 -11   8          6.19          3.56         3.05 o                         
  -1 -11   8          4.20          4.27         3.03 o                         
   0 -11   8        464.82        417.90        11.16 o                         
   1 -11   8        211.34        194.45         8.92 o                         
   2 -11   8          0.01          1.50         3.72 o                         
   3 -11   8          0.00         -1.49         3.90 o                         
   4 -11   8          0.51          7.91         6.22 o                         
   5 -11   8        492.92        592.93        31.12 o                         
   6 -11   8         35.83         52.90        13.78 o                         
  -7 -10   8         34.35         36.03         7.56 o                         
  -6 -10   8         68.82         63.72         5.24 o                         
  -5 -10   8        298.73        273.14         8.81 o                         
  -4 -10   8        448.41        437.93        10.99 o                         
  -3 -10   8          0.42         -1.04         2.74 o                         
  -2 -10   8          3.96          0.18         2.73 o                         
  -1 -10   8        589.32        588.14        12.67 o                         
   0 -10   8          5.81         -0.19         2.69 o                         
   1 -10   8         42.29         36.48         3.68 o                         
   2 -10   8         19.66         19.67         3.68 o                         
   3 -10   8         78.12         82.39         6.51 o                         
   4 -10   8         40.44         49.05         5.26 o                         
   5 -10   8        403.31        393.46        19.67 o                         
   6 -10   8          5.05          5.33         7.11 o                         
   7 -10   8          9.22          2.57         5.95 o                         
  -7  -9   8          7.60         11.64         4.90 o                         
  -6  -9   8          8.14          9.13         3.51 o                         
  -5  -9   8         71.05         74.39         5.43 o                         
  -4  -9   8          1.09          2.64         2.70 o                         
  -3  -9   8         39.92         37.09         4.20 o                         
  -2  -9   8          1.00          3.53         2.89 o                         
  -1  -9   8         40.87         43.71         4.37 o                         
   0  -9   8        321.32        315.04         8.92 o                         
   1  -9   8        410.05        398.44         8.48 o                         
   2  -9   8          5.22          9.06         2.77 o                         
   3  -9   8        545.68        552.61        17.44 o                         
   4  -9   8         22.66         27.44         4.26 o                         
   5  -9   8         12.48          9.10         3.76 o                         
   6  -9   8         98.65         95.68         9.87 o                         
   7  -9   8         35.80         32.77         7.58 o                         
  -8  -8   8         49.12         69.75         9.24 o                         
  -7  -8   8          8.69          1.65         2.96 o                         
  -6  -8   8        605.80        593.54        12.37 o                         
  -5  -8   8         15.05         12.55         3.18 o                         
  -4  -8   8         94.30         85.91         5.52 o                         
  -3  -8   8        379.02        366.63         9.37 o                         
  -2  -8   8          0.35         -0.44         2.12 o                         
  -1  -8   8         52.91         45.00         3.68 o                         
   0  -8   8         68.30         67.54         4.30 o                         
   1  -8   8         11.65         12.51         2.42 o                         
   2  -8   8        210.19        227.66         7.78 o                         
   3  -8   8         82.07         92.71         5.33 o                         
   4  -8   8        423.46        414.55        10.79 o                         
   5  -8   8          0.03          0.46         3.25 o                         
   6  -8   8        387.74        401.32        13.39 o                         
   7  -8   8          0.08          2.28         4.91 o                         
  -8  -7   8          1.47          7.28         3.10 o                         
  -7  -7   8         29.84         35.96         4.14 o                         
  -6  -7   8         18.39         18.86         3.45 o                         
  -5  -7   8         26.85         28.26         3.67 o                         
  -4  -7   8         41.16         42.50         4.31 o                         
  -3  -7   8          0.99         -3.02         3.02 o                         
  -2  -7   8        287.61        284.09         6.66 o                         
  -1  -7   8        247.33        257.28         6.03 o                         
   0  -7   8          3.45          5.20         1.99 o                         
   1  -7   8       1263.61       1260.83        14.29 o                         
   2  -7   8       1518.12       1455.92        15.93 o                         
   3  -7   8       1163.76       1185.15        17.54 o                         
   4  -7   8         60.66         67.39         5.71 o                         
   5  -7   8         16.34         36.08         6.37 o                         
   6  -7   8         72.40         73.66         6.10 o                         
   7  -7   8         89.88        102.69        13.11 o                         
   8  -7   8         64.10         64.48         8.76 o                         
  -9  -6   8          2.06          1.14         2.39 o                         
  -8  -6   8          1.15          1.56         3.51 o                         
  -7  -6   8        149.52        136.14         6.96 o                         
  -6  -6   8         74.39         69.03         5.04 o                         
  -5  -6   8         11.50         10.38         3.54 o                         
  -4  -6   8         64.72         61.17         4.76 o                         
  -3  -6   8         41.76         46.22         3.94 o                         
  -2  -6   8        258.67        298.00        10.39 o                         
  -1  -6   8        201.91        203.35         5.71 o                         
   0  -6   8        414.08        413.17        10.03 o                         
   1  -6   8          0.01         -0.88         1.65 o                         
   2  -6   8        150.44        127.13         7.08 o                         
   3  -6   8          4.96          6.11         2.60 o                         
   4  -6   8         47.27         49.43         4.56 o                         
   5  -6   8         36.53         25.77         3.97 o                         
   6  -6   8         70.96         71.48         6.35 o                         
   7  -6   8         25.12         36.57         9.78 o                         
   8  -6   8         41.84         42.47         7.47 o                         
  -9  -5   8        149.06        142.25        12.26 o                         
  -8  -5   8        110.82        115.33         6.50 o                         
  -7  -5   8        291.90        247.82        10.99 o                         
  -6  -5   8        569.20        503.98        13.46 o                         
  -5  -5   8        215.91        203.42         8.76 o                         
  -4  -5   8        162.88        171.64         9.88 o                         
  -3  -5   8        210.41        210.82         9.31 o                         
  -2  -5   8       1125.91       1144.52        20.19 o                         
  -1  -5   8        228.11        215.91         6.38 o                         
   0  -5   8        183.48        179.59         5.93 o                         
   1  -5   8         75.63         81.25         5.06 o                         
   2  -5   8        194.56        193.85         4.76 o                         
   3  -5   8        113.30        104.77         6.92 o                         
   4  -5   8         71.38         65.61         4.86 o                         
   5  -5   8         14.52          9.92         3.23 o                         
   6  -5   8         20.07         18.83         3.72 o                         
   7  -5   8          0.16          1.41         6.00 o                         
   8  -5   8          0.19         -4.48         4.48 o                         
  -9  -4   8        151.95        149.88        14.45 o                         
  -8  -4   8         48.65         53.74         6.26 o                         
  -7  -4   8        341.22        284.64        15.13 o                         
  -6  -4   8        203.41        195.19        11.33 o                         
  -5  -4   8         12.75         16.30         3.03 o                         
  -4  -4   8          6.52         10.95         2.29 o                         
  -3  -4   8        429.39        432.54         8.02 o                         
  -2  -4   8        456.97        427.46         9.85 o                         
  -1  -4   8        175.03        175.69         9.37 o                         
   0  -4   8         24.17         20.99         2.77 o                         
   1  -4   8          0.31          0.52         1.92 o                         
   2  -4   8        113.89        131.01        10.71 o                         
   3  -4   8          0.14         -1.15         1.75 o                         
   4  -4   8          0.01         -0.29         3.06 o                         
   5  -4   8         63.54         61.44         4.96 o                         
   6  -4   8        364.37        362.62        10.34 o                         
   7  -4   8        187.58        159.32        10.99 o                         
   8  -4   8        158.30        187.95        12.60 o                         
 -10  -3   8          1.14          9.33         5.34 o                         
  -9  -3   8          2.00          3.81         4.91 o                         
  -8  -3   8        191.89        174.96        10.54 o                         
  -7  -3   8          0.49         -3.12         3.56 o                         
  -6  -3   8         12.14          3.53         3.36 o                         
  -5  -3   8         58.88         61.68         4.50 o                         
  -4  -3   8        864.84        892.82        12.07 o                         
  -3  -3   8          7.41          5.04         1.90 o                         
  -2  -3   8        618.25        611.12        11.15 o                         
  -1  -3   8        478.85        499.91         8.76 o                         
   0  -3   8         87.76        105.25         4.64 o                         
   1  -3   8         25.53         30.73         2.53 o                         
   2  -3   8         26.39         22.11         2.81 o                         
   3  -3   8         75.86         83.79         5.90 o                         
   4  -3   8          0.46          1.73         2.32 o                         
   5  -3   8        166.85        147.94         6.74 o                         
   6  -3   8         41.69         29.94         4.05 o                         
   7  -3   8         24.37         29.03         4.90 o                         
   8  -3   8         30.73         35.08         6.32 o                         
 -10  -2   8         11.97         10.00         5.66 o                         
  -9  -2   8          6.88         10.47         9.56 o                         
  -8  -2   8         50.51         59.08        13.11 o                         
  -7  -2   8          0.10         -1.69         2.88 o                         
  -6  -2   8          5.90          6.55         2.61 o                         
  -5  -2   8         35.12         34.32         3.15 o                         
  -4  -2   8        874.22        925.47        12.15 o                         
  -3  -2   8        215.47        237.98         5.53 o                         
  -2  -2   8         15.59         16.93         2.08 o                         
  -1  -2   8          0.08          0.02         2.31 o                         
   0  -2   8        605.67        611.15         9.45 o                         
   1  -2   8         88.96         86.57         4.26 o                         
   2  -2   8         26.77         16.17         2.28 o                         
   3  -2   8        222.61        211.11         6.57 o                         
   4  -2   8        766.14        689.15        12.42 o                         
   5  -2   8          8.72         14.73         3.02 o                         
   6  -2   8         22.51         26.17         5.20 o                         
   7  -2   8          0.39          6.89         3.65 o                         
   8  -2   8         40.43         32.31         6.06 o                         
 -10  -1   8         88.17         80.88         9.58 o                         
  -9  -1   8         32.25         27.72         6.58 o                         
  -8  -1   8         90.45         80.05        10.89 o                         
  -7  -1   8         32.37         29.17         5.49 o                         
  -6  -1   8         34.73         43.56         6.67 o                         
  -5  -1   8         60.63         60.51         4.41 o                         
  -4  -1   8         30.88         30.56         2.73 o                         
  -3  -1   8        150.83        153.55         4.39 o                         
  -2  -1   8       2161.97       2116.37        17.66 o                         
  -1  -1   8        823.39        811.21         8.88 o                         
   0  -1   8        593.18        582.98         7.84 o                         
   1  -1   8          0.52         -1.08         1.50 o                         
   2  -1   8        901.92        893.88        11.23 o                         
   3  -1   8        679.59        655.79        11.21 o                         
   4  -1   8        633.77        634.39        11.76 o                         
   5  -1   8          0.49         -1.44         2.06 o                         
   6  -1   8         63.49         67.46         5.08 o                         
   7  -1   8         23.32         27.92         4.63 o                         
   8  -1   8          7.32          3.30         4.36 o                         
 -10   0   8          9.35         25.32         6.51 o                         
  -9   0   8         95.26         97.26        16.22 o                         
  -8   0   8         22.47         24.28         5.34 o                         
  -7   0   8        274.39        286.31        12.25 o                         
  -6   0   8        232.49        246.22         7.44 o                         
  -5   0   8         24.86         21.67         2.72 o                         
  -4   0   8        131.37        127.07         5.77 o                         
  -3   0   8          9.87         12.47         1.81 o                         
  -2   0   8        321.11        297.30         4.70 o                         
  -1   0   8        146.95        133.39         4.40 o                         
   0   0   8         60.67         58.74         3.11 o                         
   1   0   8         55.18         53.69         3.12 o                         
   2   0   8        188.44        185.33         5.41 o                         
   3   0   8         55.57         54.66         4.43 o                         
   4   0   8         94.56        103.71         6.87 o                         
   5   0   8        430.37        408.41         9.67 o                         
   6   0   8          0.67         -0.70         2.52 o                         
   7   0   8        204.54        223.58        10.57 o                         
 -10   1   8         14.25         12.27         5.91 o                         
  -9   1   8         34.90         29.64         6.58 o                         
  -8   1   8         70.97         55.57        11.11 o                         
  -7   1   8       1083.52       1162.23        20.69 o                         
  -6   1   8       1504.02       1441.09        21.94 o                         
  -5   1   8        132.76        134.51         4.97 o                         
  -4   1   8          8.20          6.34         1.65 o                         
  -3   1   8         66.09         60.22         2.63 o                         
  -2   1   8          1.60          3.23         1.49 o                         
  -1   1   8          6.44         12.95         1.64 o                         
   0   1   8         83.58         79.56         3.87 o                         
   1   1   8        235.46        213.56         4.65 o                         
   2   1   8         16.95         16.91         2.16 o                         
   3   1   8       1622.51       1567.23        27.19 o                         
   4   1   8        182.20        169.75         6.61 o                         
   5   1   8          0.16         -2.30         2.30 o                         
   6   1   8         29.19         39.54         4.41 o                         
   7   1   8          2.00         -1.07         5.11 o                         
 -10   2   8        482.94        535.43        20.27 o                         
  -9   2   8         17.50         16.33         4.50 o                         
  -8   2   8         36.76         43.32         6.89 o                         
  -7   2   8         68.93         66.18         5.97 o                         
  -6   2   8       1252.30       1226.46        17.60 o                         
  -5   2   8        354.93        349.18         8.13 o                         
  -4   2   8          0.18          0.70         1.43 o                         
  -3   2   8        177.26        184.87         4.67 o                         
  -2   2   8         67.56         72.72         3.97 o                         
  -1   2   8          9.64          9.18         1.54 o                         
   0   2   8        204.29        210.04         7.37 o                         
   1   2   8        516.35        516.78         9.00 o                         
   2   2   8       2523.72       2545.34        23.04 o                         
   3   2   8         55.84         60.43         4.05 o                         
   4   2   8         70.55         73.14         4.48 o                         
   5   2   8         65.61         77.56         6.02 o                         
   6   2   8        110.73        116.10         7.07 o                         
   7   2   8         38.28         59.56         6.67 o                         
 -10   3   8          1.34         -2.67         7.56 o                         
  -9   3   8          4.60          5.91         5.32 o                         
  -8   3   8        161.54        147.01        10.67 o                         
  -7   3   8          7.24          6.25         3.59 o                         
  -6   3   8        283.30        263.25         7.77 o                         
  -5   3   8         31.24         30.90         4.43 o                         
  -4   3   8         86.70         79.83         4.53 o                         
  -3   3   8         89.70         88.72         3.92 o                         
  -2   3   8        326.75        316.86        10.00 o                         
  -1   3   8        623.77        604.82        10.24 o                         
   0   3   8       1333.51       1309.66        20.69 o                         
   1   3   8         54.30         49.65         4.01 o                         
   2   3   8        114.39        112.97         6.09 o                         
   3   3   8        127.38        134.83         6.21 o                         
   4   3   8         14.03         18.64         4.08 o                         
   5   3   8         11.97          7.83         4.15 o                         
   6   3   8        102.08        112.91         7.11 o                         
 -10   4   8          2.88          8.45         8.89 o                         
  -9   4   8         64.18         60.01        11.11 o                         
  -8   4   8          5.72         -1.03         4.37 o                         
  -7   4   8         53.31         49.53         6.60 o                         
  -6   4   8          8.26          4.02         3.14 o                         
  -5   4   8         80.63         65.59         6.89 o                         
  -4   4   8          1.70          2.37         3.29 o                         
  -3   4   8        748.25        721.94        16.58 o                         
  -2   4   8        131.20        121.08        10.67 o                         
  -1   4   8       1232.28       1192.81        19.97 o                         
   0   4   8       1632.40       1594.28        36.89 o                         
   1   4   8       1023.25       1018.58        20.69 o                         
   2   4   8         90.47         86.39         6.58 o                         
   3   4   8          6.15         16.30         3.77 o                         
   4   4   8        212.47        206.16         8.39 o                         
   5   4   8        141.44        114.24         7.11 o                         
  -8   5   8        148.89        152.02        16.00 o                         
  -7   5   8         56.63         58.68        10.22 o                         
  -6   5   8         82.61        101.40         8.64 o                         
  -5   5   8         48.85         29.50         5.34 o                         
  -4   5   8       1520.03       1303.74        25.23 o                         
  -3   5   8          0.93         -0.18         3.10 o                         
  -2   5   8        534.44        511.35        13.14 o                         
  -1   5   8          0.09          3.56         4.45 o                         
   0   5   8        211.75        204.89        23.54 o                         
   1   5   8        235.11        233.91         9.40 o                         
   2   5   8         98.85         99.27        10.45 o                         
   3   5   8        171.24        137.03        17.11 o                         
   4   5   8         10.82         11.71         3.58 o                         
   5   5   8         55.93         44.45         5.33 o                         
  -8   6   8          1.99          2.22         7.11 o                         
  -7   6   8        211.01        239.55        16.89 o                         
  -6   6   8          0.95         -0.10         4.05 o                         
  -5   6   8         92.84         80.70         7.70 o                         
  -4   6   8         47.02         46.06        10.00 o                         
  -3   6   8         57.48         45.84         5.32 o                         
  -2   6   8         59.52         50.95         8.00 o                         
  -1   6   8        642.04        626.27        22.67 o                         
   0   6   8         19.62         12.75         4.05 o                         
   1   6   8        100.99         92.81         7.26 o                         
   2   6   8          1.90         -3.60         4.00 o                         
   3   6   8         66.30         76.46         7.56 o                         
   4   6   8        173.67        211.14         9.78 o                         
  -8   7   8         28.41         20.89         9.33 o                         
  -7   7   8         29.13         30.67         8.89 o                         
  -6   7   8         38.29         21.08         5.63 o                         
  -5   7   8         54.18         45.56         6.71 o                         
  -4   7   8          0.28          3.56         5.11 o                         
  -3   7   8         55.54         41.07         5.44 o                         
  -2   7   8        131.83        137.97        11.56 o                         
  -1   7   8          0.48          0.89         4.45 o                         
   0   7   8         13.71         18.67         5.78 o                         
   1   7   8          0.02         -3.56         3.56 o                         
   2   7   8         47.41         63.12         7.56 o                         
   3   7   8         89.52         95.57         8.45 o                         
   4   7   8          1.79          3.56         4.00 o                         
  -8   8   8          2.40         18.22         8.45 o                         
  -7   8   8         54.25         56.90        11.11 o                         
  -6   8   8        199.02        236.86        35.32 o                         
  -5   8   8          0.01          7.47        11.56 o                         
  -4   8   8         85.01         81.47         7.78 o                         
  -3   8   8        255.50        246.75        10.15 o                         
  -2   8   8        273.74        256.60        14.00 o                         
  -1   8   8        102.25        103.57        12.00 o                         
   0   8   8          2.38          0.00         4.89 o                         
   1   8   8         43.44         30.67         6.67 o                         
   2   8   8        256.55        280.44        14.22 o                         
   3   8   8         41.87         55.12         7.56 o                         
  -7   9   8        185.21        164.91        16.89 o                         
  -6   9   8         24.47         17.10         5.95 o                         
  -5   9   8         77.70         76.90         8.22 o                         
  -4   9   8         48.17         43.57         6.30 o                         
  -3   9   8        464.31        502.98        14.61 o                         
  -2   9   8        118.11        122.92        14.45 o                         
  -1   9   8          1.82         -1.78         4.89 o                         
   0   9   8         87.17         76.46        10.22 o                         
   1   9   8        120.59        121.35        12.00 o                         
  -6  10   8         11.17          3.11         7.11 o                         
  -5  10   8         24.77         24.46         5.98 o                         
  -4  10   8          5.98          2.94         6.00 o                         
  -3  10   8         59.58         44.20         5.65 o                         
  -2  10   8        158.83        192.03        17.34 o                         
  -1  10   8        222.65        215.14        17.78 o                         
   0  10   8          8.86         10.67         6.22 o                         
  -2 -14   9          6.72          3.03         4.23 o                         
  -1 -14   9         15.05         20.97         5.22 o                         
   0 -14   9         13.02         16.59         6.45 o                         
   1 -14   9         11.77         10.89         5.97 o                         
   2 -14   9         84.21         86.15        14.00 o                         
   3 -14   9         69.63         74.44         9.81 o                         
  -3 -13   9        125.07        126.13        11.66 o                         
  -2 -13   9          2.23         13.73         4.56 o                         
  -1 -13   9         64.44         56.47         6.55 o                         
   0 -13   9         18.00         20.92         6.91 o                         
   1 -13   9          0.97         -0.92         5.33 o                         
   2 -13   9         26.77         35.30         7.21 o                         
   3 -13   9         13.62          4.71         5.76 o                         
   4 -13   9          6.15         -2.22         7.56 o                         
  -5 -12   9          1.26          6.58         3.95 o                         
  -4 -12   9        226.00        221.35        14.02 o                         
  -3 -12   9          0.64          6.75         5.11 o                         
  -2 -12   9         63.67         70.34         5.90 o                         
  -1 -12   9        350.92        348.16        11.12 o                         
   0 -12   9         35.93         36.11         4.82 o                         
   1 -12   9         26.84         28.93         5.55 o                         
   2 -12   9          0.75         -1.94         5.17 o                         
   3 -12   9         15.69         15.17         5.02 o                         
   4 -12   9        155.84        163.14        19.11 o                         
   5 -12   9         37.91         40.01        12.89 o                         
  -6 -11   9          5.96          5.06         5.07 o                         
  -5 -11   9          0.00         -0.29         3.43 o                         
  -4 -11   9          8.33          7.54         3.83 o                         
  -3 -11   9        769.92        766.10        18.48 o                         
  -2 -11   9         22.21         15.97         3.79 o                         
  -1 -11   9         75.25         68.50         9.77 o                         
   0 -11   9        131.01        134.27         7.54 o                         
   1 -11   9        106.38        115.92        13.49 o                         
   2 -11   9        202.81        191.49        10.58 o                         
   3 -11   9         13.62         15.49         4.96 o                         
   4 -11   9        171.83        189.55        14.67 o                         
   5 -11   9        163.65        171.14        20.00 o                         
   6 -11   9         63.16         72.63        10.12 o                         
  -6 -10   9         54.28         55.18         5.70 o                         
  -5 -10   9          0.17          2.49         3.57 o                         
  -4 -10   9         84.98         84.30         6.06 o                         
  -3 -10   9          1.67         -1.66         2.79 o                         
  -2 -10   9          4.05          1.48         2.63 o                         
  -1 -10   9         72.78         74.97         6.03 o                         
   0 -10   9         16.01         21.89         3.78 o                         
   1 -10   9         55.62         59.88         6.19 o                         
   2 -10   9        259.93        275.26         9.25 o                         
   3 -10   9         22.79         18.88         4.13 o                         
   4 -10   9         36.82         36.70         5.16 o                         
   5 -10   9          7.00         18.67         5.12 o                         
   6 -10   9         86.38         96.73        25.34 o                         
  -7  -9   9         65.56         70.42         6.98 o                         
  -6  -9   9         25.04         27.15         5.33 o                         
  -5  -9   9         94.63         96.85         6.80 o                         
  -4  -9   9          3.05          4.09         3.00 o                         
  -3  -9   9         11.81         14.30         3.35 o                         
  -2  -9   9        119.57        105.33         6.40 o                         
  -1  -9   9          0.37          3.24         2.77 o                         
   0  -9   9         22.70         23.94         3.75 o                         
   1  -9   9         75.26         75.32         6.96 o                         
   2  -9   9        236.60        239.27         7.73 o                         
   3  -9   9         13.69         15.66         3.71 o                         
   4  -9   9        148.40        131.43         7.69 o                         
   5  -9   9         39.09         32.90         4.95 o                         
   6  -9   9         74.63         82.48        17.56 o                         
   7  -9   9          5.99          3.52         5.98 o                         
  -8  -8   9         65.79         67.97         5.69 o                         
  -7  -8   9         22.87         18.71         4.14 o                         
  -6  -8   9        270.80        260.42         9.04 o                         
  -5  -8   9          0.77         -1.65         2.57 o                         
  -4  -8   9          2.81          1.91         2.64 o                         
  -3  -8   9         16.20          5.78         2.83 o                         
  -2  -8   9        513.73        506.12        11.23 o                         
  -1  -8   9         73.69         74.07         4.19 o                         
   0  -8   9        256.40        249.61         9.62 o                         
   1  -8   9         39.25         44.61         3.57 o                         
   2  -8   9         69.46         68.42         4.71 o                         
   3  -8   9        569.28        526.95        13.28 o                         
   4  -8   9         64.14         74.60         6.65 o                         
   5  -8   9         18.67         11.82         3.98 o                         
   6  -8   9          1.40          0.09         4.17 o                         
   7  -8   9          0.26         -0.58         5.44 o                         
  -8  -7   9         12.53          7.94         3.61 o                         
  -7  -7   9        107.02        100.95         7.12 o                         
  -6  -7   9        148.17        136.61         7.11 o                         
  -5  -7   9         24.03         22.30         3.62 o                         
  -4  -7   9        210.52        228.40         7.96 o                         
  -3  -7   9        156.04        156.47         7.12 o                         
  -2  -7   9          6.82          6.04         2.33 o                         
  -1  -7   9         30.31         31.59         2.93 o                         
   0  -7   9         28.30         26.05         2.81 o                         
   1  -7   9       1326.98       1299.71        17.69 o                         
   2  -7   9          0.73          2.82         2.40 o                         
   3  -7   9        375.55        366.70         9.93 o                         
   4  -7   9         67.54         62.21         6.93 o                         
   5  -7   9         60.91         55.55         5.47 o                         
   6  -7   9         19.85          7.29         7.50 o                         
   7  -7   9          0.13          0.31         5.01 o                         
  -9  -6   9         36.67         39.40         7.72 o                         
  -8  -6   9        215.87        237.82        12.86 o                         
  -7  -6   9         11.88         12.12         3.41 o                         
  -6  -6   9         50.36         52.01         7.96 o                         
  -5  -6   9         91.27         85.59         8.64 o                         
  -4  -6   9          6.07          7.96         2.76 o                         
  -3  -6   9        231.49        228.32        17.09 o                         
  -2  -6   9        229.57        219.69         9.32 o                         
  -1  -6   9        142.14        137.87         6.31 o                         
   0  -6   9        274.28        264.79         6.63 o                         
   1  -6   9         30.59         35.39         2.99 o                         
   2  -6   9        302.20        282.83         6.66 o                         
   3  -6   9         97.38         84.71         5.57 o                         
   4  -6   9        110.59        103.39         6.37 o                         
   5  -6   9         10.31         12.20         3.61 o                         
   6  -6   9          3.72         -2.27         2.97 o                         
   7  -6   9         54.78         49.65         7.90 o                         
  -9  -5   9          2.26          1.62         3.39 o                         
  -8  -5   9        312.64        317.80        24.31 o                         
  -7  -5   9         51.31         46.45         5.86 o                         
  -6  -5   9        149.79        145.73        15.42 o                         
  -5  -5   9         28.59         27.54         4.36 o                         
  -4  -5   9        218.10        215.54         7.19 o                         
  -3  -5   9         11.04         15.71         2.85 o                         
  -2  -5   9          3.62          0.14         2.05 o                         
  -1  -5   9         77.25         78.76         4.60 o                         
   0  -5   9          6.02          3.70         2.27 o                         
   1  -5   9        166.15        159.75         6.74 o                         
   2  -5   9         21.27         13.12         2.94 o                         
   3  -5   9          0.98          2.61         2.28 o                         
   4  -5   9          5.07          8.66         3.01 o                         
   5  -5   9         74.76         70.05         6.74 o                         
   6  -5   9         36.13         37.19         4.78 o                         
   7  -5   9        222.38        276.31        14.19 o                         
  -9  -4   9          3.84          6.86         5.56 o                         
  -8  -4   9         35.14         28.64        12.00 o                         
  -7  -4   9         23.82         19.68         4.35 o                         
  -6  -4   9         12.31          6.16         3.32 o                         
  -5  -4   9         13.82         12.27         3.05 o                         
  -4  -4   9          2.12          4.32         2.14 o                         
  -3  -4   9        135.16        139.81         5.42 o                         
  -2  -4   9         70.96         75.93         4.54 o                         
  -1  -4   9        142.95        157.28         5.62 o                         
   0  -4   9        222.17        208.01         7.95 o                         
   1  -4   9        455.78        437.31        10.64 o                         
   2  -4   9         97.30         98.84         5.49 o                         
   3  -4   9        107.44        123.88         6.22 o                         
   4  -4   9         22.09         28.43         3.33 o                         
   5  -4   9         53.56         50.77         4.75 o                         
   6  -4   9          0.23          0.67         2.97 o                         
   7  -4   9        201.06        227.45        16.42 o                         
  -9  -3   9          7.79         15.11         8.45 o                         
  -8  -3   9          5.13         10.28         4.27 o                         
  -7  -3   9        194.30        193.30        13.19 o                         
  -6  -3   9          4.59          6.67         3.34 o                         
  -5  -3   9          0.99          2.73         2.47 o                         
  -4  -3   9         20.15         12.62         2.49 o                         
  -3  -3   9         32.21         28.12         2.99 o                         
  -2  -3   9        543.84        552.45         9.94 o                         
  -1  -3   9       1118.57       1191.69        15.49 o                         
   0  -3   9        538.08        551.32        11.55 o                         
   1  -3   9         51.29         46.43         4.77 o                         
   2  -3   9        182.60        201.68         6.39 o                         
   3  -3   9         11.68          6.89         2.65 o                         
   4  -3   9        597.60        571.54        10.19 o                         
   5  -3   9         21.04         15.64         3.37 o                         
   6  -3   9         51.53         43.47         5.28 o                         
   7  -3   9        105.85        113.36         9.78 o                         
 -10  -2   9          8.35         10.81        10.00 o                         
  -9  -2   9          0.01         -2.00         4.40 o                         
  -8  -2   9         20.29         15.78         5.34 o                         
  -7  -2   9        131.88        136.18         8.38 o                         
  -6  -2   9        125.66        127.20         6.49 o                         
  -5  -2   9        389.44        405.09         8.38 o                         
  -4  -2   9        884.60        891.01        12.19 o                         
  -3  -2   9         20.33         27.23         2.67 o                         
  -2  -2   9        202.00        204.93         5.04 o                         
  -1  -2   9       1487.94       1479.35        17.26 o                         
   0  -2   9        756.18        785.66        11.25 o                         
   1  -2   9         12.15         18.42         3.92 o                         
   2  -2   9         41.32         41.54         5.77 o                         
   3  -2   9        879.86        806.60        13.47 o                         
   4  -2   9         76.11         68.35         4.85 o                         
   5  -2   9         23.22         14.39         2.73 o                         
   6  -2   9          0.44          0.19         3.00 o                         
   7  -2   9         96.16        101.82         8.95 o                         
 -10  -1   9         12.80          1.33         5.03 o                         
  -9  -1   9         80.45         78.16        16.22 o                         
  -8  -1   9         22.04         15.81         5.18 o                         
  -7  -1   9         21.98         18.98         4.11 o                         
  -6  -1   9         73.96         75.85         5.21 o                         
  -5  -1   9       3695.19       3714.00        33.13 o                         
  -4  -1   9         13.90         18.44         2.69 o                         
  -3  -1   9         63.93         61.54         3.42 o                         
  -2  -1   9         48.54         43.83         2.71 o                         
  -1  -1   9        343.44        356.96        20.38 o                         
   0  -1   9        113.22        116.41         9.94 o                         
   1  -1   9         21.44         21.03         2.94 o                         
   2  -1   9         95.06         91.05         4.71 o                         
   3  -1   9         70.33         72.92         4.61 o                         
   4  -1   9        243.55        226.93         7.81 o                         
   5  -1   9          4.20          5.34         2.42 o                         
   6  -1   9         21.26         25.39         4.70 o                         
   7  -1   9         98.83         88.39         8.06 o                         
 -10   0   9          1.30         -2.31         6.00 o                         
  -9   0   9         62.11         48.01        10.67 o                         
  -8   0   9        160.80        155.59        20.23 o                         
  -7   0   9        259.90        271.80        29.34 o                         
  -6   0   9         13.25         15.16         3.06 o                         
  -5   0   9        431.09        408.90         8.05 o                         
  -4   0   9        402.86        401.34         7.38 o                         
  -3   0   9         28.44         27.12         3.01 o                         
  -2   0   9        227.43        220.26         5.21 o                         
  -1   0   9         80.53         83.21         5.32 o                         
   0   0   9        597.54        588.62        13.98 o                         
   1   0   9         35.91         34.14         2.88 o                         
   2   0   9          4.40         -0.13         1.98 o                         
   3   0   9         44.59         42.05         3.71 o                         
   4   0   9         35.81         37.90         5.49 o                         
   5   0   9        520.65        508.32        13.78 o                         
   6   0   9         18.93         27.71         6.89 o                         
   7   0   9         31.75         32.89         6.67 o                         
 -10   1   9        393.14        419.92        17.59 o                         
  -9   1   9         15.48         14.22         5.66 o                         
  -8   1   9        101.34         84.98        14.89 o                         
  -7   1   9        287.46        290.08        10.05 o                         
  -6   1   9        314.69        313.35        14.36 o                         
  -5   1   9         20.11         17.11         2.63 o                         
  -4   1   9        103.32        114.36         3.85 o                         
  -3   1   9        134.03        123.05         4.48 o                         
  -2   1   9         12.67         12.29         2.11 o                         
  -1   1   9         51.43         56.81         3.80 o                         
   0   1   9        799.59        787.67        12.98 o                         
   1   1   9        425.73        437.84        11.10 o                         
   2   1   9        374.49        366.67         9.60 o                         
   3   1   9          0.75         -2.41         2.41 o                         
   4   1   9         80.75         73.57         5.56 o                         
   5   1   9        224.45        228.40        14.85 o                         
   6   1   9         88.35         79.47         8.22 o                         
 -10   2   9          0.32         11.11         8.45 o                         
  -9   2   9         23.19         26.67         8.89 o                         
  -8   2   9        334.03        366.79        18.89 o                         
  -7   2   9         77.71         62.62         7.24 o                         
  -6   2   9         80.08         82.01         5.33 o                         
  -5   2   9         36.08         37.72         5.63 o                         
  -4   2   9         59.56         48.75         4.10 o                         
  -3   2   9        111.24        110.40         5.80 o                         
  -2   2   9         29.63         35.44         2.59 o                         
  -1   2   9          1.60          2.64         2.67 o                         
   0   2   9         80.61         85.10         5.95 o                         
   1   2   9        816.31        788.47        14.12 o                         
   2   2   9        422.36        422.41        10.52 o                         
   3   2   9          3.75          2.72         2.86 o                         
   4   2   9         34.95         41.49         4.60 o                         
   5   2   9         61.87         73.94         5.92 o                         
   6   2   9          5.68          0.89         4.00 o                         
  -7   3   9        143.16        136.47        14.67 o                         
  -6   3   9        167.14        169.48        16.89 o                         
  -5   3   9        223.84        251.43        10.81 o                         
  -4   3   9         60.03         66.52         6.58 o                         
  -3   3   9        486.81        457.67        13.29 o                         
  -2   3   9         52.78         79.22         6.26 o                         
  -1   3   9        158.97        149.36        12.45 o                         
   0   3   9          0.08          4.00         4.00 o                         
   1   3   9        162.70        160.07        14.45 o                         
   2   3   9        224.04        220.24        27.98 o                         
   3   3   9         59.90         58.99         5.99 o                         
   4   3   9         76.21         67.82         6.23 o                         
   5   3   9         66.04         73.79         7.56 o                         
   6   3   9        315.62        380.90        13.34 o                         
  -8   4   9         42.05         41.78        10.22 o                         
  -7   4   9         56.76         58.23        10.67 o                         
  -6   4   9         37.91         42.43         6.58 o                         
  -5   4   9         86.25         65.88         7.07 o                         
  -4   4   9         80.06         42.93         8.00 o                         
  -3   4   9        365.71        396.94        14.45 o                         
  -2   4   9         76.93         58.61         5.55 o                         
  -1   4   9        419.94        428.02        18.22 o                         
   0   4   9         65.93         58.52         6.89 o                         
   1   4   9        106.82         94.39         7.37 o                         
   2   4   9        364.00        363.37        13.78 o                         
   3   4   9         23.33         30.50         4.85 o                         
   4   4   9         77.09         79.65         6.52 o                         
   5   4   9        151.41        164.91         8.89 o                         
  -8   5   9          7.29          2.67         6.67 o                         
  -7   5   9          0.01         -5.33         5.33 o                         
  -6   5   9        110.49         95.87         8.95 o                         
  -5   5   9        148.14        146.66        10.67 o                         
  -4   5   9         11.05          0.25         4.89 o                         
  -3   5   9          8.88          6.94         3.60 o                         
  -2   5   9        119.35        110.21        11.56 o                         
  -1   5   9        133.00        129.80        12.00 o                         
   0   5   9        229.88        222.73         9.81 o                         
   1   5   9        144.38        143.65        11.56 o                         
   2   5   9         47.39         42.00         5.58 o                         
   3   5   9         31.44         36.08         5.25 o                         
   4   5   9        112.39        119.19         7.51 o                         
  -8   6   9        194.48        216.92        19.11 o                         
  -7   6   9          3.71          5.33         6.67 o                         
  -6   6   9         71.55         59.39         7.52 o                         
  -5   6   9         21.64         14.79         5.00 o                         
  -4   6   9        267.37        224.70        19.31 o                         
  -3   6   9          1.75          3.77         3.52 o                         
  -2   6   9          1.25          1.51         2.96 o                         
  -1   6   9         87.76         83.12        10.22 o                         
   0   6   9         73.32         90.83        22.23 o                         
   1   6   9         11.72          5.78         4.89 o                         
   2   6   9         50.15         55.12         7.56 o                         
   3   6   9        426.81        494.70        17.78 o                         
   4   6   9         95.12        127.13         8.89 o                         
  -8   7   9          1.56         -5.78         5.78 o                         
  -7   7   9         58.95         70.68        12.00 o                         
  -6   7   9        102.72        106.97         9.74 o                         
  -5   7   9         14.13          7.89         6.22 o                         
  -4   7   9          1.73          0.30         3.73 o                         
  -3   7   9         95.89         85.84         8.45 o                         
  -2   7   9        209.23        211.51        10.45 o                         
  -1   7   9         18.09         21.78         7.11 o                         
   0   7   9          0.78          4.89         4.89 o                         
   1   7   9        394.13        380.90        17.78 o                         
   2   7   9         81.22         71.12         8.89 o                         
   3   7   9         34.20         18.67         5.33 o                         
  -7   8   9         21.26         23.56         8.89 o                         
  -6   8   9        104.37        139.30        11.26 o                         
  -5   8   9         11.17          6.47         4.48 o                         
  -4   8   9          0.09          5.84         4.27 o                         
  -3   8   9          3.32          4.72         4.03 o                         
  -2   8   9         40.67         47.44         4.68 o                         
  -1   8   9          0.07         10.22         5.78 o                         
   0   8   9         13.94         10.67         6.22 o                         
   1   8   9        259.70        320.45        16.45 o                         
   2   8   9          1.08          6.22         4.89 o                         
  -6   9   9         28.09         45.97         7.58 o                         
  -5   9   9         41.54         35.65         6.58 o                         
  -4   9   9          0.09         -1.72         3.84 o                         
  -3   9   9        123.95        131.85         8.63 o                         
  -2   9   9         95.93        110.68        13.34 o                         
  -1   9   9         10.61         22.23         7.56 o                         
   0   9   9         76.83         57.79         9.78 o                         
  -3  10   9        294.40        361.79        13.78 o                         
  -1 -14  10          6.02          1.27         8.89 o                         
   0 -14  10        141.15        172.71        13.13 o                         
   1 -14  10          0.06          1.78         5.12 o                         
  -3 -13  10         68.14         75.13         7.21 o                         
  -2 -13  10         81.51         85.72         9.03 o                         
  -1 -13  10          9.82         27.96         7.24 o                         
   0 -13  10         80.84         70.95        10.22 o                         
   1 -13  10        111.71        110.13        11.00 o                         
   2 -13  10         50.62         49.52         8.10 o                         
   3 -13  10         82.63         95.13        16.00 o                         
  -4 -12  10         34.35         32.85         5.55 o                         
  -3 -12  10          0.02          6.82         3.96 o                         
  -2 -12  10          2.02          1.92         4.12 o                         
  -1 -12  10          8.27          7.85         4.23 o                         
   0 -12  10        174.18        179.20        10.78 o                         
   1 -12  10         45.21         55.19        14.69 o                         
   2 -12  10         31.40         28.56         9.56 o                         
   3 -12  10          1.11         23.11         9.78 o                         
   4 -12  10          9.07          0.89         8.45 o                         
  -5 -11  10         30.91         22.74         4.84 o                         
  -4 -11  10         15.32         21.33         4.82 o                         
  -3 -11  10          0.02         -3.01         3.01 o                         
  -2 -11  10         21.67         21.66         4.18 o                         
  -1 -11  10         53.99         65.00         5.67 o                         
   0 -11  10          0.17         -0.63         3.45 o                         
   1 -11  10          0.16          4.89         3.83 o                         
   2 -11  10          1.46          4.05         3.98 o                         
   3 -11  10         64.99         56.43         8.95 o                         
   4 -11  10        333.89        368.01        24.45 o                         
   5 -11  10         68.72         66.23        15.11 o                         
  -6 -10  10         94.14         95.01         7.64 o                         
  -5 -10  10        354.76        370.22        12.06 o                         
  -4 -10  10        109.87        117.75         7.16 o                         
  -3 -10  10         47.64         59.94         5.69 o                         
  -2 -10  10        391.35        376.36        10.72 o                         
  -1 -10  10        239.67        254.45         9.23 o                         
   0 -10  10        107.69        114.70        10.59 o                         
   1 -10  10        103.41         95.23         6.44 o                         
   2 -10  10        105.76        107.53         6.99 o                         
   3 -10  10        316.16        358.30        15.85 o                         
   4 -10  10          7.54         13.61         5.63 o                         
   5 -10  10         55.59         45.70         6.51 o                         
   6 -10  10          4.57         -0.77         5.76 o                         
  -7  -9  10          0.13         -2.30         3.50 o                         
  -6  -9  10        443.16        464.77        13.44 o                         
  -5  -9  10         68.89         66.61         7.46 o                         
  -4  -9  10         26.61         32.68         4.42 o                         
  -3  -9  10        204.46        190.09        11.80 o                         
  -2  -9  10         36.56         39.85         4.54 o                         
  -1  -9  10        543.21        536.41        12.81 o                         
   0  -9  10         69.04         65.87         6.24 o                         
   1  -9  10        158.16        153.35         6.91 o                         
   2  -9  10        218.57        207.82         8.04 o                         
   3  -9  10        219.75        209.86         9.52 o                         
   4  -9  10         18.21         15.13         4.20 o                         
   5  -9  10         38.46         48.76         6.37 o                         
   6  -9  10        229.57        265.47        16.26 o                         
  -7  -8  10        109.13        103.37         7.63 o                         
  -6  -8  10         67.60         63.78         5.90 o                         
  -5  -8  10         15.68         11.78         3.47 o                         
  -4  -8  10         14.99         17.88         3.56 o                         
  -3  -8  10          9.94          8.58         3.08 o                         
  -2  -8  10        124.10        110.50         8.47 o                         
  -1  -8  10        127.47        111.10         8.28 o                         
   0  -8  10         83.25         79.50         5.14 o                         
   1  -8  10         93.82         93.35         7.02 o                         
   2  -8  10        134.82        146.29         7.60 o                         
   3  -8  10        385.21        351.73        10.51 o                         
   4  -8  10         42.55         35.48         6.29 o                         
   5  -8  10        120.58        130.86         9.21 o                         
   6  -8  10         20.94         33.85         7.26 o                         
  -8  -7  10         97.63         87.87         7.12 o                         
  -7  -7  10          0.82          2.80         3.56 o                         
  -6  -7  10        176.56        160.90         8.00 o                         
  -5  -7  10        155.67        142.75        11.95 o                         
  -4  -7  10         38.58         40.05         4.32 o                         
  -3  -7  10          8.04          8.82         2.99 o                         
  -2  -7  10         23.19         23.15         3.13 o                         
  -1  -7  10        264.82        256.02         7.74 o                         
   0  -7  10        154.22        159.64         7.69 o                         
   1  -7  10        336.94        360.18         8.21 o                         
   2  -7  10         84.33         80.96         5.09 o                         
   3  -7  10         22.45         21.88         3.94 o                         
   4  -7  10         72.21         84.65         7.24 o                         
   5  -7  10          1.18         -0.75         3.34 o                         
   6  -7  10          0.05          0.42         4.80 o                         
   7  -7  10          5.17          9.57         5.75 o                         
  -8  -6  10          1.58          2.08         3.72 o                         
  -7  -6  10         31.61         32.52         5.56 o                         
  -6  -6  10        135.25        130.73        16.54 o                         
  -5  -6  10         66.85         60.63         6.06 o                         
  -4  -6  10         82.41         73.92         7.15 o                         
  -3  -6  10          7.75         14.24         3.67 o                         
  -2  -6  10          4.59          4.29         2.65 o                         
  -1  -6  10        149.35        135.39         8.73 o                         
   0  -6  10        358.08        360.47        10.52 o                         
   1  -6  10        179.48        183.90         7.11 o                         
   2  -6  10        111.41        104.23         6.82 o                         
   3  -6  10          2.49          3.18         2.55 o                         
   4  -6  10         36.51         33.93         4.62 o                         
   5  -6  10          3.48          1.95         3.21 o                         
   6  -6  10         59.49         77.21         8.76 o                         
   7  -6  10        162.60        216.60        14.09 o                         
  -9  -5  10         26.12         27.59         7.23 o                         
  -8  -5  10          1.74         -1.95         4.89 o                         
  -7  -5  10         18.68         15.27         4.43 o                         
  -6  -5  10          1.98         -0.36         3.24 o                         
  -5  -5  10          5.24          2.42         3.61 o                         
  -4  -5  10        160.32        160.12         6.79 o                         
  -3  -5  10       1181.53       1164.26        17.15 o                         
  -2  -5  10          8.95          9.51         2.77 o                         
  -1  -5  10         96.50         90.47         5.16 o                         
   0  -5  10         10.86         16.97         3.39 o                         
   1  -5  10        135.19        146.35         7.78 o                         
   2  -5  10         24.46         20.22         3.43 o                         
   3  -5  10         69.93         62.42         4.36 o                         
   4  -5  10         40.21         51.94         4.90 o                         
   5  -5  10         11.30         11.58         3.55 o                         
   6  -5  10        121.95        128.73        10.24 o                         
   7  -5  10          0.08          0.60         5.10 o                         
  -9  -4  10         13.88         18.60         6.75 o                         
  -8  -4  10         36.09         28.85         5.47 o                         
  -7  -4  10         74.54         76.08         6.99 o                         
  -6  -4  10        209.01        216.42         9.55 o                         
  -5  -4  10         30.38         33.11         3.96 o                         
  -4  -4  10          4.30          3.07         2.26 o                         
  -3  -4  10        230.03        218.66         6.85 o                         
  -2  -4  10         54.33         67.26         4.52 o                         
  -1  -4  10         92.48         90.03         6.48 o                         
   0  -4  10         19.43         19.73         3.33 o                         
   1  -4  10        178.25        168.18         7.18 o                         
   2  -4  10        206.45        209.52         7.35 o                         
   3  -4  10          0.10         -0.83         4.81 o                         
   4  -4  10          8.16          7.56         2.67 o                         
   5  -4  10        157.70        134.90         8.92 o                         
   6  -4  10          6.90         13.59         4.91 o                         
   7  -4  10        165.50        191.31        12.82 o                         
  -9  -3  10         15.76         11.11         7.56 o                         
  -8  -3  10         87.31         97.58         8.33 o                         
  -7  -3  10        303.93        328.14        11.54 o                         
  -6  -3  10         37.78         43.34         5.21 o                         
  -5  -3  10         95.50         97.82         6.10 o                         
  -4  -3  10        213.48        220.44         6.83 o                         
  -3  -3  10         45.28         47.15         3.41 o                         
  -2  -3  10          3.06          3.52         2.12 o                         
  -1  -3  10        117.70        117.08         5.29 o                         
   0  -3  10       1010.77        999.21        16.27 o                         
   1  -3  10        235.75        226.74         7.68 o                         
   2  -3  10         38.70         36.13         4.46 o                         
   3  -3  10         74.05         84.64         5.44 o                         
   4  -3  10        138.59        128.70         6.55 o                         
   5  -3  10        174.97        170.39        14.76 o                         
   6  -3  10          0.63          1.34         4.72 o                         
   7  -3  10         83.70         84.94         8.53 o                         
  -9  -2  10          0.68         -2.56         4.55 o                         
  -8  -2  10          0.61         -0.44         4.40 o                         
  -7  -2  10        263.55        283.51        10.52 o                         
  -6  -2  10       1077.66       1143.48        17.65 o                         
  -5  -2  10        504.13        502.63         9.60 o                         
  -4  -2  10        143.71        159.93         6.08 o                         
  -3  -2  10        100.22         98.66         4.44 o                         
  -2  -2  10        187.42        213.63         6.00 o                         
  -1  -2  10         35.75         39.65         4.00 o                         
   0  -2  10        408.40        379.57        10.27 o                         
   1  -2  10         54.49         55.32         5.18 o                         
   2  -2  10          9.95          8.98         2.74 o                         
   3  -2  10        303.94        272.01        10.85 o                         
   4  -2  10         76.41         62.04         6.67 o                         
   5  -2  10         10.69          5.06         2.83 o                         
   6  -2  10         49.47         31.37         5.84 o                         
   7  -2  10         53.84         45.34         8.45 o                         
  -9  -1  10         13.75         11.70         7.11 o                         
  -8  -1  10        153.10        145.41        25.56 o                         
  -7  -1  10        501.78        490.89        18.28 o                         
  -6  -1  10       1562.06       1521.36        24.18 o                         
  -5  -1  10         49.12         49.33         3.78 o                         
  -4  -1  10        477.47        469.74         8.50 o                         
  -3  -1  10         24.73         27.13         2.84 o                         
  -2  -1  10          7.02          3.84         2.97 o                         
  -1  -1  10         42.40         41.48         5.03 o                         
   0  -1  10        145.22        131.53         8.01 o                         
   1  -1  10         35.50         30.80         4.10 o                         
   2  -1  10        507.03        491.40        12.10 o                         
   3  -1  10        101.79        102.78         8.57 o                         
   4  -1  10        130.84        116.68         7.42 o                         
   5  -1  10         99.52         94.72         6.17 o                         
   6  -1  10         34.94         22.68         5.33 o                         
  -9   0  10         94.09        102.85        10.18 o                         
  -8   0  10        137.04        132.88        10.76 o                         
  -7   0  10        769.81        743.56        14.10 o                         
  -6   0  10          0.02         -0.72         2.59 o                         
  -5   0  10        783.99        810.35        12.11 o                         
  -4   0  10        160.42        175.02         6.68 o                         
  -3   0  10         65.54         74.11         5.25 o                         
  -2   0  10        350.51        365.53        16.28 o                         
  -1   0  10         13.52         15.00         3.73 o                         
   0   0  10        236.79        224.70        14.87 o                         
   1   0  10        406.13        395.94        10.57 o                         
   2   0  10        831.53        770.64        20.42 o                         
   3   0  10         82.59         84.13         6.17 o                         
   4   0  10        190.37        187.11         8.90 o                         
   5   0  10        186.53        208.97        10.69 o                         
   6   0  10        160.53        149.97        18.00 o                         
  -7   1  10          6.82         14.22         7.56 o                         
  -6   1  10         17.03         15.30         4.37 o                         
  -5   1  10         26.67         15.93         3.57 o                         
  -4   1  10         16.47         19.67         3.84 o                         
  -3   1  10        181.50        161.58         6.30 o                         
  -2   1  10         52.37         41.95         3.72 o                         
  -1   1  10          0.02          2.32         3.56 o                         
   0   1  10       2333.80       2290.04        34.96 o                         
   1   1  10        751.83        728.32        14.43 o                         
   2   1  10        146.65        148.97         7.18 o                         
   3   1  10         93.79         89.41        12.69 o                         
   4   1  10        293.76        287.81         9.58 o                         
   5   1  10        110.88        138.18         9.28 o                         
   6   1  10         19.50         25.78         5.78 o                         
  -7   2  10         30.04         14.22         7.56 o                         
  -6   2  10         19.33         13.34         6.67 o                         
  -5   2  10         54.38         54.07         6.60 o                         
  -4   2  10         10.89          5.12         4.89 o                         
  -3   2  10         47.61         59.69         6.39 o                         
  -2   2  10        348.37        349.21        11.39 o                         
  -1   2  10          5.32          3.56         4.89 o                         
   0   2  10       1170.98       1144.04        31.56 o                         
   1   2  10       1669.21       1730.94        31.45 o                         
   2   2  10         48.51         40.03         5.51 o                         
   3   2  10          3.44          3.69         3.77 o                         
   4   2  10        126.24        139.48         9.28 o                         
   5   2  10         75.70         92.01         9.33 o                         
  -8   3  10          0.20         -5.78         5.78 o                         
  -7   3  10         16.03         10.22         7.11 o                         
  -6   3  10         90.64         93.37         8.73 o                         
  -5   3  10        129.39        124.10         9.24 o                         
  -4   3  10        210.33        177.16        12.67 o                         
  -3   3  10        621.65        509.27        14.55 o                         
  -2   3  10          9.10          4.13         3.20 o                         
  -1   3  10        490.51        482.25        20.00 o                         
   0   3  10        429.99        433.80        18.22 o                         
   1   3  10        607.98        596.36        16.55 o                         
   2   3  10        107.18        115.05         8.39 o                         
   3   3  10         75.60         80.40         7.40 o                         
   4   3  10         37.22         47.75         6.06 o                         
   5   3  10          5.94          4.00         4.45 o                         
  -8   4  10         78.92        111.13        14.67 o                         
  -7   4  10          6.05         11.11         7.56 o                         
  -6   4  10        122.84        133.95        10.36 o                         
  -5   4  10         76.63         71.96         7.52 o                         
  -4   4  10         61.16         44.44         6.07 o                         
  -3   4  10         12.03          4.60         3.52 o                         
  -2   4  10         47.64         39.96         5.12 o                         
  -1   4  10          2.29          2.22         4.89 o                         
   0   4  10         84.86         79.21         7.47 o                         
   1   4  10        218.16        207.48         9.92 o                         
   2   4  10         15.36         14.72         8.00 o                         
   3   4  10         68.98         66.30         6.80 o                         
   4   4  10         47.76         55.12         7.56 o                         
  -8   5  10         20.80         24.89         9.33 o                         
  -7   5  10         10.44         12.00         7.56 o                         
  -6   5  10          1.23         -2.47         4.23 o                         
  -5   5  10          6.57          2.44         4.22 o                         
  -4   5  10          0.06          0.85         3.73 o                         
  -3   5  10         43.73         39.29         5.44 o                         
  -2   5  10         22.34         19.67         4.17 o                         
  -1   5  10         24.75         20.45         6.67 o                         
   0   5  10         29.54         31.12         5.78 o                         
   1   5  10         22.07         28.28         5.23 o                         
   2   5  10         92.39         95.05         8.06 o                         
   3   5  10         60.33         66.53         7.32 o                         
  -8   6  10         10.83         31.12         9.78 o                         
  -7   6  10         11.19         18.67         8.45 o                         
  -6   6  10         33.01         30.98         7.33 o                         
  -5   6  10         23.87         20.65         5.55 o                         
  -4   6  10         98.43        108.08         9.10 o                         
  -3   6  10          8.94         13.31         9.33 o                         
  -2   6  10         31.82         34.23         8.00 o                         
  -1   6  10         68.44         84.40         7.97 o                         
   0   6  10         28.02         36.01         7.56 o                         
   1   6  10         16.97         20.89         6.67 o                         
   2   6  10         55.68         44.90         7.56 o                         
   3   6  10         93.55        109.35        10.22 o                         
  -7   7  10         69.43         77.79        12.45 o                         
  -6   7  10         33.67         29.39         6.71 o                         
  -5   7  10         71.60         68.55         7.90 o                         
  -4   7  10          9.84         11.21         9.56 o                         
  -3   7  10         42.45         41.12         5.75 o                         
  -2   7  10        215.53        242.21        16.45 o                         
  -1   7  10        192.07        197.36        14.22 o                         
   0   7  10          8.77          7.11         5.78 o                         
   1   7  10          2.23          4.45         5.33 o                         
   2   7  10        124.33        145.36        12.45 o                         
  -6   8  10         39.03         42.41         7.34 o                         
  -5   8  10         40.73         43.23         6.83 o                         
  -4   8  10          0.10          1.40         4.23 o                         
  -3   8  10         58.83         62.83         6.49 o                         
  -2   8  10          2.15         -1.78         6.22 o                         
  -1   8  10          0.15          3.11         6.22 o                         
   0   8  10        125.15        134.24        13.34 o                         
  -4   9  10          6.96         10.53         4.91 o                         
  -3   9  10        131.90        138.11        14.67 o                         
  -2   9  10        189.86        214.70        18.67 o                         
  -2 -13  11        127.78        118.41        11.11 o                         
  -1 -13  11          1.46          0.44         7.33 o                         
   0 -13  11          6.35         13.99         5.95 o                         
   1 -13  11         38.83         36.27         8.45 o                         
   2 -13  11        140.93        161.46        15.56 o                         
  -4 -12  11         78.93         80.30         7.76 o                         
  -3 -12  11          0.13          1.52         3.83 o                         
  -2 -12  11         31.57         33.54         5.62 o                         
  -1 -12  11         11.78          9.10        11.56 o                         
   0 -12  11         74.95         80.71         9.29 o                         
   1 -12  11        146.39        179.47        28.23 o                         
   2 -12  11         71.98         73.34         9.56 o                         
   3 -12  11         89.82         64.90        13.78 o                         
   4 -12  11         28.12         23.56        10.22 o                         
  -5 -11  11         34.59         34.64         5.53 o                         
  -4 -11  11         63.42         75.71         7.26 o                         
  -3 -11  11         66.23         64.69         6.86 o                         
  -2 -11  11         39.04         45.76         7.22 o                         
  -1 -11  11        166.70        170.15        10.32 o                         
   0 -11  11         26.13         15.95         4.61 o                         
   1 -11  11          0.05         -3.13         4.08 o                         
   2 -11  11          8.21          4.45         7.56 o                         
   3 -11  11        511.02        528.92        29.34 o                         
   4 -11  11          3.58          1.78         8.00 o                         
  -6 -10  11         10.76         14.26         4.54 o                         
  -5 -10  11        128.36        136.00        10.37 o                         
  -4 -10  11         34.29         40.61         5.56 o                         
  -3 -10  11         19.03         14.28         3.87 o                         
  -2 -10  11         23.82         27.43         4.31 o                         
  -1 -10  11         36.31         44.40         5.74 o                         
   0 -10  11         25.64         20.04         5.54 o                         
   1 -10  11         83.95         83.97         6.43 o                         
   2 -10  11        309.58        333.81        12.50 o                         
   3 -10  11         15.14         11.22         4.77 o                         
   4 -10  11        117.65        108.55         8.79 o                         
   5 -10  11         10.44         13.34         5.97 o                         
  -7  -9  11          0.26         -2.45         3.56 o                         
  -6  -9  11         59.02         67.94         6.73 o                         
  -5  -9  11        128.30        132.90         8.74 o                         
  -4  -9  11         30.61         27.53         4.31 o                         
  -3  -9  11          1.40          0.47         3.07 o                         
  -2  -9  11          9.95          3.60         5.13 o                         
  -1  -9  11         97.99         87.62         8.47 o                         
   0  -9  11        100.70        110.77         9.66 o                         
   1  -9  11         15.20         15.84         3.40 o                         
   2  -9  11        268.90        283.07        15.33 o                         
   3  -9  11          0.84          1.51         3.37 o                         
   4  -9  11          5.40          2.15         4.09 o                         
   5  -9  11         15.50          8.17         5.63 o                         
  -7  -8  11        154.12        147.27        13.97 o                         
  -6  -8  11        190.00        189.93        10.24 o                         
  -5  -8  11          0.20          3.25         3.21 o                         
  -4  -8  11          2.30          4.62         3.15 o                         
  -3  -8  11          1.79          1.81         2.76 o                         
  -2  -8  11         28.79         32.83         4.75 o                         
  -1  -8  11          3.21          3.35         3.39 o                         
   0  -8  11         12.70         11.26         3.00 o                         
   1  -8  11        277.68        287.85         7.50 o                         
   2  -8  11         13.59         11.99         3.66 o                         
   3  -8  11          2.02          2.50         3.43 o                         
   4  -8  11         79.34         84.79         8.47 o                         
   5  -8  11         53.75         53.82         7.97 o                         
   6  -8  11          8.91          8.16         5.75 o                         
  -8  -7  11         28.14         29.44         8.93 o                         
  -7  -7  11        125.44        124.06        13.63 o                         
  -6  -7  11         12.53         12.76         3.72 o                         
  -5  -7  11         27.85         23.41         5.04 o                         
  -4  -7  11          6.37          7.72         3.90 o                         
  -3  -7  11        761.26        754.60        23.39 o                         
  -2  -7  11        166.91        180.75        10.96 o                         
  -1  -7  11        502.36        503.37        11.43 o                         
   0  -7  11        194.55        204.51        12.71 o                         
   1  -7  11         58.98         59.70         4.58 o                         
   2  -7  11         63.89         63.45         4.78 o                         
   3  -7  11         29.25         36.32         4.63 o                         
   4  -7  11          0.04         -2.03         3.19 o                         
   5  -7  11          1.09          4.81         5.12 o                         
   6  -7  11         12.73          8.66         5.75 o                         
  -8  -6  11         34.77         34.85         7.52 o                         
  -7  -6  11          7.09          4.89         5.34 o                         
  -6  -6  11          2.30          5.70         3.93 o                         
  -5  -6  11        121.24        126.63         8.54 o                         
  -4  -6  11         43.61         44.79         5.29 o                         
  -3  -6  11        168.48        158.99         8.72 o                         
  -2  -6  11          2.77          1.07         2.55 o                         
  -1  -6  11        261.18        273.88         9.66 o                         
   0  -6  11         14.17         13.11         4.80 o                         
   1  -6  11        242.83        238.84        10.98 o                         
   2  -6  11        340.51        333.92         8.51 o                         
   3  -6  11         81.65         74.12         5.10 o                         
   4  -6  11        132.09        114.48         7.24 o                         
   5  -6  11          0.02         -0.97         5.56 o                         
   6  -6  11          7.68          9.85         5.43 o                         
  -8  -5  11         81.44         53.08         8.47 o                         
  -7  -5  11          0.10         -0.89         3.65 o                         
  -6  -5  11        258.66        243.54        10.47 o                         
  -5  -5  11         90.59         90.23         7.09 o                         
  -4  -5  11         76.38         79.00         6.33 o                         
  -3  -5  11         61.07         63.84         4.82 o                         
  -2  -5  11        298.55        294.28         8.31 o                         
  -1  -5  11        156.36        156.20        10.83 o                         
   0  -5  11        505.16        509.84        12.36 o                         
   1  -5  11         68.21         60.47         8.59 o                         
   2  -5  11        239.45        222.95         7.91 o                         
   3  -5  11         17.33         14.98         3.39 o                         
   4  -5  11          0.09          0.64         2.61 o                         
   5  -5  11         43.64         25.23         5.07 o                         
   6  -5  11          2.02          2.90         4.68 o                         
  -9  -4  11          1.87          6.00         5.66 o                         
  -8  -4  11        112.76        138.42         9.75 o                         
  -7  -4  11        312.37        329.08        12.05 o                         
  -6  -4  11         20.90         25.10         7.28 o                         
  -5  -4  11         46.36         41.40         4.42 o                         
  -4  -4  11        247.85        233.48         8.65 o                         
  -3  -4  11        846.48        839.25        14.15 o                         
  -2  -4  11         81.56         84.37         5.86 o                         
  -1  -4  11         82.68         82.42         5.68 o                         
   0  -4  11         30.50         33.53         4.12 o                         
   1  -4  11         42.61         43.56         5.87 o                         
   2  -4  11         48.86         43.34         6.16 o                         
   3  -4  11         39.33         36.79         4.35 o                         
   4  -4  11        693.94        629.74        11.93 o                         
   5  -4  11         25.95         19.80         4.77 o                         
   6  -4  11          1.27          0.44         5.33 o                         
  -9  -3  11        102.96         99.13        15.56 o                         
  -8  -3  11         55.55         53.71        11.09 o                         
  -7  -3  11         42.11         41.30         7.76 o                         
  -6  -3  11         56.88         61.01         5.89 o                         
  -5  -3  11          0.67          3.22         2.82 o                         
  -4  -3  11       1062.35       1040.15        14.32 o                         
  -3  -3  11        469.52        453.71         9.71 o                         
  -2  -3  11        161.80        167.90         8.04 o                         
  -1  -3  11        196.52        202.99         7.26 o                         
   0  -3  11          1.61          0.70         2.57 o                         
   1  -3  11         53.56         52.25         5.19 o                         
   2  -3  11         11.33         12.97         3.16 o                         
   3  -3  11          3.23          0.16         2.86 o                         
   4  -3  11          0.50          1.90         3.59 o                         
   5  -3  11          0.99          1.58         4.17 o                         
   6  -3  11          0.09          3.11         5.33 o                         
  -9  -2  11          2.65          3.44         9.11 o                         
  -8  -2  11         65.91         76.79         7.26 o                         
  -7  -2  11        116.60        125.15         8.55 o                         
  -6  -2  11          7.58         14.02         6.04 o                         
  -5  -2  11        459.87        453.32        11.16 o                         
  -4  -2  11         48.99         52.71         4.11 o                         
  -3  -2  11        410.41        379.35        17.13 o                         
  -2  -2  11        167.68        147.98         9.24 o                         
  -1  -2  11         77.82         83.04        10.22 o                         
   0  -2  11        423.93        445.96        13.98 o                         
   1  -2  11        704.37        691.38        15.12 o                         
   2  -2  11        363.01        342.57        10.68 o                         
   3  -2  11          8.15          9.42         3.72 o                         
   4  -2  11         28.08         26.85         6.22 o                         
   5  -2  11         37.50         30.49         5.18 o                         
   6  -2  11         75.09         52.90         8.45 o                         
  -7  -1  11         11.63         10.67         6.67 o                         
  -6  -1  11         26.26         27.58         5.44 o                         
  -5  -1  11         93.33         84.68         8.96 o                         
  -4  -1  11        323.78        322.90        14.72 o                         
  -3  -1  11        382.71        390.25        10.48 o                         
  -2  -1  11        202.58        206.81         9.24 o                         
  -1  -1  11        393.38        398.34        13.34 o                         
   0  -1  11          0.02          4.95         3.73 o                         
   1  -1  11        702.73        686.92        21.42 o                         
   2  -1  11        160.96        178.15         8.15 o                         
   3  -1  11        346.02        328.81        10.66 o                         
   4  -1  11          3.45          8.20         3.86 o                         
   5  -1  11         23.00         32.73         5.20 o                         
   6  -1  11          3.25         -4.00         4.00 o                         
  -7   0  11         13.65         21.78         8.00 o                         
  -6   0  11          8.92          6.46         4.05 o                         
  -5   0  11          9.76         14.63         4.71 o                         
  -4   0  11         34.72         33.20         4.30 o                         
  -3   0  11          8.56          8.52         2.99 o                         
  -2   0  11         66.08         68.63         6.26 o                         
  -1   0  11         39.23         32.40         4.86 o                         
   0   0  11        119.86        134.11         9.33 o                         
   1   0  11         33.36         36.29         4.73 o                         
   2   0  11         78.25         77.41         6.20 o                         
   3   0  11          2.46         -1.82         6.72 o                         
   4   0  11         12.97         11.82         5.33 o                         
   5   0  11         29.26         35.12         7.56 o                         
  -7   1  11         50.43         24.89         8.45 o                         
  -6   1  11          2.56          4.00         6.22 o                         
  -5   1  11         49.39         49.04         6.60 o                         
  -4   1  11          0.17         -0.77         3.41 o                         
  -3   1  11        279.44        280.98        11.08 o                         
  -2   1  11          4.18          0.89         5.33 o                         
  -1   1  11          0.24          4.45         5.33 o                         
   0   1  11          7.78          1.78         4.89 o                         
   1   1  11         23.68         25.93         5.23 o                         
   2   1  11        409.87        415.63        19.11 o                         
   3   1  11        164.22        176.73        10.16 o                         
   4   1  11          1.31          4.89         4.89 o                         
   5   1  11         87.10         91.12        10.22 o                         
  -7   2  11         78.47         60.45        11.11 o                         
  -6   2  11          0.60         -2.67         5.33 o                         
  -5   2  11        271.48        231.56        11.30 o                         
  -4   2  11        111.17         71.37         7.34 o                         
  -3   2  11        310.94        256.90        10.63 o                         
  -2   2  11         42.35         56.45         9.33 o                         
  -1   2  11        662.06        660.94        24.45 o                         
   0   2  11        168.29        175.14        12.89 o                         
   1   2  11         33.82         38.50         5.87 o                         
   2   2  11        160.30        175.43        20.00 o                         
   3   2  11         80.11         78.58        17.78 o                         
   4   2  11        175.39        176.03        12.00 o                         
  -8   3  11        431.99        462.69        24.45 o                         
  -7   3  11         34.02         25.34         8.45 o                         
  -6   3  11          5.69         12.00         7.11 o                         
  -5   3  11        282.01        249.21        12.25 o                         
  -4   3  11         31.58         13.72         4.80 o                         
  -3   3  11         19.22         43.64         6.22 o                         
  -2   3  11         86.52         63.57         9.78 o                         
  -1   3  11         55.71         67.57         9.78 o                         
   0   3  11         17.03          9.43         4.36 o                         
   1   3  11          4.20          2.96         3.94 o                         
   2   3  11        159.90        177.16        14.22 o                         
   3   3  11         25.55         28.91         5.38 o                         
   4   3  11         16.20         14.67         5.78 o                         
  -8   4  11         21.67         19.56         8.89 o                         
  -7   4  11        229.20        272.89        18.22 o                         
  -6   4  11        107.72        111.75         9.58 o                         
  -5   4  11        327.51        311.87        13.50 o                         
  -4   4  11         43.51         36.46         6.45 o                         
  -3   4  11        457.04        391.02        12.91 o                         
  -2   4  11         18.74         11.56         6.22 o                         
  -1   4  11          0.28          2.22         4.89 o                         
   0   4  11         24.51         19.40         5.23 o                         
   1   4  11         83.65         94.79         8.44 o                         
   2   4  11          0.52         -1.43         4.03 o                         
   3   4  11          2.90          3.56         4.89 o                         
  -8   5  11        155.26        190.70        18.67 o                         
  -7   5  11         91.03        113.79        14.22 o                         
  -6   5  11        121.09        109.71        10.22 o                         
  -5   5  11         83.38         96.05        14.00 o                         
  -4   5  11         89.99         79.22         7.90 o                         
  -3   5  11         30.62         26.48        11.78 o                         
  -2   5  11          5.62          8.89         6.22 o                         
  -1   5  11         54.80         62.68         9.78 o                         
   0   5  11         10.84          8.32         4.48 o                         
   1   5  11          9.08         11.79         4.59 o                         
   2   5  11        170.90        211.14        13.78 o                         
  -7   6  11          0.00          4.00         7.11 o                         
  -6   6  11          8.35          3.05         5.11 o                         
  -5   6  11         54.37         58.10         7.66 o                         
  -4   6  11         47.96         52.65        13.78 o                         
  -3   6  11         44.78         52.82         6.67 o                         
  -2   6  11          7.28          0.89         6.22 o                         
  -1   6  11          0.82          0.89         5.78 o                         
   0   6  11          8.66          1.33         4.89 o                         
   1   6  11          1.40          6.22         5.78 o                         
  -6   7  11          6.58          8.85         5.43 o                         
  -5   7  11         19.36         23.88         6.29 o                         
  -4   7  11         24.54         23.27         5.44 o                         
  -3   7  11         21.59         20.87         8.22 o                         
  -2   7  11          9.78         11.11         7.56 o                         
  -1   7  11        229.74        266.66        17.78 o                         
   0   7  11          1.38         -0.89         5.78 o                         
  -4   8  11        204.98        212.64        11.26 o                         
  -3   8  11          2.19          7.56         7.11 o                         
  -2   8  11        264.73        289.78        19.11 o                         
  -1 -13  12         29.84         28.13         8.67 o                         
   0 -13  12         13.74         16.67         6.51 o                         
   1 -13  12         11.28          7.69         9.33 o                         
  -3 -12  12         48.02         50.48         8.10 o                         
  -2 -12  12        150.94        149.51        12.27 o                         
  -1 -12  12          0.05          0.50         5.00 o                         
   0 -12  12         78.49         98.65        10.50 o                         
   1 -12  12          0.64          1.87         5.18 o                         
   2 -12  12          3.18         -3.56         7.11 o                         
   3 -12  12         51.89         45.78        12.89 o                         
  -4 -11  12         12.18         16.67         5.02 o                         
  -3 -11  12        155.14        136.85        14.22 o                         
  -2 -11  12        192.47        191.60        13.42 o                         
  -1 -11  12          2.95         -0.07         4.86 o                         
   0 -11  12        147.38        170.04        12.78 o                         
   1 -11  12        105.80        104.39        10.53 o                         
   2 -11  12         40.67         32.89        10.22 o                         
   3 -11  12          2.37          2.67         8.00 o                         
   4 -11  12          4.30         -8.00         8.00 o                         
  -5 -10  12         97.35        109.83        11.32 o                         
  -4 -10  12         77.56         88.90         7.67 o                         
  -3 -10  12         12.99          7.18         4.22 o                         
  -2 -10  12          0.27         -3.39         3.39 o                         
  -1 -10  12          2.18         -1.83         3.42 o                         
   0 -10  12          2.45          7.90         4.09 o                         
   1 -10  12          2.36         -3.64         3.64 o                         
   2 -10  12         13.22         10.19         5.81 o                         
   3 -10  12         11.50         16.11         4.86 o                         
   4 -10  12         29.73         12.25         8.00 o                         
  -6  -9  12         15.56         17.32         5.24 o                         
  -5  -9  12        324.20        337.59        25.62 o                         
  -4  -9  12         99.67         99.30         7.90 o                         
  -3  -9  12        125.79        125.29         7.59 o                         
  -2  -9  12         51.71         50.77         6.05 o                         
  -1  -9  12        201.49        204.09        14.01 o                         
   0  -9  12          0.06          2.55         3.74 o                         
   1  -9  12         66.18         79.57         6.27 o                         
   2  -9  12         28.38         44.55         5.39 o                         
   3  -9  12         11.43         13.98         4.69 o                         
   4  -9  12          1.11          4.97         6.89 o                         
   5  -9  12        121.04        157.01        20.45 o                         
  -7  -8  12          9.41          1.17         4.07 o                         
  -6  -8  12         87.15         76.07         7.52 o                         
  -5  -8  12        107.12        113.85         7.56 o                         
  -4  -8  12        238.35        236.30         9.46 o                         
  -3  -8  12        443.18        418.34        14.56 o                         
  -2  -8  12         49.12         55.01         6.05 o                         
  -1  -8  12          4.63          3.36         3.57 o                         
   0  -8  12        176.18        165.22         7.26 o                         
   1  -8  12        352.71        369.56         9.57 o                         
   2  -8  12          0.92         -3.12         3.12 o                         
   3  -8  12         36.40         26.81         4.79 o                         
   4  -8  12        114.32        134.95        11.44 o                         
   5  -8  12         14.24          4.40         5.76 o                         
  -7  -7  12         20.26         22.07         5.10 o                         
  -6  -7  12         20.72         14.40         6.12 o                         
  -5  -7  12          7.49          3.29         3.95 o                         
  -4  -7  12         17.00          9.88         4.06 o                         
  -3  -7  12          2.31         -0.71         3.92 o                         
  -2  -7  12        523.18        520.47        17.11 o                         
  -1  -7  12        466.18        479.06        11.53 o                         
   0  -7  12        156.91        160.62         9.03 o                         
   1  -7  12        145.97        124.89         6.42 o                         
   2  -7  12          0.46          3.51         2.76 o                         
   3  -7  12          1.22          1.38         3.32 o                         
   4  -7  12          9.43         12.26         5.33 o                         
   5  -7  12          4.96         -3.34         4.80 o                         
  -8  -6  12         88.95        116.93        17.78 o                         
  -7  -6  12         22.80         22.36         6.44 o                         
  -6  -6  12          0.18         -2.37         3.57 o                         
  -5  -6  12        134.89        142.04         9.07 o                         
  -4  -6  12         83.64         94.12         7.34 o                         
  -3  -6  12         40.91         47.13         6.71 o                         
  -2  -6  12        238.63        272.43         9.91 o                         
  -1  -6  12         54.17         59.22         5.79 o                         
   0  -6  12        153.29        153.26         8.44 o                         
   1  -6  12         43.72         45.86         4.71 o                         
   2  -6  12         70.99         74.01         5.86 o                         
   3  -6  12         27.90         23.48         3.78 o                         
   4  -6  12          3.90         -0.42         3.87 o                         
   5  -6  12         45.72         26.99         6.40 o                         
  -8  -5  12         24.34         23.98         7.38 o                         
  -7  -5  12         20.25         33.69         5.81 o                         
  -6  -5  12        335.51        341.73        12.14 o                         
  -5  -5  12        111.55        126.81         7.22 o                         
  -4  -5  12         82.37         70.60        16.22 o                         
  -3  -5  12         43.02         45.01         5.12 o                         
  -2  -5  12         11.15          7.03         3.32 o                         
  -1  -5  12        281.59        287.04        23.87 o                         
   0  -5  12        306.19        316.10        10.10 o                         
   1  -5  12        239.26        272.22         8.56 o                         
   2  -5  12         73.37         83.56         6.48 o                         
   3  -5  12          5.47         -0.39         2.75 o                         
   4  -5  12         14.80         21.55         4.75 o                         
   5  -5  12        101.46        120.91        13.78 o                         
  -8  -4  12          0.84          0.79         5.18 o                         
  -7  -4  12          1.52         -2.37         3.85 o                         
  -6  -4  12        436.61        460.13        23.02 o                         
  -5  -4  12        923.81        910.53        18.37 o                         
  -4  -4  12        600.86        610.45        17.15 o                         
  -3  -4  12          8.64          9.74         3.27 o                         
  -2  -4  12         26.92         30.14         4.12 o                         
  -1  -4  12        315.44        336.92        13.20 o                         
   0  -4  12         20.57         13.13         4.68 o                         
   1  -4  12         88.66         72.68         6.48 o                         
   2  -4  12         44.81         43.81         5.57 o                         
   3  -4  12         13.03         11.59         4.25 o                         
   4  -4  12        496.16        497.71        13.77 o                         
   5  -4  12        194.84        195.59        16.45 o                         
  -8  -3  12        101.31        121.35        16.45 o                         
  -7  -3  12        168.64        189.81        18.67 o                         
  -6  -3  12        148.33        145.73        19.11 o                         
  -5  -3  12          9.66         14.38         4.86 o                         
  -4  -3  12          0.35          1.64         3.49 o                         
  -3  -3  12        114.99        110.99         8.78 o                         
  -2  -3  12          3.67          3.54         3.73 o                         
  -1  -3  12        168.24        175.79        10.67 o                         
   0  -3  12         93.10         90.55         9.78 o                         
   1  -3  12         89.89         90.45         6.96 o                         
   2  -3  12         20.73         20.05         4.38 o                         
   3  -3  12        233.72        223.05        10.48 o                         
   4  -3  12          3.29          2.14         6.00 o                         
   5  -3  12        113.36        129.35         9.73 o                         
  -8  -2  12         34.70         39.12        11.11 o                         
  -7  -2  12          0.04         -2.22         6.22 o                         
  -6  -2  12        303.10        331.07        13.67 o                         
  -5  -2  12          0.97          1.78         3.92 o                         
  -4  -2  12        265.07        276.88         9.65 o                         
  -3  -2  12        107.52        107.15         8.32 o                         
  -2  -2  12         28.12         27.58         5.33 o                         
  -1  -2  12        319.63        304.27        20.67 o                         
   0  -2  12        129.38        125.63         8.95 o                         
   1  -2  12         50.31         46.88         5.53 o                         
   2  -2  12         91.95         86.14         7.02 o                         
   3  -2  12          1.74          0.61         3.72 o                         
   4  -2  12         31.72         43.89         6.89 o                         
   5  -2  12        117.47        111.24        10.89 o                         
  -6  -1  12        115.46        137.27        18.89 o                         
  -5  -1  12        189.56        184.89        10.32 o                         
  -4  -1  12        198.73        196.91        14.46 o                         
  -3  -1  12        136.84        144.84         8.08 o                         
  -2  -1  12         68.71         69.85         6.75 o                         
  -1  -1  12        238.79        227.76        10.00 o                         
   0  -1  12        452.15        463.98        14.61 o                         
   1  -1  12        567.02        584.16        16.11 o                         
   2  -1  12        417.57        392.40        11.87 o                         
   3  -1  12          6.49          8.57         3.79 o                         
   4  -1  12          5.20          9.66         5.12 o                         
   5  -1  12        172.39        190.41        10.12 o                         
  -7   0  12         31.21         21.34         8.45 o                         
  -6   0  12          1.57          9.78         6.67 o                         
  -5   0  12         65.88         65.13         7.70 o                         
  -4   0  12          3.63         -3.60         3.60 o                         
  -3   0  12         49.38         39.10         5.78 o                         
  -2   0  12          5.88          0.89         5.78 o                         
  -1   0  12        192.51        168.03        14.67 o                         
   0   0  12          1.37          8.00         5.78 o                         
   1   0  12        218.49        202.29        11.41 o                         
   2   0  12          1.69         -3.29         3.84 o                         
   3   0  12          3.77          0.00         5.33 o                         
   4   0  12        163.86        185.36        13.34 o                         
  -7   1  12         56.84         49.34        11.56 o                         
  -6   1  12          5.77         19.11         8.00 o                         
  -5   1  12         40.99         61.85         7.34 o                         
  -4   1  12        201.11        211.05        11.34 o                         
  -3   1  12         77.78         66.28         7.03 o                         
  -2   1  12        158.29        133.35        13.78 o                         
  -1   1  12        302.40        303.11        17.78 o                         
   0   1  12       1730.26       1666.30        43.56 o                         
   1   1  12         45.53         50.00         7.05 o                         
   2   1  12        158.42        121.16        19.11 o                         
   3   1  12         25.42         29.78         7.56 o                         
   4   1  12         25.52         26.23         7.11 o                         
  -8   2  12         30.43         20.45         9.33 o                         
  -7   2  12        169.86        216.48        18.67 o                         
  -6   2  12         69.57         71.57        11.56 o                         
  -5   2  12         82.68         93.45         8.80 o                         
  -4   2  12        120.02        109.34         8.78 o                         
  -3   2  12         17.60          5.69         3.78 o                         
  -2   2  12        295.44        300.89        17.78 o                         
  -1   2  12         78.53         76.90        11.11 o                         
   0   2  12          8.51          9.75         4.59 o                         
   1   2  12          2.10          1.68         4.17 o                         
   2   2  12        243.82        249.85        15.56 o                         
   3   2  12         68.63         96.01        10.67 o                         
  -8   3  12        411.81        416.02        23.56 o                         
  -7   3  12          2.92          8.45         7.56 o                         
  -6   3  12         15.40         20.89         8.00 o                         
  -5   3  12         17.43         19.09         5.49 o                         
  -4   3  12         39.37         20.93         5.03 o                         
  -3   3  12         87.82        107.19         8.33 o                         
  -2   3  12         10.28         18.22         7.11 o                         
  -1   3  12        150.16        137.35        13.78 o                         
   0   3  12          0.10         -1.16         3.84 o                         
   1   3  12         14.16         23.16         5.66 o                         
   2   3  12         38.59         45.34         8.45 o                         
   3   3  12         24.50         33.34         7.56 o                         
  -7   4  12          0.26         -2.67         6.22 o                         
  -6   4  12         16.57         12.45         8.89 o                         
  -5   4  12         20.06         25.88         5.81 o                         
  -4   4  12          8.04          9.03         4.48 o                         
  -3   4  12          1.31         -0.44         3.73 o                         
  -2   4  12         20.82         21.78         8.00 o                         
  -1   4  12         63.43         59.12        10.22 o                         
   0   4  12        247.45        266.72        12.59 o                         
   1   4  12        133.50        155.17        11.11 o                         
   2   4  12         20.76         19.56         7.11 o                         
  -7   5  12        126.06        139.58        16.00 o                         
  -6   5  12         34.74         42.23        11.11 o                         
  -5   5  12         79.51         65.91         8.15 o                         
  -4   5  12         18.30         18.15         5.10 o                         
  -3   5  12         22.45         29.78         9.33 o                         
  -2   5  12         23.03         29.34         8.45 o                         
  -1   5  12        456.84        482.67        16.80 o                         
   0   5  12        494.78        540.48        24.00 o                         
   1   5  12          4.29          8.45         5.78 o                         
  -6   6  12          3.29         16.45         8.00 o                         
  -5   6  12          0.01          2.84         5.33 o                         
  -4   6  12         18.31         17.50         6.22 o                         
  -3   6  12          0.85         -5.33         5.33 o                         
  -2   6  12        507.91        580.04        26.23 o                         
  -1   6  12         13.95          8.45         7.11 o                         
   0   6  12          0.51          5.33         6.22 o                         
  -3   7  12         37.05         39.12        10.22 o                         
  -2 -12  13          9.29         14.80         6.19 o                         
  -1 -12  13         49.87         59.56        13.34 o                         
   0 -12  13         22.87         27.10         7.23 o                         
   1 -12  13          0.68         -3.56         8.00 o                         
  -4 -11  13          2.08         10.63         5.76 o                         
  -3 -11  13         51.25         51.00        11.11 o                         
  -2 -11  13         11.85         17.30         6.07 o                         
  -1 -11  13         73.65         73.24         9.43 o                         
   0 -11  13         19.35         23.35         6.58 o                         
   1 -11  13          7.59          4.45         7.11 o                         
   2 -11  13          9.35         -1.33         7.11 o                         
  -5 -10  13         24.13         23.46         6.39 o                         
  -4 -10  13         14.65         10.54         7.56 o                         
  -3 -10  13         23.77         17.34         8.45 o                         
  -2 -10  13         27.37         28.46         8.67 o                         
  -1 -10  13          1.57          0.13         4.86 o                         
   0 -10  13          4.12          0.33         5.11 o                         
   1 -10  13         37.39         57.83         8.32 o                         
   2 -10  13        115.64        146.54        12.26 o                         
   3 -10  13          3.02          6.22         8.00 o                         
  -6  -9  13         43.02         56.01        11.11 o                         
  -5  -9  13          2.98          0.36         4.86 o                         
  -4  -9  13         21.07         17.43         5.81 o                         
  -3  -9  13          7.21          7.56         7.33 o                         
  -2  -9  13         70.56         74.27         7.09 o                         
  -1  -9  13          0.05          3.27         5.49 o                         
   0  -9  13        139.54        139.24        16.00 o                         
   1  -9  13          5.02          7.56         5.32 o                         
   2  -9  13         84.73         91.15         8.29 o                         
   3  -9  13          2.26          5.02        10.22 o                         
   4  -9  13        129.07        158.01        22.89 o                         
  -6  -8  13          4.26         -0.16         4.05 o                         
  -5  -8  13         31.86         28.87         6.51 o                         
  -4  -8  13         23.70         17.28         4.44 o                         
  -3  -8  13        141.99        121.95         8.54 o                         
  -2  -8  13         42.77         45.94         5.87 o                         
  -1  -8  13        129.12        105.89         8.09 o                         
   0  -8  13         73.28         83.30         6.42 o                         
   1  -8  13          0.01          2.47         2.97 o                         
   2  -8  13          8.88          6.80         3.48 o                         
   3  -8  13        333.89        364.92        26.67 o                         
   4  -8  13          5.91          9.32         5.76 o                         
  -7  -7  13         81.16         80.60        10.04 o                         
  -6  -7  13         10.82         12.89         8.00 o                         
  -5  -7  13          1.54          1.84         4.86 o                         
  -4  -7  13         23.09         25.22         6.29 o                         
  -3  -7  13          0.00          3.33         4.40 o                         
  -2  -7  13         71.36         68.01        12.00 o                         
  -1  -7  13        590.58        586.61        16.32 o                         
   0  -7  13         79.67         82.23         7.08 o                         
   1  -7  13        149.15        147.34         8.08 o                         
   2  -7  13         20.95         30.90         4.82 o                         
   3  -7  13         12.57         10.09         6.00 o                         
   4  -7  13         33.61         31.12         9.33 o                         
  -7  -6  13        113.30        123.13        16.00 o                         
  -6  -6  13         87.68         97.79        12.89 o
[truncated: 27,703 more chars]
